# Supplementary material for: Deep sequencing, profiling and detailed annotation of microRNAs in Takifugu rubripes
Source: BMC Genomics. 2015 Jun 16;16(1):457. doi: 10.1186/s12864-015-1622-1 (PMC4469249; doi:10.1186/s12864-015-1622-1)
Supplement: Additional file 2: Table S1. — Number of small RNA reads at each step of the data pipeline analysis. The number of small RNAs retrieved after passing small RNA reads through each step of the data pipeline analysis [file 12864_2015_1622_MOESM2_ESM.xlsx]

## Sheet: Sheet1
Additional file 2 : Table S1 Number of small RNA reads at each step of the data pipeline analysis.
The number of small RNAs retrieved after passing small RNA reads through each step of the data pipeline analysis.
	Fast muscle	Slow muscle	Heart	Eye	Brain	Intestine	Liver	Ovaries	Testes
Raw reads (35nt)	7592794	6874747	8583688	7871110	8240907	9661459	4009397	61324028	24628576
after 3' adaptors were trimmed (1-35nt)	3065965	2503171	3194300	2623472	3642583	4515445	1910895	19362120	9835084
after 3' adaptors were trimmed (18-25nt)	1970118	1924791	2521368	1387475	2664163	3417457	1204477	4760693	2114746
CLC
miRNA criteria 1
pass (known miRNAs)	631585	663375	812988	420178	857745	1169252	403812	514478	52905
not pass (further analysis 1)	1338533	1261416	1708380	967297	1806418	2248205	800665	4246215	2061841
Excel
miRNA criteria 2 (seed 1-10)
pass (further analysis 2)	957670	973661	1345800	550907	1432634	1775304	539854	681608	69824
not pass (18-25 nt unidentified small RNAs)	380863	287755	362580	416390	373783	472901	260811	3564607	1992017
miRNA criteria 3 (seed 1-16)
pass (known miRNAs)	795952	840895	1153094	468862	1199781	1477739	464858	524253	33183
not pass (further analysis 3)	161718	132766	192706	82045	232853	297565	74996	157355	36641
FASTA v36
miRNA criteria 4
score at least 70 (known miRNAs)	152844	124534	180512	70181	219736	282677	70523	82581	9290
score less than 70 (putative miRNAs)	8785	8094	12057	11798	12704	14648	4384	73155	25931
non hit (18-25 nt unidentified small RNAs)	89	138	137	66	413	240	89	1619	1420
Conclusion
known miRNAs	1580381	1628804	2146594	959221	2277262	2929668	939193	1121312	95378
putative miRNAs	8785	8094	12057	11798	12704	14648	4384	73155	25931
18-25 nt unidentified small RNAs	380952	287893	362717	416456	374196	473141	260900	3566226	1993437

## Sheet: Sheet2
	Fast muscle	Intestine	Eye	Brain	Heart	Liver	Slow	FOM	FTM
sum_topZ(adaptor)(18-25nc)(after_remove_T)	1970118	3417457	1387475	2664163	2521368	1204477	1923118	4760693	2114746
