# Supplementary material for: Deep sequencing, profiling and detailed annotation of microRNAs in Takifugu rubripes
Source: BMC Genomics. 2015 Jun 16;16(1):457. doi: 10.1186/s12864-015-1622-1 (PMC4469249; doi:10.1186/s12864-015-1622-1)
Supplement: Additional file 3: Table S2. — List of miRNAs and their read numbers in each tissue of T. rubripes. The order of miRNAs is based on their expression levels after normalizing reads against 1 million 18–25 nt small RNAs. [file 12864_2015_1622_MOESM3_ESM.xlsx]

## Sheet: mirna_species_NM txt
Additional file 3 : Table S2 List of miRNAs and their expression numbers in each tissue of Takifugu rubripes.
The order of miRNAs is based on their expression levels after normalizing reads with 1 million 18–25nt small RNAs
miRNA	Fast muscle	miRNA	Slow muscle	miRNA	Heart	miRNA	Eye	miRNA	Brain	miRNA	Intestine	miRNA	Liver	miRNA	Ovaries	miRNA	Testes
fru-miR-1-3p	231917	fru-miR-1-3p	121808	fru-miR-451-5p	81840	fru-miR-124-3p	110648	fru-miR-124-3p	87215	fru-miR-192-5p	317427	fru-miR-122-5p	139224	fru-miR-145-5p	108935	fru-miR-145-5p	10693
fru-miR-206-3p	94778	fru-miR-206-3p	115467	fru-miR-1-3p	74946	fru-miR-451-5p	60305	fru-miR-100-5p	58748	fru-miR-145-5p	91368	fru-miR-22a-3p	70811	fru-miR-202-5p	9054	fru-miR-17-5p	3020
fru-miR-133-3p	58952	fru-miR-145-5p	47619	fru-miR-145-5p	55150	fru-miR-204-5p	40465	fru-miR-338-3p	42842	fru-miR-200a-3p	43887	fru-miR-192-5p	59361	fru-miR-143-3p	6965	fru-miR-19b-3p	2935
fru-miR-133a-3p	48921	fru-miR-133-3p	35351	fru-miR-126-3p	51458	fru-miR-204a-5p	32534	fru-miR-125b-5p	38934	fru-miR-22a-3p	35945	fru-miR-145-5p	57305	fru-miR-145b-5p	5933	fru-miR-2478-3p	2691
fru-miR-22a-3p	24078	fru-miR-126-3p	30059	fru-miR-126a-3p	41595	fru-miR-124b-3p	24384	fru-miR-9-3p	36832	fru-miR-194-5p	23848	fru-miR-19b-3p	23827	fru-miR-100-5p	5872	fru-miR-2898-3p	1503
fru-miR-133b-3p	16735	fru-miR-22a-3p	27759	fru-miR-126-5p	36026	fru-miR-100-5p	22495	fru-miR-138-5p	35585	fru-miR-200b-3p	20897	fru-miR-451-5p	18986	fru-miR-22a-3p	5124	fru-miR-15a-5p	1502
fru-miR-100-5p	14689	fru-miR-126a-3p	27102	fru-miR-100-5p	35849	fru-miR-145-5p	19961	fru-miR-125a-5p	24185	fru-miR-21-5p	16623	fru-miR-126a-3p	18890	fru-miR-125b-5p	4973	fru-miR-22a-3p	1012
fru-miR-133a-5p	14675	fru-miR-26a-5p	21843	fru-miR-499-5p	28506	fru-miR-184-3p	19356	fru-miR-128-3p	23464	fru-miR-462-5p	14745	fru-miR-199-5p	18290	fru-miR-223-3p	4963	fru-miR-30d-5p	997
fru-miR-145-5p	14500	fru-miR-451-5p	20398	fru-miR-26a-5p	25128	fru-miR-125b-5p	17342	fru-miR-125c-5p	20880	fru-miR-215-5p	13244	fru-miR-26a-5p	17397	fru-miR-451-5p	4845	fru-miR-29a-3p	928
fru-miR-1a-3p	14169	fru-miR-338-3p	19008	fru-miR-2188-5p	19293	fru-miR-22a-3p	14885	fru-miR-26a-5p	19126	fru-let-7a-5p	12314	fru-miR-126-3p	16865	fru-miR-199-5p	4702	fru-miR-125b-5p	819
fru-miR-214-3p	12608	fru-miR-126-5p	17479	fru-miR-22a-3p	17218	fru-miR-2188-5p	12415	fru-miR-9-5p	18893	fru-miR-26a-5p	11507	fru-miR-100-5p	15041	fru-miR-24-3p	4170	fru-miR-19d-3p	789
fru-miR-451-5p	11977	fru-miR-100-5p	16034	fru-miR-125b-5p	16867	fru-miR-181a-5p	11274	fru-miR-124b-3p	17009	fru-miR-23a-3p	8803	fru-miR-138-5p	13492	fru-miR-19b-3p	3910	fru-miR-126-3p	744
fru-miR-26a-5p	11275	fru-miR-133b-3p	14243	fru-miR-24-3p	16856	fru-miR-26a-5p	10614	fru-miR-451-5p	16800	fru-miR-17-5p	7926	fru-miR-152-3p	12131	fru-miR-17-5p	3186	fru-miR-125a-5p	725
fru-miR-338-3p	10851	fru-miR-133a-3p	14148	fru-miR-23b-3p	16627	fru-miR-29a-3p	9389	fru-miR-145-5p	14281	fru-miR-210-3p	7636	fru-miR-26-5p	10496	fru-miR-214-3p	3055	fru-miR-199-5p	610
fru-miR-199-5p	8891	fru-miR-26-5p	12582	fru-let-7a-5p	14064	fru-miR-140-3p	8616	fru-let-7a-5p	13933	fru-miR-143-3p	7042	fru-miR-3591-3p	9720	fru-miR-23b-3p	2933	fru-miR-25-3p	607
fru-miR-19b-3p	8272	fru-miR-192-5p	11732	fru-miR-23a-3p	12642	fru-miR-338-3p	8233	fru-miR-19b-3p	11411	fru-miR-19b-3p	5953	fru-miR-17-5p	9309	fru-miR-126-3p	2595	fru-miR-103-3p	606
fru-miR-126-3p	8159	fru-miR-30b-5p	11376	fru-miR-140-3p	10721	fru-miR-9-3p	8218	fru-miR-181a-5p	11282	fru-miR-23b-3p	5914	fru-miR-122-3p	9102	fru-miR-125a-5p	2365	fru-miR-126a-3p	566
fru-miR-126a-3p	7356	fru-miR-214-3p	10933	fru-miR-26-5p	10313	fru-miR-125c-5p	7926	fru-miR-135b-5p	10732	fru-miR-24-3p	5837	fru-miR-126-5p	8974	fru-miR-125c-5p	2279	fru-miR-107-3p	544
fru-miR-17-5p	7205	fru-miR-19b-3p	9884	fru-miR-214-3p	10176	fru-let-7a-5p	7925	fru-miR-29b-3p	10445	fru-miR-26-5p	5810	fru-miR-217-5p	8053	fru-miR-26a-5p	2158	fru-miR-100-5p	452
fru-miR-26-5p	6873	fru-miR-199-3p	9776	fru-miR-17-5p	9721	fru-miR-126-3p	7351	fru-miR-129-3p	10435	fru-miR-29b-3p	5799	fru-miR-125b-5p	7699	fru-miR-23a-3p	1912	fru-miR-92-3p	440
fru-miR-126-5p	6337	fru-miR-499-5p	9193	fru-miR-29a-3p	9340	fru-miR-1-3p	7179	fru-miR-22a-3p	10126	fru-miR-145b-5p	5132	fru-miR-107-3p	7399	fru-miR-126a-3p	1788	fru-miR-15b-5p	427
fru-miR-199-3p	6267	fru-miR-199-5p	9101	fru-miR-19b-3p	9039	fru-miR-126a-3p	6353	fru-miR-135a-5p	10001	fru-miR-126-3p	4857	fru-miR-19a-3p	7372	fru-miR-2188-5p	1431	fru-miR-202-5p	409
fru-miR-210-3p	5526	fru-let-7a-5p	8656	fru-miR-130c-3p	8579	fru-miR-126-5p	6206	fru-miR-23b-3p	9907	fru-miR-126a-3p	4742	fru-let-7j-5p	7134	fru-miR-15a-5p	1426	fru-miR-30b-5p	397
fru-miR-133c-3p	5374	fru-miR-1a-3p	8575	fru-miR-125c-5p	8380	fru-miR-455-5p	6205	fru-miR-103-3p	9891	fru-miR-126-5p	4646	fru-miR-199-3p	7042	fru-miR-199-3p	1290	fru-miR-26a-5p	385
fru-miR-29b-3p	5275	fru-miR-17-5p	8421	fru-miR-223-3p	8033	fru-miR-26-5p	5838	fru-miR-107-3p	9631	fru-miR-458-3p	4619	fru-let-7a-5p	6913	fru-miR-21-5p	1192	fru-miR-4286-5p	373
fru-let-7a-5p	5214	fru-miR-23b-3p	7215	fru-miR-199-5p	6541	fru-miR-183-5p	5541	fru-miR-218b-5p	8371	fru-let-7e-5p	4616	fru-miR-101b-3p	6909	fru-miR-126-5p	1173	fru-miR-92a-3p	336
fru-miR-125b-5p	4903	fru-miR-24-3p	7189	fru-miR-199-3p	6511	fru-miR-125a-5p	5320	fru-miR-126-3p	7875	fru-miR-141-3p	4511	fru-miR-30b-5p	6733	fru-miR-210-3p	1160	fru-miR-451-5p	334
fru-miR-30b-5p	4739	fru-miR-30c-5p	6669	fru-miR-29b-3p	6054	fru-miR-19b-3p	5042	fru-miR-129a-3p	7793	fru-miR-29a-3p	4494	fru-miR-30e-5p	5273	fru-miR-2478-3p	1133	fru-miR-223-3p	331
fru-miR-23b-3p	4432	fru-miR-199a-3p	6631	fru-miR-126b-3p	5976	fru-miR-184b-3p	4781	fru-miR-187-3p	7547	fru-miR-100-5p	4494	fru-miR-338-3p	5213	fru-miR-130c-3p	1027	fru-let-7a-5p	328
fru-miR-199a-3p	4325	fru-miR-210-3p	6521	fru-miR-1a-3p	5784	fru-miR-214-3p	4596	fru-miR-2188-5p	7305	fru-let-7b-5p	4377	fru-miR-26b-5p	5028	fru-miR-181a-5p	1017	fru-miR-457a-5p	327
fru-miR-21-5p	4231	fru-miR-30e-5p	6361	fru-miR-125a-5p	5725	fru-miR-199-3p	4579	fru-miR-26-5p	6850	fru-miR-214-3p	4277	fru-miR-223-3p	4483	fru-let-7a-5p	958	fru-miR-138-5p	315
fru-miR-23a-3p	4179	fru-miR-23a-3p	6351	fru-miR-133a-3p	5208	fru-miR-182-5p	4533	fru-miR-29a-3p	6662	fru-let-7j-5p	4207	fru-miR-10c-5p	4353	fru-miR-29a-3p	954	fru-miR-145b-5p	302
fru-miR-29a-3p	3992	fru-miR-125b-5p	6327	fru-miR-21-5p	5140	fru-miR-199-5p	4482	fru-miR-126a-3p	6237	fru-miR-107-3p	4182	fru-let-7g-5p	4299	fru-miR-338-3p	943	fru-miR-143-3p	293
fru-miR-24-3p	3958	fru-miR-133a-5p	5286	fru-miR-30c-5p	5090	fru-miR-124c-3p	4377	fru-miR-204b-5p	5932	fru-miR-459-5p	4053	fru-miR-103-3p	4245	fru-miR-103-3p	901	fru-miR-19a-3p	286
fru-miR-2188-5p	3779	fru-miR-2188-5p	4511	fru-miR-210-3p	4962	fru-miR-29b-3p	4329	fru-miR-17-5p	5755	fru-miR-429-3p	3994	fru-miR-24-3p	4195	fru-miR-92a-3p	835	fru-miR-29b-3p	255
fru-miR-3571-5p	3257	fru-miR-30d-5p	4340	fru-let-7e-5p	4811	fru-miR-135b-5p	4186	fru-miR-24-3p	5383	fru-miR-146a-5p	3538	fru-miR-30c-5p	4141	fru-miR-27c-3p	815	fru-miR-2188-5p	251
fru-miR-1c-3p	2952	fru-miR-26b-5p	4011	fru-let-7j-5p	4761	fru-miR-204b-5p	4104	fru-miR-135c-5p	5287	fru-miR-338-3p	3391	fru-miR-199a-3p	3881	fru-miR-15b-5p	810	fru-miR-210-3p	237
fru-miR-133-5p	2581	fru-miR-143-3p	4003	fru-miR-30e-3p	4473	fru-miR-17-5p	4099	fru-let-7d-5p	4785	fru-miR-199-3p	3319	fru-miR-23b-3p	3853	fru-miR-2184-5p	769	fru-miR-23b-3p	219
fru-miR-130c-3p	2537	fru-miR-29a-3p	3805	fru-miR-30b-5p	4403	fru-miR-140-5p	3747	fru-miR-139-5p	4598	fru-miR-30d-5p	3273	fru-miR-2188-5p	3825	fru-miR-2898-3p	753	fru-miR-126-5p	215
fru-miR-10b-5p	2310	fru-miR-29b-3p	3223	fru-miR-199a-3p	4329	fru-miR-130c-3p	3745	fru-miR-15a-5p	4369	fru-miR-1388-3p	3245	fru-miR-125c-5p	3788	fru-miR-462-5p	689	fru-miR-24-3p	208
fru-miR-30d-5p	2193	fru-miR-126b-3p	3116	fru-miR-140-5p	4288	fru-miR-21-5p	3698	fru-let-7e-5p	4319	fru-miR-200c-3p	2863	fru-miR-200a-3p	3784	fru-miR-199a-3p	669	fru-miR-20-5p	201
fru-miR-26b-5p	2187	fru-let-7e-5p	3013	fru-miR-26b-5p	4075	fru-miR-211-5p	3635	fru-miR-126-5p	4246	fru-miR-375-3p	2858	fru-miR-92a-3p	3729	fru-miR-92-3p	635	fru-miR-125c-5p	192
fru-miR-125c-5p	2162	fru-miR-125c-5p	2967	fru-miR-133-3p	3951	fru-miR-199a-3p	3473	fru-miR-221-3p	4243	fru-miR-30b-5p	2846	fru-miR-19d-3p	3489	fru-miR-19a-3p	560	fru-miR-1260-5p	185
fru-miR-15a-5p	2024	fru-let-7j-5p	2858	fru-let-7b-5p	3917	fru-miR-23b-3p	3419	fru-let-7b-5p	4124	fru-miR-92a-3p	2604	fru-miR-30d-5p	3389	fru-miR-10c-5p	540	fru-miR-140-3p	171
fru-miR-125a-5p	1966	fru-let-7b-5p	2635	fru-miR-92a-3p	3654	fru-miR-9-5p	3279	fru-miR-218a-5p	4004	fru-let-7g-5p	2591	fru-miR-194-5p	3372	fru-miR-140-3p	535	fru-let-7j-5p	158
fru-miR-19a-3p	1925	fru-miR-2184-5p	2615	fru-miR-15a-5p	3524	fru-miR-124a-3p	2912	fru-miR-125-5p	3740	fru-miR-731-5p	2550	fru-miR-29b-3p	3269	fru-let-7b-5p	526	fru-miR-26b-5p	148
fru-let-7e-5p	1910	fru-miR-21-5p	2589	fru-miR-15b-5p	3378	fru-let-7j-5p	2860	fru-miR-135-5p	3737	fru-miR-199a-3p	2549	fru-miR-148-3p	3225	fru-miR-152-3p	526	fru-miR-30c-5p	139
fru-let-7j-5p	1884	fru-miR-223-3p	2577	fru-miR-143-3p	3286	fru-miR-24-3p	2858	fru-miR-124c-3p	3650	fru-let-7d-5p	2434	fru-miR-210-3p	3207	fru-miR-26b-5p	507	fru-miR-430a-3p	138
fru-miR-22-5p	1814	fru-miR-92a-3p	2570	fru-miR-462-5p	2964	fru-let-7b-5p	2642	fru-miR-30b-5p	3602	fru-miR-1788-3p	2368	fru-let-7e-5p	2973	fru-miR-107-3p	487	fru-miR-21-5p	135
fru-miR-92a-3p	1813	fru-miR-130c-3p	2555	fru-miR-19a-3p	2956	fru-miR-206-3p	2580	fru-let-7j-5p	3552	fru-miR-125b-5p	2348	fru-miR-29a-3p	2961	fru-miR-30c-5p	468	fru-miR-23a-3p	134
fru-let-7b-5p	1777	fru-miR-19a-3p	2543	fru-miR-145b-5p	2789	fru-miR-223-3p	2414	fru-miR-21-5p	3418	fru-miR-199-5p	2322	fru-miR-23a-3p	2917	fru-let-7j-5p	446	fru-miR-214-3p	125
fru-miR-15b-5p	1774	fru-miR-15a-5p	2388	fru-miR-133a-5p	2764	fru-miR-23a-3p	2394	fru-miR-19a-3p	3409	fru-miR-26b-5p	2300	fru-miR-143-3p	2900	fru-miR-19d-3p	439	fru-miR-16b-5p	124
fru-miR-30c-5p	1601	fru-miR-133c-3p	2378	fru-miR-27b-3p	2762	fru-let-7e-5p	2223	fru-miR-130c-3p	3257	fru-miR-451-5p	2217	fru-miR-22-3p	2825	fru-miR-20-5p	438	fru-miR-462-5p	95
fru-miR-365-3p	1582	fru-miR-10b-5p	2329	fru-miR-181a-5p	2686	fru-let-7d-5p	2157	fru-miR-30e-5p	2856	fru-miR-223-3p	2171	fru-miR-21-5p	2794	fru-miR-30e-3p	432	fru-miR-30e-3p	94
fru-miR-10d-5p	1516	fru-miR-145b-5p	2323	fru-miR-27c-3p	2656	fru-miR-181a-3p	2091	fru-let-7g-5p	2756	fru-miR-21c-5p	2138	fru-miR-139-5p	2725	fru-let-7e-5p	425	fru-miR-181a-5p	93
fru-miR-2184-5p	1381	fru-miR-200a-3p	2131	fru-let-7d-5p	2574	fru-miR-22-5p	2073	fru-miR-30c-5p	2725	fru-miR-27c-3p	2114	fru-miR-146a-5p	2601	fru-miR-30b-5p	424	fru-miR-106a-5p	92
fru-miR-152-3p	1363	fru-miR-204a-5p	2104	fru-miR-128-3p	2528	fru-miR-181b-5p	1965	fru-miR-181a-3p	2692	fru-miR-103-3p	2053	fru-miR-22-5p	2456	fru-miR-218a-5p	424	fru-miR-130c-3p	90
fru-miR-128-3p	1356	fru-miR-125a-5p	2066	fru-let-7g-5p	2493	fru-miR-107-3p	1957	fru-let-7i-5p	2683	fru-miR-15a-5p	1943	fru-miR-215-5p	2384	fru-miR-99a-5p	408	fru-miR-458-3p	83
fru-miR-223-3p	1307	fru-miR-1c-3p	2059	fru-miR-103-3p	2472	fru-miR-103-3p	1952	fru-miR-7a-5p	2486	fru-miR-22-5p	1922	fru-miR-125a-5p	2336	fru-miR-455-3p	401	fru-miR-99-5p	82
fru-miR-30e-3p	1239	fru-miR-204-5p	1910	fru-miR-130-3p	2378	fru-miR-128-3p	1867	fru-miR-23a-3p	2392	fru-miR-192-3p	1911	fru-miR-140-3p	2313	fru-miR-29b-3p	397	fru-miR-20a-5p	81
fru-miR-10c-5p	1209	fru-let-7g-5p	1756	fru-miR-338-3p	2173	fru-miR-15a-5p	1748	fru-miR-9a-5p	2364	fru-miR-19a-3p	1910	fru-miR-181a-5p	2207	fru-miR-199a-5p	389	fru-miR-455-3p	80
fru-miR-181a-5p	1174	fru-miR-27c-3p	1647	fru-miR-27d-3p	2038	fru-miR-190b-5p	1743	fru-miR-7-5p	2251	fru-miR-152-3p	1908	fru-miR-92-3p	1904	fru-miR-25-3p	380	fru-miR-140-5p	77
fru-miR-143-3p	1170	fru-miR-103-3p	1609	fru-miR-365-3p	2032	fru-miR-152-3p	1736	fru-miR-27b-3p	2235	fru-miR-147b-3p	1761	fru-miR-145b-5p	1894	fru-miR-365-3p	371	fru-miR-130-3p	76
fru-miR-19d-3p	1120	fru-miR-15b-5p	1593	fru-miR-130b-3p	2026	fru-miR-182-3p	1734	fru-miR-34-5p	2182	fru-miR-30e-3p	1736	fru-miR-130c-3p	1894	fru-miR-125-5p	367	fru-miR-101b-3p	72
fru-let-7d-5p	1085	fru-let-7d-5p	1585	fru-miR-107-3p	1978	fru-miR-210-3p	1702	fru-miR-10c-5p	2180	fru-miR-30c-5p	1601	fru-miR-221-3p	1787	fru-miR-457a-5p	364	fru-miR-2184-5p	71
fru-miR-130-3p	1047	fru-miR-181a-5p	1567	fru-miR-30d-5p	1918	fru-miR-138-5p	1653	fru-miR-223-3p	2110	fru-miR-10c-5p	1590	fru-miR-25-3p	1758	fru-miR-30d-5p	347	fru-miR-128-3p	69
fru-miR-203a-3p	983	fru-miR-10c-5p	1538	fru-miR-29d-3p	1849	fru-let-7g-5p	1591	fru-miR-99-5p	2031	fru-let-7h-5p	1505	fru-miR-214-3p	1665	fru-miR-181a-3p	343	fru-miR-22-3p	69
fru-miR-20-5p	955	fru-miR-107-3p	1536	fru-miR-301-3p	1813	fru-miR-29d-3p	1561	fru-miR-152-3p	2025	fru-miR-20-5p	1491	fru-miR-15a-5p	1593	fru-miR-210-5p	279	fru-let-7b-5p	64
fru-miR-205-5p	948	fru-miR-10d-5p	1513	fru-miR-99-5p	1719	fru-miR-19a-3p	1529	fru-miR-92a-3p	1985	fru-miR-15b-5p	1357	fru-let-7b-5p	1408	fru-miR-126b-3p	276	fru-miR-29d-3p	64
fru-miR-221-3p	940	fru-miR-130-3p	1375	fru-miR-100a-5p	1601	fru-miR-30b-5p	1518	fru-miR-26b-5p	1974	fru-miR-22-3p	1303	fru-miR-15b-5p	1365	fru-miR-27b-3p	269	fru-miR-210-5p	63
fru-miR-210-5p	927	fru-miR-27b-3p	1364	fru-miR-16b-5p	1599	fru-miR-135-5p	1439	fru-miR-153-3p	1927	fru-miR-1-3p	1284	fru-miR-20-5p	1317	fru-miR-4286-5p	267	fru-miR-126b-3p	61
fru-let-7g-5p	904	fru-miR-152-3p	1350	fru-miR-125-5p	1597	fru-miR-30e-3p	1438	fru-miR-138b-5p	1923	fru-miR-210-5p	1271	fru-miR-460-5p	1278	fru-miR-22-3p	255	fru-miR-430-3p	59
fru-miR-126b-3p	876	fru-miR-126b-5p	1350	fru-miR-152-3p	1590	fru-miR-125-5p	1432	fru-miR-99a-5p	1909	fru-let-7-5p	1232	fru-miR-222-3p	1254	fru-miR-99b-5p	245	fru-miR-199-3p	58
fru-miR-103-3p	861	fru-miR-365-3p	1279	fru-miR-146a-5p	1576	fru-miR-143-3p	1423	fru-miR-143-3p	1879	fru-miR-130c-3p	1227	fru-miR-126b-3p	1236	fru-miR-26-5p	244	fru-miR-430d	58
fru-miR-200a-3p	857	fru-miR-22-5p	1220	fru-miR-27e-3p	1511	fru-miR-26b-5p	1415	fru-miR-212-3p	1876	fru-miR-187-3p	1126	fru-miR-460-3p	1155	fru-miR-16b-5p	228	fru-miR-16a-5p	57
fru-miR-101a-3p	830	fru-miR-19d-3p	1198	fru-let-7-5p	1506	fru-miR-184-5p	1410	fru-miR-137-3p	1849	fru-miR-20a-5p	1119	fru-miR-301-3p	1109	fru-miR-146a-5p	218	fru-miR-26-5p	56
fru-miR-145b-5p	781	fru-miR-3571-5p	1176	fru-miR-187-3p	1483	fru-miR-92a-3p	1392	fru-miR-100a-5p	1846	fru-miR-221-3p	1106	fru-miR-101a-3p	1098	fru-miR-218b-5p	214	fru-miR-520d-3p	56
fru-miR-199c-3p	773	fru-miR-462-5p	1174	fru-miR-30e-5p	1463	fru-miR-217-5p	1268	fru-miR-16b-5p	1763	fru-miR-181a-5p	1087	fru-miR-18-5p	926	fru-miR-130b-3p	214	fru-miR-338-3p	52
fru-miR-22-3p	742	fru-miR-146a-5p	1169	fru-miR-1c-3p	1430	fru-miR-130-3p	1230	fru-miR-210-3p	1739	fru-miR-2184-5p	1082	fru-miR-20a-5p	912	fru-miR-20a-5p	198	fru-let-7g-5p	52
fru-miR-99-5p	718	fru-miR-99-5p	1112	fru-miR-3571-5p	1387	fru-miR-30c-5p	1199	fru-let-7-5p	1665	fru-miR-125c-5p	1076	fru-miR-140-5p	863	fru-miR-99-5p	196	fru-miR-17a-5p	52
fru-miR-499-5p	699	fru-miR-140-3p	1108	fru-miR-218a-5p	1380	fru-miR-499-5p	1199	fru-miR-9b-5p	1659	fru-miR-222-3p	1033	fru-miR-218a-5p	859	fru-miR-101b-3p	188	fru-miR-669g-5p	51
fru-miR-199a-5p	698	fru-miR-133-5p	1089	fru-miR-499a-5p	1179	fru-miR-15b-5p	1187	fru-miR-30d-5p	1519	fru-miR-19d-3p	978	fru-miR-200b-3p	851	fru-miR-100a-5p	185	fru-let-7e-5p	48
fru-miR-107-3p	660	fru-miR-194-5p	1065	fru-miR-24b-3p	1150	fru-miR-145b-5p	1135	fru-miR-181b-5p	1518	fru-miR-125a-5p	945	fru-let-7d-5p	840	fru-miR-200a-3p	174	fru-miR-27c-3p	48
fru-miR-20a-5p	654	fru-miR-210-5p	1039	fru-miR-210-5p	1107	fru-miR-365-3p	1126	fru-miR-9e-5p	1502	fru-miR-92-3p	933	fru-miR-199a-5p	828	fru-miR-106a-5p	172	fru-miR-125-5p	47
fru-miR-16b-5p	634	fru-miR-196a-5p	1035	fru-miR-92-3p	1051	fru-miR-455-3p	1069	fru-miR-217-5p	1458	fru-miR-138-5p	856	fru-let-7h-5p	819	fru-miR-24b-3p	164	fru-miR-6412	47
fru-miR-455-5p	627	fru-miR-101a-3p	1034	fru-miR-22-3p	1040	fru-miR-129-3p	1055	fru-miR-15b-5p	1426	fru-miR-140-3p	847	fru-miR-126b-5p	788	fru-miR-30e-5p	153	fru-miR-181a-3p	46
fru-miR-203-3p	619	fru-miR-20-5p	1010	fru-miR-99b-5p	1027	fru-let-7-5p	1021	fru-miR-19d-3p	1414	fru-miR-148-3p	808	fru-miR-210-5p	786	fru-let-7d-5p	151	fru-let-7-5p	46
fru-miR-140-3p	613	fru-miR-200b-3p	976	fru-miR-144-5p	1012	fru-miR-133-3p	999	fru-miR-130b-3p	1405	fru-miR-128-3p	677	fru-miR-462-5p	785	fru-miR-192-5p	148	fru-miR-2779	46
fru-miR-192-5p	604	fru-miR-221-3p	975	fru-miR-133b-3p	1003	fru-miR-126b-5p	982	fru-miR-222b-5p	1395	fru-miR-217-5p	676	fru-miR-18a-5p	757	fru-miR-199c-3p	147	fru-miR-30e-5p	45
fru-miR-100a-5p	594	fru-let-7-5p	964	fru-miR-1388-3p	980	fru-miR-129a-3p	977	fru-miR-1-3p	1268	fru-miR-25-3p	607	fru-miR-181a-3p	755	fru-miR-731-5p	143	fru-let-7d-5p	42
fru-miR-30e-5p	591	fru-miR-199c-3p	912	fru-miR-101a-3p	974	fru-miR-100a-5p	917	fru-miR-130-3p	1263	fru-miR-2188-5p	578	fru-miR-16b-5p	754	fru-miR-27d-3p	142	fru-miR-457b	39
fru-miR-146a-5p	581	fru-miR-92-3p	878	fru-miR-222-3p	955	fru-miR-101b-3p	866	fru-miR-99b-5p	1236	fru-miR-16b-5p	574	fru-miR-138b-5p	745	fru-let-7g-5p	136	fru-miR-7	39
fru-miR-196a-5p	580	fru-miR-16b-5p	841	fru-miR-22-5p	922	fru-miR-144-3p	840	fru-miR-27d-3p	1198	fru-miR-10b-5p	571	fru-miR-128-3p	710	fru-miR-221-3p	134	fru-miR-199a-3p	36
fru-miR-101b-3p	577	fru-miR-20a-5p	837	fru-miR-101b-3p	916	fru-miR-130b-3p	808	fru-miR-192-5p	1191	fru-miR-30e-5p	566	fru-miR-27b-3p	646	fru-miR-92b-3p	131	fru-miR-16-5p	36
fru-miR-204a-5p	576	fru-miR-222-3p	834	fru-miR-218b-5p	857	fru-miR-22-3p	780	fru-miR-199-5p	1171	fru-miR-18-5p	557	fru-let-7i-5p	641	fru-miR-1-3p	127	fru-miR-92b-3p	36
fru-miR-29d-3p	575	fru-miR-128-3p	817	fru-miR-19d-3p	835	fru-miR-218a-5p	776	fru-miR-29d-3p	1149	fru-let-7i-5p	551	fru-miR-100a-5p	639	fru-miR-93-5p	122	fru-miR-5599-5p	34
fru-miR-25-3p	567	fru-miR-139-5p	796	fru-miR-199a-5p	761	fru-miR-16b-5p	755	fru-miR-34a-5p	1131	fru-miR-1788-5p	529	fru-miR-125-5p	620	fru-miR-181b-5p	122	fru-miR-22b-3p	32
fru-miR-204-5p	562	fru-let-7h-5p	742	fru-miR-2184-5p	751	fru-miR-126b-3p	752	fru-miR-101b-3p	1122	fru-miR-126b-3p	527	fru-miR-27c-3p	583	fru-miR-193-3p	121	fru-miR-18a-5p	31
fru-miR-3120-3p	561	fru-miR-27d-3p	741	fru-miR-21c-5p	732	fru-miR-5787-5p	751	fru-miR-365-3p	1111	fru-miR-130-3p	523	fru-miR-93-5p	577	fru-let-7-5p	120	fru-miR-204b-5p	30
fru-miR-200b-3p	532	fru-miR-130b-3p	733	fru-miR-133c-3p	725	fru-miR-20a-5p	710	fru-miR-730-5p	1088	fru-miR-101a-3p	514	fru-let-7-5p	576	fru-miR-4324-3p	117	fru-miR-93-5p	30
fru-miR-27c-3p	518	fru-miR-100a-5p	694	fru-miR-457a-5p	679	fru-miR-20-5p	668	fru-miR-101a-3p	1073	fru-miR-101b-3p	503	fru-miR-204a-5p	570	fru-miR-200b-3p	111	fru-miR-199a-5p	28
fru-let-7-5p	510	fru-miR-140-5p	673	fru-miR-455-5p	678	fru-miR-19d-3p	642	fru-miR-132-3p	1047	fru-let-7c-5p	501	fru-miR-27e-3p	536	fru-miR-21c-5p	110	fru-miR-218b-5p	27
fru-miR-27b-3p	510	fru-miR-22-3p	633	fru-miR-20-5p	658	fru-miR-99-5p	627	fru-let-7h-5p	1027	fru-miR-139-5p	500	fru-miR-218b-5p	522	fru-let-7a-3p	109	fru-miR-150	27
fru-miR-130b-3p	509	fru-miR-3120-3p	621	fru-miR-25-3p	645	fru-miR-9a-5p	622	fru-miR-458-3p	1021	fru-miR-106a-5p	457	fru-miR-375-3p	497	fru-miR-1260-5p	107	fru-miR-10c-5p	26
fru-miR-462-5p	501	fru-miR-24b-3p	615	fru-miR-20a-5p	588	fru-miR-1a-3p	612	fru-miR-301-3p	1018	fru-miR-7a-5p	422	fru-miR-30a-3p	492	fru-miR-301-3p	100	fru-miR-19c-3p	26
fru-miR-21c-5p	488	fru-miR-25-3p	574	fru-miR-190a-3p	508	fru-let-7h-5p	608	fru-miR-20-5p	995	fru-miR-218a-5p	412	fru-miR-106a-5p	454	fru-miR-29d-3p	98	fru-miR-139-5p	24
fru-miR-222-3p	481	fru-miR-101b-3p	546	fru-let-7c-5p	486	fru-miR-2184-5p	572	fru-miR-4324-3p	967	fru-miR-18a-5p	407	fru-miR-22b-3p	442	fru-miR-10d-5p	98	fru-miR-99b-5p	23
fru-let-7h-5p	455	fru-miR-27e-3p	539	fru-miR-133-5p	481	fru-miR-27b-3p	569	fru-miR-222-3p	952	fru-miR-30a-3p	406	fru-miR-199c-3p	437	fru-miR-451a-5p	95	fru-miR-222-3p	23
fru-miR-193-3p	448	fru-miR-181a-3p	523	fru-miR-3120-3p	478	fru-miR-301-3p	556	fru-miR-124a-3p	940	fru-miR-29d-3p	392	fru-miR-141-3p	436	fru-miR-138-5p	93	fru-miR-2494-3p	23
fru-miR-206-5p	424	fru-miR-455-5p	519	fru-miR-92b-3p	476	fru-miR-99a-5p	556	fru-miR-137b-3p	908	fru-miR-93-5p	379	fru-miR-144	432	fru-miR-199	93	fru-miR-3167	23
fru-miR-139-5p	376	fru-miR-199a-5p	510	fru-miR-221-3p	472	fru-miR-101a-3p	553	fru-miR-199-3p	871	fru-miR-10d-5p	378	fru-miR-204-5p	432	fru-miR-128-3p	90	fru-miR-301-3p	22
fru-miR-457a-5p	366	fru-miR-138-5p	465	fru-miR-27a-3p	466	fru-miR-30e-5p	551	fru-miR-126b-3p	863	fru-miR-199c-3p	377	fru-miR-4286-5p	428	fru-miR-199b-5p	89	fru-miR-1388-3p	22
fru-miR-92-3p	344	fru-miR-30a-3p	464	fru-miR-190-5p	466	fru-miR-21c-5p	549	fru-miR-20a-5p	849	fru-miR-27e-3p	365	fru-miR-199a	428	fru-miR-1388-3p	87	fru-miR-499b-5p	21
fru-miR-1388-3p	338	fru-miR-3794	463	fru-miR-2188-3p	454	fru-miR-99b-5p	515	fru-miR-4286-5p	819	fru-miR-140-5p	359	fru-let-7a-3p	424	fru-miR-139-5p	85	fru-miR-138b-5p	20
fru-miR-140-5p	332	fru-miR-1388-3p	462	fru-miR-199c-3p	449	fru-miR-133a-3p	506	fru-miR-145b-5p	808	fru-miR-122-5p	357	fru-miR-2478-3p	423	fru-miR-193a-3p	83	fru-miR-146a-5p	20
fru-miR-181a-3p	323	fru-miR-301-3p	452	fru-miR-181a-3p	439	fru-miR-96-5p	504	fru-miR-2478-3p	774	fru-miR-2898-3p	356	fru-miR-92b-3p	422	fru-miR-24c-3p	83	fru-let-7a-3p	20
fru-miR-3582	322	fru-miR-21c-5p	433	fru-miR-731-5p	416	fru-miR-27e-3p	486	fru-miR-27e-3p	737	fru-miR-130b-3p	356	fru-miR-725	421	fru-miR-22b-3p	80	fru-miR-1354-5p	20
fru-miR-27d-3p	317	fru-miR-125-5p	428	fru-miR-200a-3p	416	fru-miR-730-5p	480	fru-miR-727-5p	733	fru-miR-24b-3p	348	fru-miR-2184-5p	418	fru-miR-3120-3p	80	fru-miR-6416-3p	20
fru-miR-214-5p	314	fru-miR-29d-3p	406	fru-miR-214-5p	398	fru-miR-199c-3p	480	fru-miR-724-5p	728	fru-miR-194-3p	343	fru-miR-216a-5p	403	fru-miR-144	79	fru-miR-21c-5p	19
fru-miR-4286-5p	305	fru-miR-199b-3p	391	fru-miR-2478-3p	369	fru-miR-187-3p	467	fru-miR-9a-3p	723	fru-miR-7-5p	341	fru-miR-29d-3p	384	fru-miR-145-3p	78	fru-miR-18-5p	19
fru-miR-99b-5p	302	fru-miR-499a-5p	368	fru-miR-30a-3p	368	fru-miR-135a-5p	458	fru-miR-146a-5p	686	fru-miR-99-5p	321	fru-miR-365-3p	374	fru-miR-130b-5p	77	fru-miR-4324-3p	18
fru-miR-138-5p	295	fru-let-7i-5p	363	fru-miR-499-3p	366	fru-miR-726	453	fru-miR-462-5p	635	fru-miR-27b-3p	317	fru-miR-99b-5p	372	fru-miR-30a-3p	77	fru-miR-193a-3p	18
fru-miR-184-3p	293	fru-miR-99b-5p	360	fru-miR-16-5p	357	fru-miR-92-3p	443	fru-miR-22-5p	631	fru-miR-365-3p	307	fru-miR-101-3p	366	fru-miR-204b-5p	76	fru-miR-218a-5p	17
fru-miR-18-5p	288	fru-miR-106a-5p	346	fru-miR-18a-5p	354	fru-miR-218b-5p	440	fru-miR-9b-3p	626	fru-miR-17a-5p	296	fru-miR-130b-3p	355	fru-miR-140-5p	75	fru-miR-130b-3p	17
fru-miR-106a-5p	282	fru-miR-27a-3p	343	fru-miR-130b-5p	343	fru-miR-3178	437	fru-miR-140-3p	625	fru-miR-145-3p	288	fru-miR-99a-5p	351	fru-miR-458-3p	74	fru-miR-458b-3p	17
fru-miR-93-5p	266	fru-miR-214-5p	342	fru-let-7a-3p	342	fru-miR-190-5p	420	fru-miR-200a-3p	624	fru-miR-2478-3p	285	fru-miR-27d-3p	344	fru-miR-22-5p	74	fru-miR-430a	17
fru-miR-17a-5p	262	fru-miR-457a-5p	338	fru-miR-106a-5p	338	fru-miR-27c-3p	419	fru-miR-2898-3p	623	fru-miR-98-5p	273	fru-miR-135a-5p	340	fru-miR-457b	70	fru-miR-2704	17
fru-miR-27e-3p	259	fru-miR-93-5p	337	fru-miR-10c-5p	336	fru-miR-210-5p	408	fru-miR-92-3p	586	fru-miR-142-3p	272	fru-miR-21c-5p	316	fru-miR-101a-3p	69	fru-miR-4938	17
fru-miR-193a-3p	256	fru-miR-18a-5p	323	fru-miR-23-3p	309	fru-miR-2188-3p	394	fru-miR-218-5p	569	fru-miR-92b-3p	271	fru-miR-455-5p	299	fru-miR-133a-3p	68	fru-miR-100a-5p	16
fru-miR-144-3p	252	fru-miR-18-5p	321	fru-miR-101-3p	304	fru-miR-183-3p	388	fru-miR-29-3p	567	fru-miR-455-5p	266	fru-miR-135b-5p	290	fru-miR-728	67	fru-miR-1454	16
fru-miR-122-5p	250	fru-miR-144-5p	320	fru-miR-18-5p	296	fru-miR-148-3p	387	fru-miR-21c-5p	559	fru-miR-200-3p	265	fru-miR-124-3p	281	fru-miR-199b-3p	65	fru-miR-142a-5p	15
fru-miR-199b-5p	242	fru-miR-22b-3p	309	fru-miR-460-5p	296	fru-let-7i-5p	374	fru-miR-199a-3p	549	fru-miR-181a-3p	262	fru-miR-190-5p	278	fru-miR-27a-3p	64	fru-miR-365-3p	14
fru-miR-24b-3p	241	fru-miR-459-5p	308	fru-let-7i-5p	294	fru-miR-27d-3p	370	fru-miR-27c-3p	541	fru-miR-22b-3p	256	fru-miR-24b-3p	277	fru-miR-148-3p	64	fru-miR-193-3p	14
fru-miR-125-5p	237	fru-miR-215-5p	307	fru-miR-29-3p	293	fru-miR-133b-3p	370	fru-miR-214-3p	538	fru-miR-27d-3p	251	fru-miR-99-5p	275	fru-miR-214-5p	63	fru-miR-155-5p	14
fru-miR-18a-5p	231	fru-miR-375-3p	298	fru-miR-17a-5p	280	fru-miR-4286-5p	368	fru-miR-129-5p	535	fru-miR-301-3p	244	fru-miR-200c-3p	271	fru-miR-27e-3p	60	fru-miR-1400-3p	14
fru-miR-301-3p	227	fru-miR-101-3p	294	fru-miR-130a-3p	279	fru-miR-25-3p	346	fru-miR-219-5p	525	fru-let-7a-3p	244	fru-miR-30e-3p	264	fru-miR-10b-5p	57	fru-let-7i-5p	13
fru-miR-101-3p	219	fru-miR-16-5p	283	fru-miR-4324-3p	273	fru-miR-2478-3p	333	fru-miR-153b-3p	523	fru-miR-218b-5p	233	fru-miR-199b-5p	257	fru-let-7i-5p	56	fru-miR-18a-3p	13
fru-miR-725	208	fru-miR-30e-3p	280	fru-miR-99a-5p	272	fru-miR-30d-5p	331	fru-let-7c-5p	515	fru-miR-4286-5p	221	fru-miR-181b-5p	243	fru-miR-UL22A-3p	54	fru-miR-152-3p	12
fru-miR-92b-3p	193	fru-miR-206-5p	269	fru-miR-148-3p	270	fru-miR-146a-5p	324	fru-miR-132-5p	507	fru-miR-1388-5p	220	fru-miR-192-3p	241	fru-miR-190a-3p	52	fru-let-7h-5p	12
fru-let-7a-3p	193	fru-miR-199b-5p	255	fru-miR-455-3p	252	fru-miR-30a-3p	318	fru-miR-25-3p	490	fru-miR-457a-5p	212	fru-miR-1388-3p	232	fru-miR-19c-3p	50	fru-miR-10d-5p	12
fru-miR-16-5p	192	fru-miR-218b-5p	244	fru-miR-2898-3p	251	fru-miR-200a-3p	315	fru-miR-10b-5p	486	fru-miR-101-3p	197	fru-miR-457a-5p	227	fru-miR-18a-5p	48	fru-miR-30d-3p	12
fru-let-7c-5p	188	fru-miR-129-3p	242	fru-miR-457b	248	fru-miR-216b	308	fru-miR-183-5p	476	fru-miR-125-5p	195	fru-miR-135c-5p	227	fru-miR-142a-5p	48	fru-miR-5652	12
fru-miR-29-3p	184	fru-let-7c-5p	238	fru-let-7f-5p	246	fru-miR-1388-3p	298	fru-miR-10d-5p	469	fru-miR-29-3p	194	fru-miR-2898-3p	226	fru-miR-3074-5p	46	fru-miR-1119	12
fru-miR-375-3p	184	fru-miR-92b-3p	237	fru-miR-139-5p	242	fru-miR-29-3p	293	fru-miR-3065-5p	463	fru-miR-100a-5p	190	fru-miR-429-3p	223	fru-miR-17a-5p	42	fru-miR-5513	12
fru-miR-190-5p	181	fru-miR-2188-3p	222	fru-miR-4286-5p	237	fru-miR-135c-5p	290	fru-miR-22-3p	461	fru-miR-133a-3p	186	fru-miR-33-5p	221	fru-miR-101-3p	42	fru-miR-7a-5p	11
fru-miR-7-5p	173	fru-miR-17a-5p	220	fru-miR-199b-3p	237	fru-miR-34-5p	285	fru-miR-132a-3p	446	fru-let-7f-5p	183	fru-miR-153b-3p	206	fru-miR-133-3p	42	fru-miR-29c-3p	11
fru-miR-218b-5p	164	fru-miR-141-3p	220	fru-miR-375-3p	227	fru-miR-451a-5p	280	fru-miR-210-5p	441	fru-miR-730-5p	175	fru-miR-101b-5p	203	fru-miR-147b-3p	42	fru-miR-33a-5p	11
fru-miR-148-3p	159	fru-miR-458-3p	218	fru-miR-16a-5p	224	fru-let-7c-5p	278	fru-miR-140-5p	429	fru-miR-194a-5p	162	fru-miR-731-5p	203	fru-let-7c-5p	39	fru-miR-16c-5p	11
fru-miR-199b-3p	157	fru-miR-731-5p	216	fru-miR-451a-5p	220	fru-miR-4324-3p	276	fru-miR-101-3p	414	fru-miR-181b-5p	157	fru-miR-190a-3p	198	fru-miR-16a-5p	38	fru-miR-4941-5p	11
fru-miR-22b-3p	156	fru-miR-10-5p	197	fru-miR-206-3p	218	fru-miR-205-5p	269	fru-miR-455-5p	407	fru-miR-146b-5p	150	fru-miR-216b	189	fru-miR-222-3p	36	fru-miR-29-3p	10
fru-let-7i-5p	156	fru-miR-181b-5p	191	fru-miR-301a-3p	209	fru-miR-762	263	fru-miR-190a-3p	406	fru-miR-16-5p	148	fru-miR-107b-3p	185	fru-miR-141-3p	36	fru-miR-5020b	10
fru-miR-1788-3p	154	fru-let-7a-3p	188	fru-miR-29c-3p	202	fru-miR-22b-3p	258	fru-miR-18a-5p	400	fru-miR-142a-5p	146	fru-miR-3591-5p	180	fru-miR-2188-3p	35	fru-miR-124-3p	9
fru-miR-30a-3p	153	fru-miR-451a-5p	187	fru-let-7h-5p	195	fru-miR-199a-5p	252	fru-miR-107b-3p	388	fru-miR-199a-5p	141	fru-miR-7a-5p	179	fru-miR-6410	35	fru-miR-221-3p	9
fru-miR-1a-5p	152	fru-miR-147b-3p	179	fru-miR-24-5p	194	fru-miR-133a-5p	250	fru-miR-144	372	fru-miR-458b-3p	138	fru-miR-16a-5p	173	fru-miR-429-3p	35	fru-miR-182-5p	9
fru-miR-190a-3p	149	fru-miR-4286-5p	168	fru-miR-138-5p	182	fru-miR-106a-5p	246	fru-miR-216b	370	fru-miR-199b-3p	136	fru-miR-7-5p	173	fru-miR-18-5p	34	fru-miR-27a-3p	9
fru-miR-7a-5p	147	fru-miR-218a-5p	168	fru-miR-204-5p	182	fru-miR-222-3p	246	fru-miR-106a-5p	361	fru-miR-33-5p	123	fru-miR-459-5p	159	fru-miR-8	34	fru-miR-301a-3p	9
fru-miR-2478-3p	146	fru-miR-34-5p	163	fru-miR-181b-5p	178	fru-miR-124d-3p	245	fru-miR-18-5p	353	fru-miR-99a-5p	115	fru-miR-728	157	fru-miR-669g	34	fru-miR-101b-5p	9
fru-miR-455-3p	145	fru-miR-193-3p	157	fru-miR-460-3p	165	fru-miR-462-5p	239	fru-miR-153c-3p	346	fru-miR-142-5p	113	fru-let-7f-5p	154	fru-miR-7	33	fru-miR-92c-3p	9
fru-miR-1b-3p	143	fru-miR-3065-5p	155	fru-miR-199b-5p	162	fru-miR-2898-3p	235	fru-miR-457a-5p	343	fru-miR-150	109	fru-miR-301a-3p	146	fru-let-7h-5p	33	fru-miR-5-3p	9
fru-miR-6382	143	fru-miR-190-5p	155	fru-miR-218-5p	159	fru-miR-204-3p	229	fru-miR-200b-3p	340	fru-miR-3120-3p	109	fru-miR-2188-3p	144	fru-miR-187-3p	33	fru-miR-479b	9
fru-miR-16a-5p	141	fru-miR-124-3p	152	fru-miR-200b-3p	158	fru-miR-457a-5p	227	fru-miR-16-5p	337	fru-miR-216a-5p	105	fru-miR-222b-5p	138	fru-miR-10a-5p	33	fru-miR-5675	9
fru-miR-129-3p	140	fru-miR-24-5p	150	fru-miR-204a-5p	157	fru-miR-9b-5p	225	fru-miR-124d-3p	337	fru-miR-725	102	fru-miR-98-5p	135	fru-miR-2779	32	fru-miR-27b-3p	8
fru-miR-2898-3p	138	fru-miR-200c-3p	149	fru-miR-489-3p	155	fru-miR-181c-5p	218	fru-miR-182-5p	333	fru-miR-27a-3p	101	fru-let-7c-5p	132	fru-miR-18a-3p	31	fru-miR-107b-3p	8
fru-miR-218a-5p	133	fru-miR-499-3p	145	fru-miR-145-3p	153	fru-miR-139-5p	217	fru-miR-190-5p	319	fru-miR-107b-3p	101	fru-miR-147b-3p	130	fru-miR-135b-5p	31	fru-miR-24b-3p	8
fru-miR-99a-5p	133	fru-miR-16a-5p	141	fru-miR-34-5p	151	fru-miR-489-3p	216	fru-miR-24b-3p	283	fru-miR-429b-3p	99	fru-let-7f-3p	129	fru-miR-1354-5p	29	fru-miR-731-5p	8
fru-miR-731-5p	130	fru-miR-429-3p	140	fru-miR-27b-5p	150	fru-miR-150	213	fru-miR-153a-3p	274	fru-miR-1a-3p	97	fru-let-7b-3p	128	fru-miR-92c-3p	28	fru-miR-199	8
fru-miR-2188-3p	128	fru-miR-129a-3p	135	fru-miR-93-5p	144	fru-miR-458-3p	209	fru-miR-129b-5p	266	fru-miR-133-3p	93	fru-miR-33a-5p	120	fru-miR-15c-5p	28	fru-miR-15c-5p	8
fru-miR-181b-5p	126	fru-miR-460-5p	134	fru-miR-142-3p	140	fru-miR-221-3p	203	fru-miR-129b-3p	260	fru-miR-29c-3p	91	fru-miR-16-5p	117	fru-miR-3094-5p	28	fru-miR-169r	8
fru-miR-129a-3p	118	fru-miR-211-5p	130	fru-miR-24c-3p	139	fru-miR-93-5p	202	fru-miR-489-3p	255	fru-miR-99b-5p	89	fru-miR-17a-5p	115	fru-miR-196a-5p	28	fru-miR-277	8
fru-miR-203b-5p	115	fru-miR-455-3p	128	fru-miR-192-5p	138	fru-miR-3120-3p	197	fru-miR-130b-5p	245	fru-miR-216b	84	fru-miR-29-3p	115	fru-miR-133a-5p	27	fru-miR-4004-5p	8
fru-miR-150	104	fru-miR-203a-3p	127	fru-miR-193a-3p	134	fru-miR-18a-5p	196	fru-miR-2188-3p	244	fru-miR-455-3p	82	fru-miR-130b-5p	113	fru-miR-205-5p	27	fru-miR-430c	8
fru-miR-993-5p	104	fru-miR-193a-3p	125	fru-miR-190a-5p	122	fru-miR-216a-5p	193	fru-miR-451a-5p	229	fru-miR-204-5p	81	fru-miR-145-3p	107	fru-miR-6022	27	fru-miR-87a-3p	8
fru-miR-3794	103	fru-let-7f-5p	121	fru-miR-146b-5p	119	fru-miR-24b-3p	191	fru-miR-22b-3p	227	fru-miR-10a-5p	79	fru-miR-101a-5p	107	fru-miR-5599-5p	26	fru-miR-9-5p	7
fru-miR-457b	101	fru-miR-190a-3p	120	fru-miR-22b-3p	111	fru-let-7a-3p	187	fru-miR-29c-3p	222	fru-miR-2779	78	fru-miR-187-3p	96	fru-miR-218-5p	26	fru-miR-130b-5p	7
fru-miR-199	97	fru-miR-1b-3p	120	fru-miR-124-3p	107	fru-miR-124-5p	185	fru-miR-92b-3p	220	fru-miR-33a-5p	78	fru-miR-455-3p	94	fru-miR-6416-3p	25	fru-miR-451a-5p	7
fru-miR-133b-5p	95	fru-miR-142-3p	118	fru-miR-1354-5p	106	fru-miR-203a-3p	182	fru-miR-728	212	fru-miR-190-5p	75	fru-miR-4324-3p	91	fru-miR-132-3p	25	fru-miR-142-5p	7
fru-miR-10-5p	93	fru-miR-457b	117	fru-miR-147b-3p	104	fru-miR-18-5p	179	fru-miR-1388-3p	209	fru-miR-30d-3p	72	fru-miR-737	91	fru-miR-16-5p	24	fru-miR-518a-3p	7
fru-miR-27a-3p	89	fru-miR-145-3p	115	fru-miR-1297	104	fru-miR-92b-3p	174	fru-miR-34b-5p	209	fru-miR-993-5p	72	fru-miR-1-3p	91	fru-miR-130a-3p	24	fru-miR-4448	7
fru-miR-6412	88	fru-miR-130b-5p	113	fru-miR-4015-3p	104	fru-miR-29c-3p	174	fru-miR-98-5p	207	fru-miR-199b-5p	71	fru-miR-130-3p	86	fru-let-7f-3p	24	fru-miR-836	7
fru-miR-130b-5p	88	fru-miR-150	110	fru-miR-193-3p	100	fru-miR-101-3p	169	fru-miR-23-3p	200	fru-miR-204a-5p	71	fru-miR-30d-3p	85	fru-miR-6412	23	fru-miR-667-5p	7
fru-miR-98-5p	88	fru-miR-460-3p	110	fru-miR-126b-5p	98	fru-miR-192-5p	167	fru-miR-181c-5p	198	fru-miR-16a-5p	70	fru-miR-107-5p	85	fru-miR-458b-3p	23	fru-miR-4491	7
fru-miR-3065-5p	87	fru-miR-29-3p	109	fru-miR-34a-5p	97	fru-miR-200b-3p	160	fru-let-7f-5p	196	fru-miR-24c-3p	69	fru-miR-142-3p	84	fru-miR-29-3p	23	fru-miR-1267	7
fru-miR-451a-5p	85	fru-miR-98-5p	106	fru-miR-184-3p	96	fru-miR-34a-5p	159	fru-miR-2779	193	fru-miR-457b	68	fru-miR-146b-5p	82	fru-miR-34a-5p	23	fru-miR-2038-5p	7
fru-miR-203-5p	85	fru-miR-184-3p	101	fru-miR-92c-3p	92	fru-miR-9a-3p	156	fru-let-7a-3p	193	fru-miR-133a-5p	67	fru-miR-1260-5p	81	fru-miR-122-5p	23	fru-miR-2062-5p	7
fru-miR-141-3p	81	fru-miR-3582	99	fru-miR-24b-5p	79	fru-miR-16-5p	148	fru-miR-182-3p	191	fru-miR-27c-5p	66	fru-miR-92c-3p	81	fru-miR-5020b	22	fru-miR-2944a-5p	7
fru-let-7f-5p	79	fru-miR-7-5p	98	fru-let-7b-3p	76	fru-miR-489	147	fru-miR-93-5p	183	fru-miR-10-5p	64	fru-miR-10b-5p	81	fru-miR-301a-3p	22	fru-miR-30a-3p	6
fru-miR-133d-3p	79	fru-miR-101a-5p	97	fru-miR-199	74	fru-miR-211-3p	143	fru-miR-124-5p	180	fru-miR-199	62	fru-miR-460a-3p	81	fru-miR-101b-5p	22	fru-miR-33-5p	6
fru-miR-458-3p	75	fru-miR-34a-5p	96	fru-miR-98-5p	73	fru-miR-716b	143	fru-miR-222-5p	179	fru-miR-107-5p	60	fru-miR-24-5p	80	fru-miR-222b-5p	22	fru-miR-145-3p	6
fru-miR-10a-5p	73	fru-miR-6382	95	fru-miR-30d-3p	68	fru-miR-1c-3p	138	fru-miR-153-5p	176	fru-miR-458-5p	60	fru-miR-19c-3p	77	fru-miR-34-5p	22	fru-miR-15a-3p	6
fru-miR-184b-3p	73	fru-miR-187-3p	92	fru-let-7f-3p	68	fru-miR-199b-3p	135	fru-miR-204-5p	174	fru-miR-1961	59	fru-miR-9-3p	72	fru-miR-2494-3p	21	fru-miR-6240	6
fru-miR-4324-3p	71	fru-miR-2478-3p	91	fru-miR-142a-5p	67	fru-miR-130a-3p	134	fru-miR-133-3p	169	fru-miR-26c-5p	56	fru-miR-27a-3p	71	fru-miR-107b-3p	21	fru-miR-3094-5p	6
fru-miR-101a-5p	71	fru-miR-1a-5p	91	fru-miR-737	67	fru-miR-3571-5p	133	fru-miR-27a-3p	167	fru-miR-203a-3p	56	fru-miR-2779	70	fru-miR-24-5p	21	fru-miR-316-5p	6
fru-miR-205a-5p	66	fru-miR-2898-3p	90	fru-miR-6382	66	fru-miR-203-3p	131	fru-miR-133a-3p	165	fru-miR-214-5p	55	fru-miR-451a-5p	70	fru-miR-142-5p	20	fru-miR-5298c	6
fru-miR-24-5p	62	fru-miR-148-3p	83	fru-miR-107b-3p	65	fru-miR-193a-3p	125	fru-miR-429-3p	154	fru-miR-27b-5p	55	fru-miR-138a-5p	70	fru-miR-727-5p	20	fru-miR-6235-3p	6
fru-miR-130a-3p	62	fru-miR-222b-5p	79	fru-miR-135b-5p	60	fru-miR-727-5p	125	fru-miR-204a-5p	153	fru-miR-34-5p	54	fru-miR-993-5p	70	fru-miR-6700-3p	20	fru-miR-187-3p	5
fru-miR-2779	61	fru-miR-1788-3p	79	fru-miR-203a-3p	58	fru-miR-9b-3p	124	fru-miR-9d-5p	151	fru-miR-101b-5p	52	fru-miR-1352	69	fru-miR-460-5p	19	fru-miR-192-5p	5
fru-miR-34-5p	61	fru-miR-1297	77	fru-miR-6410	55	fru-miR-130b-5p	120	fru-miR-34a-3p	150	fru-miR-3575	51	fru-miR-129-3p	66	fru-miR-190-5p	19	fru-miR-730-5p	5
fru-miR-142-3p	59	fru-miR-203-3p	77	fru-miR-1388-5p	55	fru-miR-460-5p	119	fru-miR-460-5p	149	fru-miR-92c-3p	50	fru-miR-458-3p	65	fru-miR-665	18	fru-miR-101a-3p	5
fru-miR-200c-3p	59	fru-miR-10a-5p	76	fru-miR-16c-5p	54	fru-miR-33-5p	118	fru-miR-142-3p	144	fru-miR-144	50	fru-miR-135-5p	64	fru-miR-1400-3p	17	fru-miR-727-5p	5
fru-miR-1354-5p	55	fru-miR-4324-3p	75	fru-miR-101b-5p	52	fru-miR-214-5p	118	fru-miR-455-3p	142	fru-miR-124-3p	47	fru-miR-199b-3p	64	fru-miR-993-5p	17	fru-let-7c-5p	5
fru-miR-147b-3p	55	fru-miR-993-5p	75	fru-miR-141-3p	49	fru-miR-193-3p	117	fru-miR-2184-5p	141	fru-miR-2188-3p	47	fru-miR-457b	63	fru-miR-92	17	fru-miR-10b-5p	5
fru-miR-124-3p	54	fru-miR-19c-3p	74	fru-miR-1260-5p	48	fru-miR-375-3p	115	fru-miR-30a-3p	141	fru-miR-24-5p	46	fru-miR-129a-3p	61	fru-let-7b-3p	16	fru-miR-144	5
fru-miR-24c-3p	54	fru-miR-24b-5p	73	fru-miR-100a	48	fru-miR-199b-5p	114	fru-miR-33-5p	136	fru-miR-1260-5p	45	fru-miR-727-5p	60	fru-miR-721	16	fru-miR-460-5p	5
fru-miR-29c-3p	53	fru-miR-146b-5p	72	fru-miR-129-3p	47	fru-miR-455b-5p	112	fru-miR-731-5p	134	fru-miR-155-5p	45	fru-miR-9-5p	58	fru-miR-836	15	fru-miR-727-3p	5
fru-miR-211-5p	51	fru-miR-30d-3p	71	fru-miR-6353	47	fru-miR-33a-5p	110	fru-miR-301a-3p	133	fru-let-7b-3p	45	fru-miR-3120-3p	57	fru-miR-737	15	fru-miR-18b-5p	5
fru-miR-194-5p	50	fru-miR-99a-5p	70	fru-miR-181c-5p	47	fru-miR-212-3p	110	fru-miR-17a-5p	123	fru-miR-101a-5p	44	fru-miR-18b-5p	56	fru-miR-23-3p	15	fru-miR-214-5p	5
fru-let-7f-3p	50	fru-miR-107b-3p	68	fru-miR-23c-3p	47	fru-miR-455a-5p	108	fru-miR-24-5p	123	fru-miR-138b-5p	43	fru-miR-203a-5p	56	fru-miR-6630-3p	15	fru-miR-3120-3p	5
fru-miR-184-5p	50	fru-miR-338-5p	68	fru-miR-222b-5p	46	fru-miR-138b-5p	104	fru-miR-489	123	fru-miR-1297	43	fru-miR-10a-5p	54	fru-miR-2704	14	fru-miR-195b	5
fru-miR-27b-5p	49	fru-miR-24c-3p	67	fru-miR-129a-3p	44	fru-miR-16a-5p	102	fru-miR-194-5p	120	fru-let-7f-3p	43	fru-miR-203a-3p	53	fru-miR-727-3p	14	fru-miR-3266	5
fru-miR-429-3p	48	fru-miR-7a-5p	65	fru-miR-429-3p	43	fru-miR-17a-5p	102	fru-miR-199c-3p	119	fru-miR-4324-3p	41	fru-miR-6412	52	fru-miR-101a-5p	14	fru-miR-345	5
fru-miR-460-5p	45	fru-miR-92c-3p	64	fru-miR-142-5p	42	fru-miR-190a-3p	102	fru-miR-457b	116	fru-miR-18b-5p	41	fru-miR-190a-5p	52	fru-miR-142-3p	14	fru-miR-4756-3p	5
fru-miR-34a-5p	45	fru-miR-301a-3p	62	fru-miR-1961	42	fru-miR-132-3p	102	fru-miR-148-3p	115	fru-miR-23-3p	41	fru-miR-130a-3p	51	fru-miR-1a-3p	14	fru-miR-5298b	5
fru-miR-217-5p	44	fru-miR-122-5p	62	fru-miR-3074-5p	41	fru-miR-98-5p	94	fru-miR-1260-5p	114	fru-miR-196a-5p	40	fru-miR-144-5p	50	fru-miR-5623-5p	14	fru-miR-5782	5
fru-miR-203b-3p	44	fru-miR-130a-3p	60	fru-miR-1b-3p	41	fru-miR-133c-3p	90	fru-miR-216a-5p	110	fru-miR-130b-5p	37	fru-miR-218-5p	47	fru-miR-730-5p	13	fru-miR-6632-5p	5
fru-miR-196-5p	44	fru-miR-192-3p	58	fru-miR-27c-5p	41	fru-miR-144-5p	89	fru-miR-100a	104	fru-miR-143-5p	36	fru-miR-124b-3p	47	fru-miR-6367	13	fru-miR-135b-5p	4
fru-miR-1b-5p	43	fru-miR-133d-3p	58	fru-miR-23b-5p	40	fru-miR-301a-3p	81	fru-miR-737	100	fru-miR-126b-5p	35	fru-miR-30a-5p	46	fru-miR-33a-5p	12	fru-miR-129a-3p	4
fru-miR-1297	42	fru-miR-132-5p	55	fru-miR-30a-5p	38	fru-let-7f-5p	79	fru-miR-338-5p	95	fru-miR-34a-5p	33	fru-miR-3065-5p	42	fru-miR-16c-5p	12	fru-miR-217-5p	4
fru-miR-187-3p	40	fru-miR-1b-5p	54	fru-miR-6412	37	fru-miR-27a-3p	77	fru-miR-24c-3p	94	fru-miR-30b-3p	33	fru-miR-1961	41	fru-miR-1570	12	fru-miR-27e-3p	4
fru-miR-190a-5p	39	fru-miR-27b-5p	53	fru-miR-101a-5p	37	fru-miR-6239	77	fru-miR-33a-5p	93	fru-miR-3591-3p	33	fru-miR-26c-5p	41	fru-miR-212-3p	12	fru-miR-22-5p	4
fru-miR-146b-5p	38	fru-miR-29c-3p	49	fru-miR-203-3p	37	fru-miR-460-3p	74	fru-miR-138a-5p	92	fru-miR-222b-5p	32	fru-miR-194a-5p	41	fru-miR-146b-5p	12	fru-miR-101-3p	4
fru-miR-338-5p	37	fru-miR-33-5p	48	fru-miR-301b-3p	37	fru-miR-218-5p	68	fru-miR-449a-5p	92	fru-miR-3178	32	fru-miR-181c-5p	38	fru-miR-6402	12	fru-miR-2188-3p	4
fru-miR-9-3p	37	fru-let-7f-3p	48	fru-miR-30b-3p	37	fru-miR-724	66	fru-miR-190a-5p	91	fru-miR-375b-3p	32	fru-miR-499-5p	38	fru-miR-169d	12	fru-miR-124-5p	4
fru-miR-193-5p	37	fru-miR-4560	47	fru-miR-23a-5p	36	fru-miR-153-3p	65	fru-miR-125a-3p	90	fru-miR-218-5p	31	fru-miR-5097	38	fru-miR-29c	12	fru-miR-199c-3p	4
fru-miR-4560	37	fru-miR-6412	46	fru-miR-33-5p	35	fru-miR-107b-3p	64	fru-miR-16a-5p	89	fru-miR-130a-3p	31	fru-miR-1354-5p	37	fru-miR-30d-3p	11	fru-miR-737	4
fru-miR-132-5p	36	fru-miR-199	44	fru-miR-7-5p	34	fru-miR-457b	60	fru-miR-10a-5p	89	fru-miR-4015-3p	31	fru-miR-193-3p	37	fru-miR-135-5p	11	fru-miR-101a-5p	4
fru-miR-499a-5p	36	fru-miR-190a-5p	44	fru-miR-458-3p	31	fru-miR-737	59	fru-miR-1297	86	fru-miR-133b-3p	30	fru-miR-29c-3p	37	fru-miR-27b-5p	11	fru-miR-20b-3p	4
fru-miR-3591-3p	36	fru-miR-1354-5p	41	fru-miR-6369	31	fru-miR-1260-5p	55	fru-miR-1a-3p	85	fru-miR-301a-3p	28	fru-miR-142a-5p	36	fru-miR-132-5p	11	fru-miR-17-3p	4
fru-let-7b-3p	34	fru-miR-133b-5p	41	fru-miR-10b-5p	30	fru-miR-728	54	fru-miR-199a-5p	83	fru-miR-132-5p	28	fru-miR-727-3p	36	fru-miR-204-5p	11	fru-miR-894	4
fru-miR-30d-3p	33	fru-miR-142a-5p	39	fru-miR-135-5p	30	fru-miR-132a-3p	51	fru-miR-130a-3p	83	fru-miR-1354-5p	27	fru-miR-20b-3p	36	fru-miR-150	10	fru-miR-203b-5p	4
fru-miR-19c-3p	32	fru-miR-205-5p	39	fru-miR-135a-5p	29	fru-miR-133-5p	51	fru-miR-993-5p	81	fru-miR-193a-3p	27	fru-miR-10d-5p	35	fru-miR-33-5p	10	fru-miR-4459	4
fru-miR-215-5p	32	fru-miR-181c-5p	37	fru-miR-200c-3p	29	fru-miR-499a-5p	51	fru-miR-141-3p	75	fru-miR-193-3p	27	fru-miR-153c-3p	34	fru-miR-853-5p	10	fru-miR-205	4
fru-miR-205b-5p	32	fru-miR-196-5p	37	fru-miR-150	28	fru-miR-2779	50	fru-miR-727-3p	74	fru-miR-203-3p	27	fru-miR-1297	33	fru-miR-1865-5p	10	fru-miR-1228-3p	4
fru-miR-107b-3p	31	fru-miR-101b-5p	36	fru-miR-205-5p	28	fru-miR-7a-5p	50	fru-miR-181b-3p	74	fru-miR-5991	27	fru-miR-193a-3p	32	fru-let-7f-5p	10	fru-miR-853-5p	4
fru-miR-122-3p	31	fru-miR-138b-5p	35	fru-miR-133d-3p	28	fru-miR-181b-3p	50	fru-miR-27b-5p	72	fru-miR-23c-3p	27	fru-miR-1306-5p	32	fru-miR-203-3p	10	fru-miR-1512b	4
fru-miR-33-5p	30	fru-miR-196b-5p	34	fru-miR-19c-3p	27	fru-miR-199	49	fru-miR-30e-3p	68	fru-miR-137-3p	26	fru-miR-199	31	fru-miR-135a-5p	9	fru-miR-5699	4
fru-miR-1260-5p	29	fru-miR-33a-5p	32	fru-miR-124b-3p	27	fru-miR-2360	49	fru-miR-219-3p	67	fru-miR-153b-3p	25	fru-miR-211-5p	31	fru-miR-103a-3p	9	fru-miR-1151a-5p	4
fru-miR-16c-5p	29	fru-miR-1961	31	fru-miR-5991	27	fru-miR-7	48	fru-miR-222a-5p	66	fru-miR-181c-5p	25	fru-miR-203-5p	30	fru-miR-125a-3p	9	fru-miR-172b	4
fru-miR-181c-5p	29	fru-miR-1388-5p	31	fru-miR-10d-5p	25	fru-miR-222b-5p	48	fru-miR-96-5p	64	fru-miR-5787	25	fru-miR-150	28	fru-miR-26c-5p	9	fru-miR-4000b-3p	4
fru-miR-18b-5p	28	fru-miR-16c-5p	30	fru-let-7c-3p	25	fru-miR-6412	46	fru-miR-133a-5p	63	fru-miR-190a-5p	24	fru-miR-103a-3p	28	fru-miR-24b-5p	9	fru-miR-5619-5p	4
fru-miR-3120-5p	28	fru-miR-18b-5p	30	fru-miR-184b-3p	25	fru-miR-18b-5p	45	fru-miR-1961	63	fru-miR-16c-5p	23	fru-miR-100a	27	fru-miR-1388-5p	9	fru-miR-3004	4
fru-miR-101b-5p	27	fru-miR-737	30	fru-miR-1a-5p	25	fru-miR-101a-5p	45	fru-miR-26c-5p	62	fru-miR-737	23	fru-miR-184-3p	27	fru-miR-130-3p	8	fru-miR-3914	4
fru-miR-92c-3p	27	fru-miR-183-5p	30	fru-miR-144-3p	24	fru-miR-141-3p	45	fru-miR-107-5p	61	fru-miR-6353	23	fru-miR-338-5p	26	fru-miR-667-5p	8	fru-miR-398b	4
fru-miR-222b-5p	27	fru-miR-30a-5p	28	fru-miR-133b-5p	24	fru-miR-129-5p	44	fru-miR-215-5p	61	fru-miR-30a-5p	23	fru-miR-722	26	fru-miR-23a-5p	8	fru-miR-447b-5p	4
fru-miR-24b-5p	27	fru-miR-204b-5p	26	fru-miR-2779	23	fru-miR-101b-5p	43	fru-miR-145-3p	60	fru-miR-3966	23	fru-miR-16c-5p	25	fru-miR-143-5p	8	fru-miR-4721	4
fru-miR-33a-5p	26	fru-miR-3074-5p	26	fru-miR-18b-5p	23	fru-miR-3065-5p	41	fru-miR-460-3p	59	fru-miR-23a-5p	23	fru-miR-153-3p	25	fru-miR-203a-5p	8	fru-miR-4766-3p	4
fru-miR-489-3p	26	fru-miR-100a	25	fru-miR-34b-5p	23	fru-let-7f-3p	41	fru-miR-142a-5p	58	fru-miR-129-3p	22	fru-miR-206-3p	25	fru-miR-2298	8	fru-miR-6418-3p	4
fru-miR-196b-5p	26	fru-miR-10b-3p	25	fru-miR-6134	23	fru-miR-1354-5p	40	fru-miR-6367	58	fru-miR-190a-3p	22	fru-miR-133a-3p	24	fru-miR-2520	8	fru-miR-129-3p	3
fru-miR-204b-5p	24	fru-miR-217-5p	24	fru-miR-33a-5p	22	fru-miR-92c-3p	40	fru-miR-183-3p	58	fru-miR-20b-3p	21	fru-miR-212-3p	24	fru-miR-138b-5p	7	fru-miR-135a-5p	3
fru-miR-23-3p	23	fru-let-7b-3p	23	fru-miR-26c-5p	22	fru-miR-731-5p	40	fru-miR-7a-3	57	fru-miR-137b-3p	21	fru-miR-143-5p	24	fru-miR-129a-3p	7	fru-miR-135-5p	3
fru-miR-4015-3p	23	fru-miR-143-5p	23	fru-miR-143-5p	22	fru-miR-100a	40	fru-miR-101b-5p	53	fru-miR-19c-3p	20	fru-miR-1388-5p	24	fru-miR-1512b	7	fru-miR-181b-5p	3
fru-miR-138b-5p	22	fru-miR-30b-3p	23	fru-miR-211-5p	21	fru-miR-190a-5p	40	fru-miR-499-5p	53	fru-miR-451a-5p	20	fru-let-7k-5p	24	fru-miR-5699	7	fru-miR-27d-3p	3
fru-miR-301a-3p	22	fru-miR-126a-5p	23	fru-miR-365a-3p	21	fru-miR-132-5p	38	fru-miR-146b-5p	52	fru-miR-489-3p	20	fru-miR-204b-5p	23	fru-miR-129-3p	7	fru-miR-190a-3p	3
fru-miR-145-3p	22	fru-miR-6353	22	fru-miR-3596d	21	fru-miR-145-3p	37	fru-miR-193a-3p	51	fru-miR-3074-5p	20	fru-miR-214-5p	22	fru-miR-135c-5p	7	fru-miR-728	3
fru-miR-737	22	fru-miR-184-5p	22	fru-miR-3582	21	fru-miR-142-3p	37	fru-miR-18b-5p	51	fru-miR-3065-5p	20	fru-miR-98-3p	22	fru-miR-100a	7	fru-miR-133-3p	3
fru-miR-135c-5p	22	fru-miR-135b-5p	21	fru-miR-221-5p	20	fru-miR-429-3p	37	fru-miR-6353	51	fru-miR-196b-5p	20	fru-miR-133-3p	21	fru-miR-455-5p	7	fru-miR-133a-3p	3
fru-miR-466i	22	fru-miR-124b-3p	21	fru-miR-7a-5p	19	fru-miR-1961	35	fru-miR-212-5p	51	fru-miR-205-5p	20	fru-miR-514a-5p	21	fru-miR-200c-3p	7	fru-miR-107-5p	3
fru-miR-6391	22	fru-miR-3120-5p	21	fru-miR-6367	19	fru-miR-1297	34	fru-miR-1354-5p	50	fru-miR-1c-3p	19	fru-miR-142-5p	20	fru-miR-133b-3p	7	fru-miR-147b-3p	3
fru-miR-218-5p	21	fru-miR-6391	21	fru-let-7d-3p	19	fru-miR-24c-3p	32	fru-miR-214-5p	50	fru-miR-133c-3p	18	fru-miR-730-5p	20	fru-miR-27c-5p	7	fru-let-7b-3p	3
fru-miR-135a-5p	20	fru-miR-23c-3p	20	fru-miR-125a-3p	19	fru-miR-23-3p	31	fru-miR-147b-3p	50	fru-miR-190b-5p	18	fru-miR-153-5p	19	fru-miR-2b-5p	7	fru-miR-6410	3
fru-miR-1961	20	fru-miR-5097	20	fru-miR-26a	19	fru-miR-24-5p	30	fru-miR-181c-3p	50	fru-miR-129a-3p	17	fru-miR-34-5p	19	fru-miR-20b-3p	6	fru-miR-1	3
fru-miR-144-5p	20	fru-miR-1260-5p	19	fru-miR-184-5p	19	fru-miR-338-5p	30	fru-miR-6412	49	fru-miR-210a-3p	17	fru-miR-34a-5p	19	fru-miR-17-3p	6	fru-miR-3381-5p	3
fru-miR-1388-5p	20	fru-miR-142-5p	19	fru-miR-20b-3p	18	fru-miR-137-3p	30	fru-miR-193-3p	49	fru-miR-727-3p	16	fru-miR-2180	19	fru-miR-1297	6	fru-miR-3388-3p	3
fru-miR-1788-5p	20	fru-miR-4015-3p	19	fru-miR-1306-5p	18	fru-miR-194-5p	30	fru-miR-458b-3p	48	fru-miR-3761	16	fru-miR-27b-5p	18	fru-miR-455b	6	fru-miR-764	3
fru-miR-6352	20	fru-miR-193-5p	19	fru-miR-455b-5p	18	fru-miR-125a-3p	30	fru-miR-16c-5p	48	fru-miR-153c-3p	16	fru-miR-6353	18	fru-miR-1c-3p	6	fru-miR-134-3p	3
fru-miR-142a-5p	19	fru-miR-1788-5p	19	fru-miR-3120-5p	18	fru-miR-129b-3p	29	fru-miR-200c-3p	48	fru-miR-4500	15	fru-miR-3074-5p	18	fru-miR-133c	6	fru-miR-2388-5p	3
fru-miR-3761	17	fru-miR-23-3p	18	fru-miR-15c-5p	17	fru-miR-107-5p	27	fru-miR-4015-3p	48	fru-miR-499-5p	15	fru-miR-144-3p	18	fru-miR-278-3p	6	fru-miR-3764	3
fru-miR-489	17	fru-miR-26c-5p	18	fru-miR-107-5p	17	fru-miR-181c-3p	27	fru-miR-19c-3p	44	fru-miR-3571-5p	15	fru-miR-3966	17	fru-miR-6006-3p	6	fru-miR-396e	3
fru-miR-10b-3p	17	fru-miR-182-5p	17	fru-miR-1575	17	fru-miR-725	27	fru-miR-92c-3p	42	fru-miR-6412	14	fru-miR-200-3p	17	fru-miR-5-3p	5	fru-miR-410	3
fru-miR-3178	17	fru-miR-6410	17	fru-miR-122-5p	17	fru-miR-30b-3p	27	fru-miR-103a-3p	42	fru-miR-135a-5p	14	fru-miR-18a-3p	16	fru-miR-15a-3p	5	fru-miR-4726-3p	3
fru-miR-3749	17	fru-miR-365a-3p	17	fru-miR-4500	16	fru-miR-9d-5p	26	fru-miR-199b-5p	40	fru-miR-728	14	fru-miR-17	16	fru-miR-894	5	fru-miR-535-3p	3
fru-miR-30a-5p	16	fru-miR-17-3p	16	fru-miR-285-3p	16	fru-miR-200c-3p	25	fru-miR-206-3p	39	fru-miR-3596d	14	fru-miR-3596d	16	fru-miR-6353	5	fru-miR-135c-5p	2
fru-miR-124b-3p	16	fru-miR-9-3p	16	fru-miR-6402	15	fru-miR-205a-5p	25	fru-miR-24b-5p	39	fru-miR-285-3p	14	fru-miR-24c-3p	15	fru-miR-30a-5p	5	fru-miR-153-3p	2
fru-miR-5787	16	fru-miR-30f-5p	16	fru-miR-132-5p	15	fru-miR-219-5p	24	fru-let-7f-3p	39	fru-miR-221-5p	14	fru-miR-24b-5p	15	fru-miR-2979	5	fru-miR-99a-5p	2
fru-miR-17-3p	15	fru-miR-725	16	fru-miR-100b-5p	15	fru-miR-3878-5p	23	fru-miR-5991	39	fru-miR-30c-3p	14	fru-miR-301c-3p	15	fru-miR-204a-5p	5	fru-miR-222b-5p	2
fru-miR-125a-3p	15	fru-miR-1383	16	fru-let-7f	15	fru-miR-16c-5p	22	fru-miR-7-3p	38	fru-miR-17-3p	13	fru-miR-26a	15	fru-miR-338-5p	5	fru-miR-489-3p	2
fru-miR-3412	15	fru-miR-20b-3p	15	fru-miR-722	15	fru-let-7b-3p	22	fru-miR-133b-3p	38	fru-miR-132-3p	13	fru-miR-182-5p	14	fru-miR-458-5p	5	fru-miR-98-5p	2
fru-miR-9-5p	14	fru-miR-135a-5p	15	fru-miR-34a-3p	14	fru-miR-30a-5p	22	fru-miR-375-3p	38	fru-miR-460-3p	13	fru-miR-183-5p	14	fru-miR-3065-5p	5	fru-miR-153-5p	2
fru-miR-6353	14	fru-miR-129-5p	15	fru-miR-3074-3p	14	fru-miR-6367	22	fru-miR-6134	38	fru-miR-206-3p	13	fru-miR-4500	14	fru-miR-181c-5p	5	fru-miR-100a	2
fru-miR-3074-5p	14	fru-miR-455b-5p	15	fru-miR-17-3p	13	fru-miR-4171-5p	22	fru-let-7i-3p	37	fru-miR-6134	13	fru-miR-222-5p	14	fru-miR-190a-5p	5	fru-miR-24c-3p	2
fru-miR-460-3p	14	fru-miR-26a	15	fru-miR-3065-5p	13	fru-miR-153c-3p	22	fru-miR-101a-5p	36	fru-miR-133-5p	13	fru-miR-1788-3p	14	fru-miR-215-5p	5	fru-miR-1297	2
fru-miR-129-5p	14	fru-miR-2779	14	fru-miR-29a-5p	13	fru-miR-30d-3p	21	fru-miR-30d-3p	35	fru-miR-21-3p	13	fru-miR-466i	14	fru-miR-181c-3p	5	fru-miR-27b-5p	2
fru-miR-26c-5p	13	fru-miR-15c-5p	14	fru-miR-4546	13	fru-miR-727-3p	21	fru-miR-459-5p	35	fru-miR-722	13	fru-miR-30b-3p	14	fru-lin-4-5p	5	fru-miR-219-3p	2
fru-miR-23c-3p	13	fru-miR-730-5p	14	fru-miR-1b-5p	13	fru-miR-147b-3p	20	fru-miR-144-5p	34	fru-miR-25-5p	12	fru-let-7d-3p	13	fru-let-7c-3p	5	fru-miR-6353	2
fru-miR-21-3p	13	fru-miR-27c-5p	14	fru-miR-126a-5p	13	fru-miR-142a-5p	19	fru-miR-7a-3p	33	fru-miR-153-3p	11	fru-miR-124c-3p	13	fru-miR-365a-3p	5	fru-miR-103a-3p	2
fru-miR-5097	13	fru-miR-3412	14	fru-miR-138b-5p	12	fru-miR-10b-5p	19	fru-miR-184-3p	33	fru-miR-338-5p	11	fru-miR-29a-5p	13	fru-miR-196b-5p	5	fru-miR-199b-5p	2
fru-miR-143-5p	12	fru-miR-489-3p	13	fru-miR-135c-5p	12	fru-miR-203b-5p	19	fru-miR-23c-3p	33	fru-miR-6402	11	fru-miR-152-5p	13	fru-miR-169i	5	fru-miR-3074-5p	2
fru-miR-455b-5p	12	fru-miR-204-3p	13	fru-miR-3966	12	fru-miR-27b-5p	19	fru-lin-4-5p	33	fru-miR-125a-3p	11	fru-miR-15a-3p	12	fru-miR-511-5p	5	fru-miR-30a-5p	2
fru-miR-3074-3p	12	fru-miR-194a-5p	13	fru-miR-222a-3p	12	fru-miR-153b-3p	18	fru-miR-199	32	fru-miR-100a	10	fru-miR-17-3p	12	fru-miR-316-5p	4	fru-miR-203-5p	2
fru-miR-460	12	fru-miR-1	12	fru-miR-194-5p	12	fru-miR-146b-5p	18	fru-let-7b-3p	32	fru-miR-212-3p	10	fru-miR-3761	12	fru-miR-18b-5p	4	fru-miR-1575	2
fru-miR-126b-5p	11	fru-miR-34a-3p	12	fru-miR-193-5p	12	fru-miR-129b-5p	18	fru-let-7c-3p	32	fru-miR-83-3p	10	fru-miR-9b-5p	12	fru-miR-1151a-5p	4	fru-miR-4325	2
fru-miR-3966	11	fru-miR-125a-3p	12	fru-miR-454	12	fru-miR-1388-5p	18	fru-miR-7b-5p	32	fru-miR-489	10	fru-miR-23-3p	12	fru-miR-153-3p	4	fru-miR-3761	2
fru-miR-365a-3p	11	fru-miR-5991	12	fru-miR-1533	12	fru-miR-2374	18	fru-miR-734	32	fru-miR-24b-5p	10	fru-miR-133a-5p	12	fru-miR-4325	4	fru-miR-19b-5p	2
fru-miR-23a-5p	11	fru-miR-221-5p	12	fru-miR-181c-3p	11	fru-miR-6353	17	fru-miR-142-5p	31	fru-miR-3120-5p	10	fru-miR-23a-5p	12	fru-miR-503-5p	4	fru-miR-414	2
fru-miR-221-5p	11	fru-miR-200-3p	12	fru-miR-301c-3p	11	fru-miR-103a-3p	17	fru-miR-3074-5p	30	fru-miR-194b-5p	10	fru-miR-221-5p	12	fru-miR-132a-3p	4	fru-miR-1570	2
fru-miR-30b-3p	11	fru-miR-3749	12	fru-miR-30c-3p	11	fru-miR-137b-3p	17	fru-miR-211-5p	29	fru-miR-204b-5p	9	fru-miR-167c-5p	12	fru-miR-181b-3p	4	fru-miR-1865-5p	2
fru-miR-27c-5p	11	fru-miR-218-5p	11	fru-miR-181b-3p	10	fru-miR-34b-5p	17	fru-miR-199b-3p	27	fru-miR-135c-5p	9	fru-miR-4325	11	fru-miR-5100	4	fru-miR-2979	2
fru-miR-1383	11	fru-miR-3966	11	fru-miR-27-3p	10	fru-miR-96-3p	17	fru-miR-365a-3p	27	fru-miR-29a-5p	9	fru-miR-7-3p	11	fru-miR-20b-5p	4	fru-miR-503-5p	2
fru-miR-727-5p	10	fru-let-7c-3p	11	fru-miR-6391	10	fru-miR-26c-5p	16	fru-miR-3596d	27	fru-miR-103-5p	9	fru-miR-20a-3p	11	fru-miR-4171-5p	4	fru-miR-1933-5p	2
fru-miR-181c-3p	10	fru-miR-23a-5p	11	fru-miR-3412	10	fru-miR-6134	16	fru-let-7d-3p	26	fru-miR-762	9	fru-miR-125a-3p	11	fru-miR-1604	4	fru-miR-4336	2
fru-miR-23b-5p	10	fru-miR-301b-3p	11	fru-miR-736	10	fru-miR-1788-3p	15	fru-miR-23a-5p	26	fru-miR-727-5p	8	fru-let-7f	11	fru-miR-6358	4	fru-miR-2001	2
fru-miR-1957b	10	fru-miR-29a-5p	11	fru-miR-155-5p	9	fru-miR-6240	14	fru-miR-285-3p	25	fru-miR-460-5p	8	fru-miR-23b-5p	11	fru-miR-194-5p	4	fru-miR-2098-3p	2
fru-bantam-3p	10	fru-miR-6367	10	fru-miR-124c-3p	9	fru-miR-4500	14	fru-miR-30a-5p	24	fru-miR-132a-3p	8	fru-miR-15c-5p	10	fru-miR-4015-3p	4	fru-miR-3869-5p	2
fru-miR-20b-3p	9	fru-let-7d-3p	10	fru-miR-1497d-3p	9	fru-miR-23c-3p	14	fru-miR-221-5p	24	fru-miR-20a-3p	8	fru-miR-132-3p	10	fru-miR-10-5p	4	fru-miR-6576-5p	2
fru-miR-6134	9	fru-miR-17	10	fru-miR-204b-5p	8	fru-miR-285-3p	14	fru-miR-100b-5p	24	fru-miR-184-3p	8	fru-miR-124a-3p	10	fru-miR-133-5p	4	fru-miR-774b-3p	2
fru-miR-3596d	9	fru-miR-449a-5p	10	fru-miR-7-3p	8	fru-miR-15c-5p	13	fru-miR-3120-3p	23	fru-let-7f	8	fru-miR-455b-5p	10	fru-miR-30b-3p	4	fru-miR-169o	2
fru-miR-26a	9	fru-miR-3761	9	fru-miR-17	8	fru-miR-6410	13	fru-miR-4500	22	fru-miR-3556b	8	fru-miR-203b-5p	9	fru-miR-122-3p	4	fru-miR-2486-3p	2
fru-miR-210a-3p	9	fru-miR-489	9	fru-miR-222-5p	8	fru-miR-9e-5p	13	fru-miR-458-5p	22	fru-miR-455b-5p	8	fru-miR-454-5p	9	fru-miR-337-5p	4	fru-miR-5170	2
fru-miR-34a-3p	8	fru-miR-181c-3p	9	fru-miR-460a-3p	8	fru-miR-301b-3p	13	fru-miR-301b-3p	22	fru-miR-6369	8	fru-miR-1a-3p	9	fru-miR-346	4	fru-miR-5547-3p	2
fru-miR-216b	8	fru-miR-6134	9	fru-miR-466i	8	fru-miR-19c-3p	12	fru-miR-15c-5p	21	fru-miR-466i-3p	8	fru-miR-301b-3p	9	fru-miR-395k-5p	4	fru-miR-696	2
fru-miR-285-3p	8	fru-miR-4546	9	fru-miR-21-3p	8	fru-miR-10d-5p	12	fru-miR-3571-5p	21	fru-miR-18a-3p	7	fru-miR-4546	9	fru-miR-430a	3	fru-miR-750	2
fru-miR-100b-5p	8	fru-let-7c	9	fru-miR-727-5p	7	fru-miR-203-5p	12	fru-miR-20b-3p	20	fru-miR-182-5p	7	fru-miR-21-3p	9	fru-miR-7a-5p	3	fru-miR-1006-5p	2
fru-miR-29a-5p	8	fru-miR-144-3p	9	fru-miR-103a-3p	7	fru-let-7c-3p	12	fru-miR-133c-3p	20	fru-miR-203b-5p	7	fru-miR-27c-5p	9	fru-miR-3381-5p	3	fru-miR-1414-3p	2
fru-miR-6369	8	fru-miR-30c-3p	9	fru-miR-4325	7	fru-let-7f	12	fru-miR-301c-3p	20	fru-miR-103a-3p	7	fru-bantam-3p	9	fru-miR-3388-3p	3	fru-miR-1551-3p	2
fru-miR-18a-3p	7	fru-miR-3591-3p	9	fru-miR-3761	7	fru-miR-23b-5p	12	fru-miR-1c-3p	19	fru-miR-124b-3p	7	fru-miR-6410	8	fru-miR-489-3p	3	fru-miR-1649-5p	2
fru-miR-4500	7	fru-miR-15a-3p	8	fru-miR-338-5p	7	fru-miR-24b-5p	11	fru-miR-29a-5p	19	fru-miR-181c-3p	7	fru-miR-133b-3p	8	fru-miR-98-5p	3	fru-miR-1c-5p	2
fru-miR-34b-5p	7	fru-miR-203b-5p	8	fru-miR-20a-3p	7	fru-miR-100b-5p	11	fru-miR-4546	19	fru-miR-144-5p	7	fru-miR-184-5p	8	fru-miR-3761	3	fru-miR-2017-3p	2
fru-miR-5991	7	fru-miR-103a-3p	8	fru-miR-993-5p	7	fru-miR-4546	11	fru-miR-10-5p	18	fru-miR-84-5p	7	fru-miR-194-3p	8	fru-miR-1933-5p	3	fru-miR-2084	2
fru-miR-459-5p	7	fru-miR-4500	8	fru-miR-5097	7	fru-miR-3074-5p	10	fru-miR-126b-5p	17	fru-miR-15a-3p	6	fru-miR-155-5p	7	fru-miR-4336	3	fru-miR-2353	2
fru-let-7c-3p	7	fru-miR-124c-3p	8	fru-miR-3749	7	fru-miR-138a-5p	10	fru-let-7f	17	fru-miR-894	6	fru-miR-181b-3p	7	fru-miR-17	3	fru-miR-2535-3p	2
fru-miR-200-3p	7	fru-miR-129b-3p	8	fru-miR-4000i-3p	7	fru-let-7d-3p	10	fru-miR-23b-5p	16	fru-miR-6410	6	fru-miR-9	7	fru-miR-3966	3	fru-miR-2592q-3p	2
fru-miR-458b-3p	6	fru-let-7f	8	fru-miR-203b-5p	6	fru-miR-5991	10	fru-miR-137-5p	15	fru-miR-1575	6	fru-miR-2477	7	fru-miR-19a-5p	3	fru-miR-2619a	2
fru-miR-182-5p	6	fru-miR-21-3p	8	fru-miR-203-5p	6	fru-miR-3120-5p	10	fru-miR-2187-3p	14	fru-miR-17	6	fru-miR-9a-3p	7	fru-miR-2050-3p	3	fru-miR-3043	2
fru-miR-15c-5p	6	fru-miR-6352	8	fru-miR-5100	6	fru-miR-210a-3p	10	fru-miR-203-5p	13	fru-miR-1306-5p	6	fru-miR-9b-3p	7	fru-miR-335-3p	3	fru-miR-311b	2
fru-miR-730-5p	6	fru-miR-135-5p	7	fru-miR-124a-3p	6	fru-miR-205b-5p	10	fru-miR-3556b	13	fru-miR-211-5p	6	fru-miR-193-5p	7	fru-miR-489	3	fru-miR-3179	2
fru-miR-135b-5p	6	fru-miR-107-5p	7	fru-miR-10a-5p	6	fru-miR-10c-5p	9	fru-miR-6410	12	fru-miR-301b-3p	6	fru-miR-103-5p	7	fru-miR-144-5p	3	fru-miR-3398	2
fru-miR-4325	6	fru-miR-135c-5p	7	fru-miR-222a-5p	6	fru-miR-34a-3p	9	fru-let-7c	12	fru-miR-4546	6	fru-miR-29e	7	fru-miR-23c-3p	3	fru-miR-363	2
fru-miR-183-5p	6	fru-miR-1306-5p	7	fru-miR-215-5p	6	fru-miR-1306-5p	9	fru-miR-84-5p	12	fru-miR-10b-3p	6	fru-miR-30c-3p	7	fru-miR-3596d	3	fru-miR-378j	2
fru-miR-1306-5p	6	fru-miR-216a-5p	7	fru-lin-4-5p	6	fru-lin-4-5p	9	fru-miR-128-5p	12	fru-miR-26a	6	fru-miR-375b-3p	7	fru-miR-100b-5p	3	fru-miR-395c-5p	2
fru-miR-424-3p	6	fru-miR-125-3p	7	fru-miR-1788-3p	6	fru-miR-23a-5p	9	fru-miR-138-3p	12	fru-miR-458a-5p	6	fru-miR-6240	6	fru-miR-3571-5p	3	fru-miR-4220-3p	2
fru-miR-222-5p	6	fru-miR-210a-3p	7	fru-miR-196b-5p	6	fru-miR-301c-3p	9	fru-miR-155-5p	11	fru-miR-146c-5p	6	fru-miR-1575	6	fru-miR-29a-5p	3	fru-miR-4545-3p	2
fru-miR-301b-3p	6	fru-miR-1957b	7	fru-miR-30f-5p	6	fru-miR-26a	9	fru-miR-143-5p	11	fru-miR-5097	6	fru-miR-34a-3p	6	fru-miR-6369	3	fru-miR-4716	2
fru-miR-4546	6	fru-miR-181b-3p	6	fru-miR-125-3p	6	fru-miR-499-3p	9	fru-miR-455b-5p	11	fru-miR-9-5p	5	fru-miR-5100	6	fru-miR-193-5p	3	fru-miR-518c-3p	2
fru-miR-204-3p	6	fru-miR-34b-5p	6	fru-miR-725	6	fru-miR-6243	9	fru-miR-79-5p	11	fru-miR-153-5p	5	fru-miR-25-5p	6	fru-miR-200-3p	3	fru-miR-519b	2
fru-miR-574	6	fru-miR-222-5p	6	fru-miR-98-3p	6	fru-miR-164g-3p	9	fru-miR-4-3p	11	fru-miR-4325	5	fru-miR-285-3p	6	fru-miR-3120-5p	3	fru-miR-5241b	2
fru-miR-15a-3p	5	fru-miR-183-3p	6	fru-miR-454b	6	fru-miR-3966	8	fru-miR-2424	11	fru-miR-34a-3p	5	fru-miR-204-3p	6	fru-miR-3591-3p	3	fru-miR-5433	2
fru-miR-894	5	fru-miR-3596d	6	fru-miR-210a-3p	6	fru-miR-206-5p	8	fru-miR-1575	10	fru-miR-20b-5p	5	fru-miR-205	5	fru-miR-2072-5p	3	fru-miR-545-3p	2
fru-miR-7-3p	5	fru-miR-285-3p	6	fru-miR-57	6	fru-miR-365a-3p	8	fru-miR-17	10	fru-miR-9-3p	5	fru-miR-6367	5	fru-miR-1130	3	fru-miR-5561-3p	2
fru-miR-20a-3p	5	fru-miR-23b-5p	6	fru-miR-199a	6	fru-miR-29a-5p	8	fru-miR-133-5p	10	fru-miR-193-5p	5	fru-miR-83-3p	5	fru-miR-1487	3	fru-miR-5567	2
fru-miR-1-5p	5	fru-miR-460a-3p	6	fru-miR-1497f-3p	6	fru-miR-3794	8	fru-miR-144-3p	10	fru-miR-98-3p	5	fru-miR-137-3p	5	fru-miR-186-3p	3	fru-miR-5586-3p	2
fru-miR-222a-3p	5	fru-miR-125b-3p	6	fru-miR-727-3p	5	fru-miR-15a-3p	7	fru-miR-3074-3p	10	fru-miR-167c-5p	5	fru-miR-181c-3p	5	fru-miR-419	3	fru-miR-6154b	2
fru-miR-301c-3p	5	fru-miR-195b	5	fru-miR-183-5p	5	fru-miR-215-5p	7	fru-miR-15a-3p	9	fru-miR-3888-5p	5	fru-miR-5991	5	fru-miR-548aa-3p	3	fru-miR-6497-5p	2
fru-miR-128-5p	5	fru-miR-153-3p	5	fru-miR-454-5p	5	fru-miR-193-5p	7	fru-miR-83-3p	9	fru-miR-15c-5p	4	fru-miR-23c-3p	5	fru-miR-548t-3p	3	fru-miR-6550-3p	2
fru-miR-30f-5p	5	fru-miR-1575	5	fru-miR-84-5p	5	fru-miR-1a-5p	7	fru-miR-1788-3p	9	fru-miR-7b-5p	4	fru-miR-100b-5p	5	fru-miR-6186	3	fru-miR-6557-3p	2
fru-miR-29e	5	fru-miR-132-3p	5	fru-miR-29e	5	fru-miR-4015-3p	6	fru-miR-196b-5p	9	fru-miR-23b-5p	4	fru-miR-6369	5	fru-miR-664	3	fru-miR-779.1	2
fru-miR-724	5	fru-miR-20a-3p	5	fru-miR-167c-5p	5	fru-let-7c	6	fru-miR-1388-5p	9	fru-miR-30f-5p	4	fru-miR-30f-5p	5	fru-miR-182-5p	2	fru-miR-840	2
fru-miR-142-5p	4	fru-miR-211-3p	5	fru-miR-3794	5	fru-miR-143-5p	6	fru-miR-6369	9	fru-miR-29e	4	fru-miR-125b-3p	5	fru-miR-169r	2	fru-miR-964-3p	2
fru-miR-135-5p	4	fru-miR-137-3p	5	fru-bantam-3p	5	fru-miR-124e-3p	6	fru-miR-203a-5p	9	fru-miR-106-5p	4	fru-miR-148a-3p	5	fru-miR-6240	2	fru-miR-999-5p	2
fru-miR-6410	4	fru-miR-129b-5p	5	fru-miR-18a-3p	4	fru-miR-98-3p	6	fru-miR-17-3p	8	fru-miR-29b-5p	4	fru-miR-20b-5p	4	fru-miR-195b	2	fru-miR-34-5p	1
fru-miR-1575	4	fru-miR-100b-5p	5	fru-miR-15a-3p	4	fru-miR-1788-5p	6	fru-miR-3966	8	fru-miR-135-5p	3	fru-miR-132-5p	4	fru-miR-1228-3p	2	fru-miR-212-3p	1
fru-miR-19b-5p	4	fru-miR-3074-3p	5	fru-miR-83-3p	4	fru-miR-133d-3p	6	fru-miR-5100	8	fru-miR-203-5p	3	fru-miR-182-3p	4	fru-miR-2001	2	fru-miR-34a-5p	1
fru-miR-132-3p	4	fru-miR-454	5	fru-miR-25-5p	4	fru-miR-142-5p	5	fru-miR-10b-3p	8	fru-miR-19b-5p	3	fru-miR-222a-5p	4	fru-miR-2098-3p	2	fru-miR-132-3p	1
fru-miR-181b-3p	4	fru-miR-167c-5p	5	fru-miR-20b-5p	4	fru-miR-17-3p	5	fru-miR-460a-3p	8	fru-miR-183-5p	3	fru-miR-183-3p	4	fru-miR-3869-5p	2	fru-miR-218-5p	1
fru-miR-211-3p	4	fru-miR-26	5	fru-miR-125b-3p	4	fru-miR-3761	5	fru-miR-18a-3p	7	fru-miR-138a-5p	3	fru-miR-133c-3p	4	fru-miR-6576-5p	2	fru-miR-153b-3p	1
fru-miR-129b-5p	4	fru-miR-100d-5p	5	fru-let-7a	4	fru-miR-17	5	fru-miR-196a-5p	7	fru-miR-6367	3	fru-miR-3074-3p	4	fru-miR-774b-3p	2	fru-miR-183-5p	1
fru-miR-449a-5p	4	fru-miR-1510b-3p	5	fru-miR-106-5p	4	fru-miR-449a-5p	5	fru-miR-20a-3p	7	fru-miR-7-3p	3	fru-miR-125-3p	4	fru-miR-460-3p	2	fru-miR-132a-3p	1
fru-lin-4-5p	4	fru-miR-458b-3p	4	fru-miR-2275c-5p	4	fru-miR-3596d	5	fru-miR-122-5p	7	fru-let-7d-3p	3	fru-miR-2066	4	fru-let-7d-3p	2	fru-miR-455-5p	1
fru-miR-3556b	4	fru-miR-18a-3p	4	fru-miR-460a-5p	4	fru-miR-6369	5	fru-miR-193-5p	7	fru-miR-5100	3	fru-miR-152a-3p	4	fru-miR-83-3p	2	fru-let-7f-5p	1
fru-miR-152-5p	4	fru-miR-727-5p	4	fru-miR-6315	4	fru-miR-122-5p	5	fru-miR-4325	6	fru-lin-4-5p	3	fru-miR-716b	4	fru-miR-454-5p	2	fru-miR-204a-5p	1
fru-miR-30c-3p	4	fru-miR-4325	4	fru-miR-212-3p	3	fru-miR-200-3p	5	fru-miR-49-3p	6	fru-miR-365a-3p	3	fru-miR-169u-3p	4	fru-miR-1-5p	2	fru-miR-34a-3p	1
fru-miR-24a-3p	4	fru-miR-7-3p	4	fru-miR-19a-5p	3	fru-miR-466i	5	fru-miR-19a-5p	6	fru-miR-2187-3p	3	fru-miR-H10	4	fru-miR-959-5p	2	fru-miR-142-3p	1
fru-miR-499-3p	4	fru-miR-25-5p	4	fru-miR-203b-3p	3	fru-miR-458b-3p	4	fru-miR-3582	6	fru-let-7c	3	fru-miR-122a-5p	4	fru-miR-34b-5p	2	fru-miR-24-5p	1
fru-miR-199a	4	fru-miR-6402	4	fru-miR-137-3p	3	fru-miR-20b-3p	4	fru-miR-200-3p	6	fru-miR-3582	3	fru-miR-96-5p	3	fru-miR-222-5p	2	fru-miR-148-3p	1
fru-miR-169u-3p	4	fru-miR-203b-3p	4	fru-miR-153c-3p	3	fru-miR-83-3p	4	fru-miR-190b-5p	6	fru-miR-27-3p	3	fru-miR-7a-3p	3	fru-miR-1961	2	fru-miR-338-5p	1
fru-miR-107-5p	3	fru-miR-84-5p	4	fru-miR-128-5p	3	fru-miR-5100	4	fru-miR-132b	6	fru-miR-24a-3p	3	fru-let-7c-3p	3	fru-miR-375-3p	2	fru-miR-138a-5p	1
fru-miR-153-3p	3	fru-miR-6369	4	fru-miR-200-3p	3	fru-miR-203b-3p	4	fru-miR-184b-3p	6	fru-miR-196-5p	3	fru-miR-1c-3p	3	fru-miR-301b-3p	2	fru-miR-181b-3p	1
fru-miR-6367	3	fru-miR-466i	4	fru-miR-190b-5p	3	fru-miR-153a-3p	4	fru-miR-2964	6	fru-miR-352	3	fru-miR-190b-5p	3	fru-miR-26a	2	fru-miR-96-5p	1
fru-let-7d-3p	3	fru-miR-429b-3p	4	fru-miR-2687	3	fru-miR-734	4	fru-miR-1306-5p	5	fru-miR-724	3	fru-miR-2687	3	fru-miR-725	2	fru-miR-460-3p	1
fru-miR-5100	3	fru-miR-1533	4	fru-miR-24a-3p	3	fru-miR-2187-3p	4	fru-miR-454-5p	5	fru-miR-21a-5p	3	fru-miR-429b-3p	3	fru-miR-106-5p	2	fru-miR-6367	1
fru-miR-25-5p	3	fru-miR-24a	4	fru-miR-3598-5p	3	fru-miR-79-5p	4	fru-miR-192-3p	5	fru-miR-881-3p	3	fru-miR-3178	3	fru-miR-194-3p	2	fru-miR-146b-5p	1
fru-miR-137-3p	3	fru-bantam-3p	4	fru-miR-100d-5p	3	fru-miR-460a-3p	4	fru-miR-205-5p	5	fru-miR-301c	3	fru-miR-29b-5p	3	fru-miR-724	2	fru-miR-7-3p	1
fru-miR-9b-5p	3	fru-miR-194-3p	4	fru-miR-24a-5p	3	fru-miR-125b-3p	4	fru-miR-30f-5p	5	fru-miR-375a-3p	3	fru-miR-10	3	fru-miR-199a	2	fru-miR-7a-3p	1
fru-miR-9e-5p	3	fru-miR-6240	3	fru-miR-146c-5p	3	fru-miR-21-3p	4	fru-miR-26a	5	fru-miR-802-5p	3	fru-miR-84b-5p	3	fru-miR-1386	2	fru-let-7d-3p	1
fru-miR-129b-3p	3	fru-miR-894	3	fru-miR-2288	3	fru-miR-1b-3p	4	fru-miR-125-3p	5	fru-miR-6240	2	fru-miR-458b-3p	2	fru-miR-3082-5p	2	fru-miR-4500	1
fru-miR-182-3p	3	fru-miR-728	3	fru-miR-455a-5p	3	fru-miR-5097	4	fru-miR-125b-3p	5	fru-miR-135b-5p	2	fru-miR-124-5p	2	fru-miR-H10	2	fru-miR-458-5p	1
fru-miR-216a-5p	3	fru-miR-203-5p	3	fru-let-7k-5p	3	fru-miR-4321	4	fru-miR-466i	5	fru-miR-181b-3p	2	fru-miR-489-3p	2	fru-miR-2048-5p	2	fru-miR-126b-5p	1
fru-miR-192-3p	3	fru-miR-19b-5p	3	fru-miR-574	3	fru-miR-184a-3p	4	fru-miR-103-5p	5	fru-miR-19a-5p	2	fru-miR-19b-5p	2	fru-miR-1507-5p	2	fru-miR-17	1
fru-miR-125-3p	3	fru-miR-212-3p	3	fru-miR-603	3	fru-miR-2191	4	fru-miR-2066	5	fru-miR-124c-3p	2	fru-miR-196a-5p	2	fru-miR-169	2	fru-miR-83-3p	1
fru-miR-101c-3p	3	fru-miR-132a-3p	3	fru-miR-3724	3	fru-miR-195b	3	fru-miR-29e	5	fru-miR-153a-3p	2	fru-miR-19a-5p	2	fru-miR-1888b	2	fru-miR-3966	1
fru-miR-454b	3	fru-miR-5100	3	fru-miR-365b-3p	3	fru-miR-458-5p	3	fru-miR-124e-3p	5	fru-miR-129b-3p	2	fru-miR-6402	2	fru-miR-202-3p	2	fru-miR-5100	1
fru-miR-27-3p	3	fru-miR-49-3p	3	fru-miR-202-5p	2	fru-miR-454-5p	3	fru-miR-458a-5p	5	fru-miR-222-5p	2	fru-miR-424-3p	2	fru-miR-2559-3p	2	fru-miR-196a-5p	1
fru-miR-106-5p	3	fru-miR-454-5p	3	fru-miR-182-5p	2	fru-miR-424-3p	3	fru-miR-103a-5p	5	fru-miR-222a-5p	2	fru-miR-211-3p	2	fru-miR-2567c-3p	2	fru-miR-20a-3p	1
fru-miR-2275c-5p	3	fru-miR-106	3	fru-miR-9-5p	2	fru-miR-222-5p	3	fru-miR-4552	5	fru-let-7c-3p	2	fru-miR-4171-5p	2	fru-miR-3256	2	fru-miR-49-3p	1
fru-miR-24a-5p	3	fru-miR-137b-3p	3	fru-miR-730-5p	2	fru-let-7i-3p	3	fru-miR-9c-5p	5	fru-miR-100b-5p	2	fru-miR-137b-3p	2	fru-miR-4131-5p	2	fru-miR-19a-5p	1
fru-miR-375b-3p	3	fru-miR-222a-5p	3	fru-miR-124-5p	2	fru-miR-459-5p	3	fru-miR-499a-5p	4	fru-miR-3074-3p	2	fru-miR-129-5p	2	fru-miR-4561	2	fru-miR-1306-5p	1
fru-miR-222b	3	fru-let-7i-3p	3	fru-miR-894	2	fru-miR-84-5p	3	fru-miR-21-3p	4	fru-miR-184b-3p	2	fru-miR-129b-5p	2	fru-miR-4647	2	fru-miR-454-5p	1
fru-miR-6189	3	fru-lin-4-5p	3	fru-miR-132-3p	2	fru-let-7e	3	fru-let-7e	4	fru-miR-125-3p	2	fru-miR-129b-3p	2	fru-miR-508-3p	2	fru-miR-25-5p	1
fru-miR-6387	3	fru-miR-301c-3p	3	fru-miR-153b-3p	2	fru-miR-6382	3	fru-miR-101c-3p	4	fru-miR-152-5p	2	fru-miR-34b-5p	2	fru-miR-5104	2	fru-miR-6402	1
fru-miR-482b	3	fru-miR-190b-5p	3	fru-miR-424-3p	2	fru-miR-30c-3p	3	fru-miR-2985	4	fru-miR-184-5p	2	fru-miR-212-5p	2	fru-miR-5113	2	fru-miR-424-3p	1
fru-miR-145a-5p	3	fru-miR-103-5p	3	fru-miR-9-3p	2	fru-miR-24a-3p	3	fru-miR-202-5p	3	fru-miR-3766	2	fru-miR-6134	2	fru-miR-5121	2	fru-miR-20b-5p	1
fru-miR-156h-3p	3	fru-miR-98-3p	3	fru-miR-137b-3p	2	fru-let-7a	3	fru-miR-520d-3p	3	fru-let-7a	2	fru-lin-4-5p	2	fru-miR-5124b	2	fru-miR-9	1
fru-miR-193a-5p	3	fru-miR-30g-5p	3	fru-miR-153a-3p	2	fru-miR-181d-5p	3	fru-miR-150	3	fru-miR-152a-3p	2	fru-miR-365a-3p	2	fru-miR-6047a	2	fru-miR-203b-3p	1
fru-miR-727	3	fru-miR-3178	3	fru-miR-129b-5p	2	fru-miR-460a-5p	3	fru-miR-25-5p	3	fru-miR-24a-5p	2	fru-miR-3571-5p	2	fru-miR-6355	2	fru-miR-100-3p	1
fru-miR-6240	2	fru-miR-5787	3	fru-miR-182-3p	2	fru-miR-18a-3p	2	fru-miR-6402	3	fru-miR-101-5p	2	fru-let-7c	2	fru-miR-669m-5p	2	fru-miR-1322	1
fru-miR-103a-3p	2	fru-miR-6371	3	fru-miR-103-5p	2	fru-miR-894	2	fru-miR-424-3p	3	fru-miR-3618	2	fru-miR-84-5p	2	fru-miR-6703-3p	2	fru-miR-5658	1
fru-miR-212-3p	2	fru-miR-106-5p	3	fru-miR-30g-5p	2	fru-miR-1575	2	fru-miR-203a-3p	3	fru-miR-4090-3p	2	fru-miR-196b-5p	2	fru-miR-155-5p	1	fru-miR-2673b	1
fru-miR-458-5p	2	fru-miR-352	3	fru-miR-128b-3p	2	fru-miR-20a-3p	2	fru-miR-725	3	fru-bantam-3p	2	fru-miR-132b	2	fru-miR-5652	1	fru-miR-206-5p	1
fru-miR-19a-5p	2	fru-miR-2275c-5p	3	fru-miR-1788-5p	2	fru-miR-6402	2	fru-miR-454	3	fru-miR-122-3p	2	fru-miR-184b-3p	2	fru-miR-29c-3p	1	fru-miR-203-3p	1
fru-miR-20b-5p	2	fru-miR-122-3p	3	fru-miR-205a-5p	2	fru-miR-222a-3p	2	fru-miR-98-3p	3	fru-miR-6335	2	fru-miR-454	2	fru-miR-9-5p	1	fru-miR-211-3p	1
fru-miR-5658	2	fru-let-7k-5p	3	fru-miR-92d-3p	2	fru-miR-3074-3p	2	fru-miR-30g-5p	3	fru-miR-21b	2	fru-miR-30g-5p	2	fru-miR-4491	1	fru-miR-106	1
fru-miR-576-3p	2	fru-miR-148a-3p	3	fru-miR-6389	2	fru-miR-196b-5p	2	fru-miR-152-5p	3	fru-miR-194b-3p	2	fru-miR-454b	2	fru-miR-3266	1	fru-miR-1-5p	1
fru-miR-124c-3p	2	fru-miR-6335	3	fru-miR-6361	2	fru-miR-125-3p	2	fru-miR-2687	3	fru-miR-145a-5p	2	fru-miR-3120-5p	2	fru-miR-217-5p	1	fru-miR-4171-5p	1
fru-miR-137b-3p	2	fru-miR-3354	3	fru-miR-164c	2	fru-miR-29e	2	fru-miR-454b	3	fru-miR-520d-3p	1	fru-miR-1788-5p	2	fru-miR-124-5p	1	fru-miR-576-3p	1
fru-miR-9a-3p	2	fru-miR-205b-5p	3	fru-miR-3591-3p	2	fru-miR-103a-5p	2	fru-miR-722	3	fru-miR-430a	1	fru-miR-26	2	fru-miR-203b-5p	1	fru-miR-222a-3p	1
fru-miR-9b-3p	2	fru-miR-196c-5p	3	fru-miR-1957b	2	fru-miR-454	2	fru-miR-27-3p	3	fru-miR-1454	1	fru-miR-92d-3p	2	fru-miR-172b	1	fru-miR-2477	1
fru-miR-2187-3p	2	fru-miR-155-5p	2	fru-miR-724	2	fru-miR-167c-5p	2	fru-miR-3529	3	fru-miR-195b	1	fru-miR-3084-3p	2	fru-miR-4000b-3p	1	fru-miR-2889	1
fru-miR-460a-3p	2	fru-miR-9-5p	2	fru-miR-4539	2	fru-miR-130e-3p	2	fru-miR-4750-3p	3	fru-miR-414	1	fru-miR-1533	2	fru-miR-5619-5p	1	fru-miR-11	1
fru-miR-190b-5p	2	fru-miR-4459	2	fru-miR-21a-5p	2	fru-miR-27c-5p	2	fru-miR-128b-3p	3	fru-miR-7a-3p	1	fru-miR-5787	2	fru-miR-107-5p	1	fru-miR-156h	1
fru-miR-125b-3p	2	fru-miR-153b-3p	2	fru-miR-6359	2	fru-bantam-3p	2	fru-miR-489-5p	3	fru-miR-49-3p	1	fru-miR-6371	2	fru-miR-764	1	fru-miR-2840	1
fru-miR-4552	2	fru-miR-138a-5p	2	fru-miR-84a-5p	2	fru-miR-375b-3p	2	fru-miR-124c-5p	3	fru-miR-454-5p	1	fru-miR-146c-5p	2	fru-miR-153-5p	1	fru-miR-5016	1
fru-miR-98-3p	2	fru-miR-96-5p	2	fru-miR-11-3p	2	fru-miR-3604	2	fru-miR-137b-5p	3	fru-miR-424-3p	1	fru-miR-101-5p	2	fru-miR-203-5p	1	fru-miR-8	1
fru-miR-167c-5p	2	fru-miR-19a-5p	2	fru-miR-rL1-5p	2	fru-miR-6359	2	fru-miR-200	3	fru-miR-203b-3p	1	fru-miR-6389	2	fru-miR-1575	1	fru-miR-455b	1
fru-miR-130e-3p	2	fru-miR-424-3p	2	fru-miR-995-3p	2	fru-miR-881-3p	2	fru-miR-128a-3p	3	fru-miR-5658	1	fru-miR-3618	2	fru-miR-169o	1	fru-miR-1604	1
fru-miR-3598-5p	2	fru-miR-1-5p	2	fru-miR-517c	2	fru-miR-3724	2	fru-miR-3588	3	fru-miR-576-3p	1	fru-miR-499-3p	2	fru-miR-2486-3p	1	fru-miR-6358	1
fru-miR-3575	2	fru-miR-124a-3p	2	fru-miR-1497c-3p	2	fru-miR-1759	2	fru-miR-894	2	fru-miR-2477	1	fru-miR-3604	2	fru-miR-5170	1	fru-miR-2050-3p	1
fru-miR-455a-5p	2	fru-miR-9b-3p	2	fru-miR-23-5p	2	fru-miR-155-5p	1	fru-miR-3761	2	fru-miR-2889	1	fru-miR-6512-5p	2	fru-miR-5547-3p	1	fru-miR-335-3p	1
fru-miR-148b-5p	2	fru-miR-216b	2	fru-miR-499b-3p	2	fru-miR-153-5p	1	fru-miR-19b-5p	2	fru-miR-9a-5p	1	fru-miR-4255	2	fru-miR-696	1	fru-miR-959-5p	1
fru-miR-1983	2	fru-miR-153c-3p	2	fru-miR-458b-3p	1	fru-miR-219-3p	1	fru-miR-20b-5p	2	fru-miR-129-5p	1	fru-miR-4539	2	fru-miR-750	1	fru-miR-2381	1
fru-miR-126a-5p	2	fru-let-7e	2	fru-miR-195b	1	fru-miR-4325	1	fru-miR-9	2	fru-miR-129b-5p	1	fru-miR-1940	2	fru-miR-183-5p	1	fru-miR-2560-3p	1
fru-miR-194-3p	2	fru-miR-152-5p	2	fru-miR-153-3p	1	fru-miR-7-3p	1	fru-miR-1b-3p	2	fru-miR-34b-5p	1	fru-miR-312-3p	2	fru-miR-34a-3p	1	fru-miR-3948	1
fru-miR-1626-3p	2	fru-miR-2687	2	fru-miR-196a-5p	1	fru-miR-196a-5p	1	fru-miR-6382	2	fru-miR-183-3p	1	fru-miR-460a-5p	2	fru-miR-7-3p	1	fru-miR-399f-5p	1
fru-miR-1940	2	fru-miR-454b	2	fru-miR-49-3p	1	fru-miR-25-5p	1	fru-miR-184-5p	2	fru-miR-212-5p	1	fru-miR-1386	2	fru-miR-4500	1	fru-miR-410-5p	1
fru-miR-312-3p	2	fru-miR-3766	2	fru-miR-1-5p	1	fru-miR-20b-5p	1	fru-miR-3120-5p	2	fru-miR-137-5p	1	fru-miR-5754	2	fru-miR-20a-3p	1	fru-miR-4691-3p	1
fru-miR-21a-5p	2	fru-miR-24a-3p	2	fru-miR-576-3p	1	fru-miR-9	1	fru-miR-1788-5p	2	fru-miR-128-5p	1	fru-miR-194b-5p	2	fru-miR-1306-5p	1	fru-miR-509-3p	1
fru-miR-6326	2	fru-let-7a	2	fru-miR-2840	1	fru-miR-106	1	fru-miR-204-3p	2	fru-miR-144-3p	1	fru-miR-217a	2	fru-miR-25-5p	1	fru-miR-5841	1
fru-miR-3591-5p	2	fru-miR-205a-5p	2	fru-miR-5016	1	fru-miR-576-3p	1	fru-miR-30c-3p	2	fru-miR-460a-3p	1	fru-miR-107a-3p	2	fru-miR-5658	1	fru-miR-6323	1
fru-miR-762	2	fru-miR-3575	2	fru-miR-129-5p	1	fru-miR-11	1	fru-miR-210a-3p	2	fru-miR-132b	1	fru-miR-2986	2	fru-miR-2673b	1	fru-miR-BART2-3p	1
fru-miR-995-3p	2	fru-miR-24a-5p	2	fru-miR-183-3p	1	fru-miR-156h	1	fru-miR-167c-5p	2	fru-miR-125b-3p	1	fru-miR-311c	2	fru-miR-576-3p	1	fru-miR-1025	1
fru-miR-2374	2	fru-miR-235b-3p	2	fru-let-7i-3p	1	fru-miR-993-5p	1	fru-miR-26	2	fru-miR-103a-5p	1	fru-miR-3963	2	fru-miR-2477	1	fru-miR-1031a	1
fru-miR-346-5p	2	fru-miR-375b-3p	2	fru-miR-3556b	1	fru-miR-222a-5p	1	fru-miR-429b-3p	2	fru-miR-4552	1	fru-miR-4093-5p	2	fru-miR-2381	1	fru-miR-1106	1
fru-miR-2673a	2	fru-miR-3604	2	fru-miR-132b	1	fru-miR-212-5p	1	fru-miR-3766	2	fru-miR-499a-5p	1	fru-miR-460b-3p	2	fru-miR-2560-3p	1	fru-miR-1197	1
fru-miR-2946	2	fru-miR-6512-5p	2	fru-miR-2066	1	fru-miR-221-5p	1	fru-miR-24a-3p	2	fru-let-7e	1	fru-miR-4686	2	fru-miR-3948	1	fru-miR-1255b	1
fru-miR-3455-3p	2	fru-miR-4255	2	fru-miR-103a-5p	1	fru-miR-3556b	1	fru-let-7a	2	fru-miR-454	1	fru-miR-4962-5p	2	fru-miR-399f-5p	1	fru-miR-1285-3p	1
fru-miR-458a-3p	2	fru-miR-724	2	fru-miR-101c-3p	1	fru-miR-128-5p	1	fru-miR-205a-5p	2	fru-miR-2687	1	fru-miR-6670-5p	2	fru-miR-410-5p	1	fru-miR-1294	1
fru-miR-5143a	2	fru-miR-3512	2	fru-miR-152-5p	1	fru-miR-138-3p	1	fru-miR-92d-3p	2	fru-miR-454b	1	fru-miR-9-3	2	fru-miR-4691-3p	1	fru-miR-134	1
fru-miR-202-5p	1	fru-miR-574	2	fru-miR-489-5p	1	fru-miR-4-3p	1	fru-miR-3836a-3p	2	fru-miR-128b-3p	1	fru-miR-BART12	2	fru-miR-509-3p	1	fru-miR-1343	1
fru-miR-520d-3p	1	fru-miR-2013	2	fru-miR-204-3p	1	fru-miR-2424	1	fru-miR-130e-3p	2	fru-miR-1b-3p	1	fru-miR-202-5p	1	fru-miR-5841	1	fru-miR-13a-3p	1
fru-miR-155-5p	1	fru-miR-279e-5p	2	fru-miR-26	1	fru-miR-132b	1	fru-miR-3598-5p	2	fru-miR-204-3p	1	fru-miR-894	1	fru-miR-6323	1	fru-miR-1409-3p	1
fru-miR-4448	1	fru-miR-222b	2	fru-miR-3766	1	fru-miR-192-3p	1	fru-miR-726	2	fru-miR-26	1	fru-miR-414	1	fru-miR-BART2-3p	1	fru-miR-1419e-5p	1
fru-miR-195b	1	fru-miR-6189	2	fru-miR-130e-3p	1	fru-miR-30f-5p	1	fru-miR-152a-3p	2	fru-miR-205a-5p	1	fru-miR-132a-3p	1	fru-miR-9-3p	1	fru-miR-1421aa-5p	1
fru-miR-124-5p	1	fru-miR-1626-3p	2	fru-miR-726	1	fru-miR-103-5p	1	fru-miR-3084-3p	2	fru-miR-92d-3p	1	fru-miR-106	1	fru-miR-7-5p	1	fru-miR-1507b	1
fru-miR-4459	1	fru-miR-5468	2	fru-miR-152a-3p	1	fru-miR-458a-5p	1	fru-miR-142a-3p	2	fru-miR-3836a-3p	1	fru-miR-9a-5p	1	fru-miR-9e-5p	1	fru-miR-169i-3p	1
fru-miR-1228-3p	1	fru-miR-727-3p	1	fru-miR-3084-3p	1	fru-miR-4552	1	fru-miR-103b-3p	2	fru-miR-3598-5p	1	fru-miR-219-5p	1	fru-miR-153c-3p	1	fru-miR-169l-5p	1
fru-miR-153-5p	1	fru-miR-219-3p	1	fru-miR-3079-5p	1	fru-miR-9c-5p	1	fru-miR-222b-3p	2	fru-miR-3084-3p	1	fru-miR-153a-3p	1	fru-miR-222a-5p	1	fru-miR-1758	1
fru-miR-132a-3p	1	fru-miR-414	1	fru-miR-99	1	fru-miR-2985	1	fru-miR-3079-5p	2	fru-miR-142a-3p	1	fru-let-7i-3p	1	fru-miR-499-5p	1	fru-miR-1762	1
fru-miR-138a-5p	1	fru-miR-1570	1	fru-miR-3575	1	fru-miR-152-5p	1	fru-miR-129a-5p	2	fru-miR-3079-5p	1	fru-miR-7b-5p	1	fru-miR-206-3p	1	fru-miR-1913	1
fru-miR-49-3p	1	fru-miR-458-5p	1	fru-miR-223-5p	1	fru-miR-2687	1	fru-miR-2187	2	fru-miR-1a-5p	1	fru-miR-10-5p	1	fru-miR-5991	1	fru-miR-1933-3p	1
fru-miR-454-5p	1	fru-miR-83-3p	1	fru-miR-716b	1	fru-miR-489-5p	1	fru-miR-99	2	fru-miR-100d-5p	1	fru-miR-3556b	1	fru-miR-6134	1	fru-miR-1964-5p	1
fru-miR-6402	1	fru-miR-20b-5p	1	fru-miR-3618	1	fru-miR-124c-5p	1	fru-miR-3596c	2	fru-miR-1533	1	fru-miR-133-5p	1	fru-miR-211-5p	1	fru-miR-1999	1
fru-miR-100-3p	1	fru-miR-100-3p	1	fru-miR-301b-5p	1	fru-miR-137b-5p	1	fru-miR-460b-5p	2	fru-miR-2275c-5p	1	fru-miR-124e-3p	1	fru-miR-285-3p	1	fru-miR-203a	1
fru-miR-4171-5p	1	fru-miR-1322	1	fru-miR-6394	1	fru-miR-200	1	fru-miR-6716-5p	2	fru-miR-235b-3p	1	fru-let-7e	1	fru-miR-23b-5p	1	fru-miR-2293	1
fru-miR-2477	1	fru-miR-4171-5p	1	fru-miR-449c-3p	1	fru-miR-26	1	fru-miR-7d-5p	2	fru-miR-6389	1	fru-miR-101c-3p	1	fru-miR-2187-3p	1	fru-miR-2307	1
fru-miR-9a-5p	1	fru-miR-576-3p	1	fru-miR-1391-3p	1	fru-miR-3766	1	fru-miR-430-3p	1	fru-miR-2288	1	fru-miR-3529	1	fru-miR-84-5p	1	fru-miR-2423	1
fru-miR-124a-3p	1	fru-miR-222a-3p	1	fru-miR-4185-3p	1	fru-miR-92d-3p	1	fru-miR-430d	1	fru-miR-223-5p	1	fru-miR-4750-3p	1	fru-miR-128-5p	1	fru-miR-2592bl-5p	1
fru-miR-153c-3p	1	fru-miR-219-5p	1	fru-miR-4329	1	fru-miR-152a-3p	1	fru-miR-430a	1	fru-miR-57	1	fru-miR-3766	1	fru-miR-144-3p	1	fru-miR-266	1
fru-miR-222a-5p	1	fru-miR-124d-3p	1	fru-miR-51-5p	1	fru-miR-142a-3p	1	fru-miR-518a-3p	1	fru-miR-716b	1	fru-miR-3836a-3p	1	fru-miR-3074-3p	1	fru-miR-2698	1
fru-let-7i-3p	1	fru-miR-153a-3p	1	fru-miR-4560	1	fru-miR-129a-5p	1	fru-miR-195b	1	fru-miR-164c	1	fru-miR-130e-3p	1	fru-miR-132b	1	fru-miR-2706	1
fru-miR-7b-5p	1	fru-miR-7b-5p	1	fru-miR-1383	1	fru-miR-2187	1	fru-miR-203b-5p	1	fru-miR-1391-3p	1	fru-miR-142a-3p	1	fru-miR-192-3p	1	fru-miR-283	1
fru-miR-137-5p	1	fru-miR-2187-3p	1	fru-miR-6352	1	fru-miR-196-5p	1	fru-miR-203b-3p	1	fru-miR-3416	1	fru-miR-103b-3p	1	fru-miR-30f-5p	1	fru-miR-2944c-5p	1
fru-miR-84-5p	1	fru-miR-3556b	1	fru-miR-6335	1	fru-miR-100d-5p	1	fru-miR-100-3p	1	fru-let-7k-5p	1	fru-miR-222b-3p	1	fru-miR-125-3p	1	fru-miR-29-5p	1
fru-miR-4-3p	1	fru-miR-128-5p	1	fru-miR-3354	1	fru-miR-1533	1	fru-miR-1322	1	fru-miR-3354	1	fru-miR-3575	1	fru-miR-125b-3p	1	fru-miR-2995	1
fru-miR-2066	1	fru-miR-132b	1	fru-miR-205b-5p	1	fru-miR-106-5p	1	fru-miR-5658	1	fru-miR-3604	1	fru-miR-24a-5p	1	fru-miR-466i	1	fru-miR-3008	1
fru-miR-454	1	fru-miR-2066	1	fru-miR-3604	1	fru-miR-2275c-5p	1	fru-miR-2673b	1	fru-miR-574	1	fru-miR-235b-3p	1	fru-miR-21-3p	1	fru-miR-3075	1
fru-miR-722	1	fru-miR-101c-3p	1	fru-miR-2013	1	fru-miR-3575	1	fru-miR-1a-5p	1	fru-miR-199a	1	fru-miR-2288	1	fru-miR-203a-3p	1	fru-miR-3089-3p	1
fru-miR-3529	1	fru-miR-722	1	fru-miR-279e-5p	1	fru-miR-29b-5p	1	fru-miR-196-5p	1	fru-miR-169u-3p	1	fru-miR-223-5p	1	fru-miR-152-5p	1	fru-miR-3098-5p	1
fru-miR-489-5p	1	fru-miR-27-3p	1	fru-miR-1940	1	fru-miR-6389	1	fru-miR-30b-3p	1	fru-miR-4539	1	fru-miR-164c	1	fru-miR-2687	1	fru-miR-3103-5p	1
fru-miR-26	1	fru-miR-92d-3p	1	fru-miR-6239	1	fru-miR-2288	1	fru-miR-27c-5p	1	fru-miR-1940	1	fru-miR-301b-5p	1	fru-miR-27-3p	1	fru-miR-3229	1
fru-miR-429b-3p	1	fru-miR-3836a-3p	1	fru-miR-6363	1	fru-miR-223-5p	1	fru-miR-100d-5p	1	fru-miR-312-3p	1	fru-miR-148b-5p	1	fru-miR-210a-3p	1	fru-miR-3383-5p	1
fru-miR-3766	1	fru-miR-130e-3p	1	fru-miR-1692	1	fru-miR-BART4-3p	1	fru-miR-1533	1	fru-miR-6359	1	fru-miR-1711	1	fru-miR-167c-5p	1	fru-miR-34-3p	1
fru-miR-726	1	fru-miR-3598-5p	1	fru-miR-10	1	fru-miR-3618	1	fru-miR-24a	1	fru-miR-6315	1	fru-miR-6394	1	fru-miR-429b-3p	1	fru-miR-3488	1
fru-miR-3084-3p	1	fru-miR-726	1	fru-miR-84b-5p	1	fru-miR-164c	1	fru-miR-3178	1	fru-miR-6372	1	fru-miR-449c-3p	1	fru-miR-3084-3p	1	fru-miR-3631b-3p	1
fru-miR-3079-5p	1	fru-miR-29b-5p	1	fru-miR-6647-5p	1	fru-miR-301b-5p	1	fru-miR-5787	1	fru-miR-11-3p	1	fru-miR-313-3p	1	fru-miR-1a-5p	1	fru-miR-3643-3p	1
fru-miR-100d-5p	1	fru-miR-146c-5p	1	fru-miR-279d-5p	1	fru-miR-148b-5p	1	fru-miR-6371	1	fru-miR-rL1-5p	1	fru-miR-724	1	fru-miR-196-5p	1	fru-miR-376e	1
fru-miR-1533	1	fru-miR-101-5p	1	fru-miR-515-3p	1	fru-miR-1711	1	fru-miR-106-5p	1	fru-miR-1168.2	1	fru-miR-3512	1	fru-miR-24a-5p	1	fru-miR-3817-3p	1
fru-miR-6371	1	fru-miR-6389	1	fru-miR-988-5p	1	fru-miR-1391-3p	1	fru-miR-352	1	fru-miR-4957-3p	1	fru-miR-21a-5p	1	fru-miR-146c-5p	1	fru-miR-383-5p	1
fru-miR-352	1	fru-miR-2288	1	fru-miR-106b-5p	1	fru-miR-216a-3p	1	fru-miR-2275c-5p	1	fru-miR-319i	1	fru-miR-21b	1	fru-miR-BART4-3p	1	fru-miR-3933	1
fru-miR-235b-3p	1	fru-miR-223-5p	1	fru-miR-129a	1	fru-miR-3382-3p	1	fru-miR-3575	1	fru-miR-466h-3p	1	fru-miR-6359	1	fru-miR-993a-5p	1	fru-miR-3934-3p	1
fru-miR-29b-5p	1	fru-miR-57	1	fru-miR-1497g-3p	1	fru-miR-4001e-5p	1	fru-miR-24a-5p	1	fru-miR-1352	1	fru-miR-6315	1	fru-miR-716b	1	fru-miR-393a-3p	1
fru-miR-146c-5p	1	fru-miR-455a-5p	1	fru-miR-169k	1	fru-miR-1b-5p	1	fru-miR-235b-3p	1	fru-miR-3574	1	fru-miR-6239	1	fru-miR-3618	1	fru-miR-394a	1
fru-miR-101-5p	1	fru-miR-BART4-3p	1	fru-miR-1879	1	fru-miR-4560	1	fru-miR-29b-5p	1	fru-miR-6586-5p	1	fru-miR-84a-5p	1	fru-miR-133d-3p	1	fru-miR-3977	1
fru-miR-2288	1	fru-miR-6361	1	fru-miR-2874	1	fru-miR-126a-5p	1	fru-miR-146c-5p	1	fru-miR-6243	1	fru-miR-6363	1	fru-miR-5097	1	fru-miR-402-3p	1
fru-miR-993a-5p	1	fru-miR-993a-5p	1	fru-miR-427	1	fru-miR-6391	1	fru-miR-101-5p	1	fru-miR-995-3p	1	fru-miR-6387	1	fru-miR-205b-5p	1	fru-miR-4027-5p	1
fru-miR-716b	1	fru-miR-721	1	fru-miR-5560-5p	1	fru-miR-6352	1	fru-miR-6389	1	fru-miR-3962	1	fru-miR-3968	1	fru-miR-574	1	fru-miR-4035-5p	1
fru-miR-3618	1	fru-miR-3065-3p	1	fru-miR-592	1	fru-let-7k-5p	1	fru-miR-2288	1	fru-miR-279d-5p	1	fru-miR-148b	1	fru-miR-6315	1	fru-miR-4065-5p	1
fru-miR-6394	1	fru-miR-4489	1	fru-miR-6341	1	fru-miR-6335	1	fru-miR-223-5p	1	fru-miR-1224-3p	1	fru-miR-1927	1	fru-miR-3968	1	fru-miR-4097-3p	1
fru-miR-194a-5p	1	fru-miR-6645-5p	1	fru-miR-641	1	fru-miR-6512-5p	1	fru-miR-57	1	fru-miR-1905c	1	fru-miR-4526	1	fru-miR-33b	1	fru-miR-410-3p	1
fru-miR-148a-3p	1	fru-miR-199a	1	fru-miR-6523	1	fru-miR-3512	1	fru-miR-455a-5p	1	fru-miR-3461-5p	1	fru-miR-881-3p	1	fru-miR-3728	1	fru-miR-412-5p	1
fru-miR-6335	1	fru-miR-169u-3p	1	fru-miR-6637-3p	1	fru-miR-199a	1	fru-miR-BART4-3p	1	fru-miR-466i-5p	1	fru-miR-194b-3p	1	fru-miR-3714	1	fru-miR-4143-3p	1
fru-miR-3354	1	fru-miR-4539	1	fru-miR-UL36-3p	1	fru-miR-169u-3p	1	fru-miR-6361	1	fru-miR-236	1	fru-miR-3574	1	fru-miR-6243	1	fru-miR-415	1
fru-miR-3604	1	fru-miR-1940	1			fru-miR-4539	1	fru-miR-993a-5p	1	fru-miR-1016-5p	1	fru-miR-6586-5p	1	fru-miR-236	1	fru-miR-4178b-5p	1
fru-miR-6512-5p	1	fru-miR-312-3p	1			fru-miR-21a-5p	1	fru-miR-721	1	fru-miR-1171	1	fru-miR-4321	1	fru-miR-146b-3p	1	fru-miR-4203-3p	1
fru-miR-1386	1	fru-miR-460a-5p	1			fru-miR-84a-5p	1	fru-miR-3065-3p	1	fru-miR-124a	1	fru-miR-603	1	fru-miR-1985	1	fru-miR-4298	1
fru-miR-6359	1	fru-miR-1386	1			fru-miR-6372	1	fru-miR-4489	1	fru-miR-12-5p	1	fru-miR-6647-5p	1	fru-miR-26-3p	1	fru-miR-430b-3p	1
fru-miR-6315	1	fru-miR-5754	1			fru-miR-6349	1	fru-miR-6645-5p	1	fru-miR-1422m-3p	1	fru-miR-1770	1	fru-miR-6496-5p	1	fru-miR-4335	1
fru-miR-6239	1	fru-miR-21a-5p	1			fru-miR-2402	1	fru-miR-716b	1	fru-miR-1465	1	fru-miR-3714	1	fru-miR-2673a	1	fru-miR-4377	1
fru-miR-6363	1	fru-miR-21b	1			fru-miR-3234	1	fru-miR-3618	1	fru-miR-169t	1	fru-miR-103b-5p	1	fru-miR-18b-3p	1	fru-miR-4382	1
fru-miR-3968	1	fru-miR-6359	1			fru-miR-217a	1	fru-miR-164c	1	fru-miR-1788a-3p	1	fru-miR-1398	1	fru-miR-2a-5p	1	fru-miR-4387d	1
fru-miR-6372	1	fru-miR-6315	1			fru-miR-603	1	fru-miR-301b-5p	1	fru-miR-1795	1	fru-miR-1449	1	fru-miR-4492	1	fru-miR-449c-5p	1
fru-miR-1168.2	1	fru-miR-6239	1			fru-miR-995-3p	1	fru-miR-148b-5p	1	fru-miR-200b-5p	1	fru-miR-148-5p	1	fru-miR-574-5p	1	fru-miR-4675	1
fru-miR-4957-3p	1	fru-miR-84a-5p	1			fru-miR-3962	1	fru-miR-1711	1	fru-miR-205b	1	fru-miR-166b-5p	1	fru-miR-57-5p	1	fru-miR-4701-5p	1
fru-miR-6349	1	fru-miR-6363	1			fru-miR-346-5p	1	fru-miR-6394	1	fru-miR-32	1	fru-miR-167a-5p	1	fru-miR-5772	1	fru-miR-4762-3p	1
fru-miR-736	1	fru-miR-6387	1			fru-miR-190-3p	1	fru-miR-449c-3p	1	fru-miR-33-3p	1	fru-miR-1709	1	fru-miR-6	1	fru-miR-477b	1
fru-miR-3082-5p	1	fru-miR-3968	1			fru-miR-6125	1	fru-miR-313-3p	1	fru-miR-3538	1	fru-miR-1792	1	fru-miR-1003-5p	1	fru-miR-4786-5p	1
fru-miR-1234	1	fru-miR-148b	1			fru-miR-146b-3p	1	fru-miR-4090-3p	1	fru-miR-383	1	fru-miR-1839-5p	1	fru-miR-1064-5p	1	fru-miR-4829b	1
fru-miR-2392	1	fru-miR-1927	1			fru-miR-1985	1	fru-miR-1391-3p	1	fru-miR-383-3p	1	fru-miR-2296	1	fru-miR-1079-5p	1	fru-miR-4871-3p	1
fru-miR-245-3p	1	fru-miR-4526	1			fru-miR-26-3p	1	fru-miR-3416	1	fru-miR-429-5p	1	fru-miR-2411	1	fru-miR-1151b-5p	1	fru-miR-4924	1
fru-miR-B10	1	fru-miR-6372	1			fru-miR-6496-5p	1	fru-miR-181d-5p	1	fru-miR-444b	1	fru-miR-242a	1	fru-miR-1187	1	fru-miR-5010-3p	1
fru-miR-1352	1	fru-miR-11-3p	1			fru-miR-1057	1	fru-miR-216a-3p	1	fru-miR-4524a-3p	1	fru-miR-2507b-5p	1	fru-miR-1324	1	fru-miR-5023	1
fru-miR-H10	1	fru-miR-rL1-5p	1			fru-miR-181a-3	1	fru-miR-3382-3p	1	fru-miR-5037a	1	fru-miR-2702-3p	1	fru-miR-1421q-3p	1	fru-miR-518d-3p	1
fru-miR-881-3p	1	fru-miR-1168.2	1			fru-miR-1900	1	fru-miR-4001e-5p	1	fru-miR-5331	1	fru-miR-2880	1	fru-miR-1433	1	fru-miR-518f-3p	1
fru-miR-603	1	fru-miR-4957-3p	1			fru-miR-2060	1	fru-miR-4185-3p	1	fru-miR-537a	1	fru-miR-3272	1	fru-miR-1479	1	fru-miR-519a-3p	1
fru-miR-1770	1	fru-miR-319i	1			fru-miR-2136	1	fru-miR-4329	1	fru-miR-5385	1	fru-miR-330-3p	1	fru-miR-1509a	1	fru-miR-519b-3p	1
fru-miR-466i-3p	1	fru-miR-466h-3p	1			fru-miR-2368-5p	1	fru-miR-51-5p	1	fru-miR-5813	1	fru-miR-3960	1	fru-miR-1660	1	fru-miR-5209	1
fru-miR-6243	1	fru-miR-6349	1			fru-miR-2454-5p	1	fru-miR-1983	1	fru-miR-5963	1	fru-miR-4273	1	fru-miR-169q-3p	1	fru-miR-520g-3p	1
fru-miR-1224-3p	1	fru-miR-2402	1			fru-miR-2487	1	fru-miR-100c-5p	1	fru-miR-6314	1	fru-miR-4420	1	fru-miR-1748	1	fru-miR-5241c	1
fru-miR-1905c	1	fru-miR-3234	1			fru-miR-2895	1	fru-miR-137a-3p	1	fru-miR-6515-3p	1	fru-miR-4432	1	fru-miR-1812	1	fru-miR-548a	1
fru-miR-3461-5p	1	fru-miR-736	1			fru-miR-2962-3p	1	fru-miR-1421y-3p	1	fru-miR-6606-5p	1	fru-miR-4606	1	fru-miR-1820-5p	1	fru-miR-548aw	1
fru-miR-466i-5p	1	fru-miR-4000i-3p	1			fru-miR-3150b-5p	1	fru-miR-1596-3p	1	fru-miR-6652-5p	1	fru-miR-4662a-3p	1	fru-miR-1871	1	fru-miR-5549-3p	1
fru-miR-190-3p	1	fru-miR-1692	1			fru-miR-3474	1	fru-miR-2187-5p	1	fru-miR-8-3p	1	fru-miR-473b	1	fru-miR-1907	1	fru-miR-590-3p	1
fru-miR-6125	1	fru-miR-482b	1			fru-miR-3596	1	fru-miR-2580	1	fru-miR-BART6-5p	1	fru-miR-4749-3p	1	fru-miR-196b-3p	1	fru-miR-5908-3p	1
fru-miR-365b-3p	1	fru-miR-6326	1			fru-miR-3637-5p	1	fru-miR-2940-5p	1			fru-miR-482c-5p	1	fru-miR-2037-3p	1	fru-miR-5921-5p	1
fru-miR-517c	1	fru-miR-3082-5p	1			fru-miR-379	1	fru-miR-3556a	1			fru-miR-483-3p	1	fru-miR-2137	1	fru-miR-5941	1
fru-miR-515-3p	1	fru-miR-1234	1			fru-miR-3954	1	fru-miR-4102-5p	1			fru-miR-4864-3p	1	fru-miR-2139	1	fru-miR-5998a	1
fru-miR-988-5p	1	fru-miR-2392	1			fru-miR-396a	1	fru-miR-4272	1			fru-miR-4891-5p	1	fru-miR-216b-3p	1	fru-miR-6076	1
fru-miR-2072-5p	1	fru-miR-245-3p	1			fru-miR-41-5p	1	fru-miR-449b-5p	1			fru-miR-548ay-5p	1	fru-miR-2173-5p	1	fru-miR-6103-5p	1
fru-miR-2048-5p	1	fru-miR-B10	1			fru-miR-4308	1	fru-miR-4626	1			fru-miR-5622-3p	1	fru-miR-2192	1	fru-miR-614	1
fru-miR-18b-3p	1	fru-miR-33b	1			fru-miR-4406	1	fru-miR-466h	1			fru-miR-589	1	fru-miR-2317	1	fru-miR-6196	1
fru-miR-2a-5p	1	fru-miR-3728	1			fru-miR-4484	1	fru-miR-4842	1			fru-miR-6017-3p	1	fru-miR-2375	1	fru-miR-6354	1
fru-miR-4492	1	fru-miR-133a	1			fru-miR-466b-5p	1	fru-miR-5401	1			fru-miR-6058	1	fru-miR-2451	1	fru-miR-6505-3p	1
fru-miR-574-5p	1	fru-miR-1520k	1			fru-miR-50	1	fru-miR-72	1			fru-miR-6072	1	fru-miR-2464-3p	1	fru-miR-653-3p	1
fru-miR-57-5p	1	fru-miR-152b	1			fru-miR-5349-5p	1	fru-miR-869.2	1			fru-miR-6151i	1	fru-miR-2739	1	fru-miR-653-5p	1
fru-miR-5772	1	fru-miR-1531	1			fru-miR-5617-3p	1	fru-miR-BART14-3p	1			fru-miR-6167	1	fru-miR-2873a	1	fru-miR-6553-3p	1
fru-miR-6	1	fru-miR-1618	1			fru-miR-642a-3p	1					fru-miR-6362	1	fru-miR-291b	1	fru-miR-6625-5p	1
fru-let-7e-3p	1	fru-miR-167-5p	1			fru-miR-6478	1					fru-miR-6499-5p	1	fru-miR-2929	1	fru-miR-6627-3p	1
fru-miR-105b	1	fru-miR-167b-5p	1			fru-miR-6510-5p	1					fru-miR-6698-3p	1	fru-miR-2970-3p	1	fru-miR-7124a	1
fru-miR-1180	1	fru-miR-169b	1			fru-miR-705	1					fru-miR-674-3p	1	fru-miR-2f	1	fru-miR-723-3p	1
fru-miR-1183	1	fru-miR-181a	1			fru-miR-750-5p	1					fru-miR-936	1	fru-miR-3039	1	fru-miR-745-3p	1
fru-miR-1229-3p	1	fru-miR-1929-3p	1			fru-miR-96a-5p	1					fru-miR-989b	1	fru-miR-3109-5p	1	fru-miR-784	1
fru-miR-1285	1	fru-miR-1934-5p	1			fru-miR-H14-5p	1					fru-miR-993b-3p	1	fru-miR-3125	1	fru-miR-812o-3p	1
fru-miR-132b-5p	1	fru-miR-196d-5p	1			fru-miR-H17	1							fru-miR-3190-5p	1	fru-miR-83-5p	1
fru-miR-1380-5p	1	fru-miR-2242	1											fru-miR-3263	1	fru-miR-862a	1
fru-miR-1421h-3p	1	fru-miR-2354	1											fru-miR-3317	1	fru-miR-87b-3p	1
fru-miR-142b-5p	1	fru-miR-235a-3p	1											fru-miR-3318	1	fru-miR-898a-5p	1
fru-miR-1520r	1	fru-miR-2480	1											fru-miR-3326	1	fru-miR-937	1
fru-miR-1540	1	fru-miR-256	1											fru-miR-342	1	fru-miR-946	1
fru-miR-1582	1	fru-miR-2631	1											fru-miR-3445-3p.1	1	fru-miR-987-3p	1
fru-miR-1584-5p	1	fru-miR-26a-3p	1											fru-miR-3614-3p	1	fru-miR-9c-3p	1
fru-miR-1603	1	fru-miR-2733i-5p	1											fru-miR-371a-5p	1	fru-miR-I5-5p	1
fru-miR-1669	1	fru-miR-2774c	1											fru-miR-376a	1	fru-miR-M16-5p	1
fru-miR-167a-3p	1	fru-miR-2957	1											fru-miR-3805b-3p	1
fru-miR-1751-5p	1	fru-miR-2c	1											fru-miR-3809-3p	1
fru-miR-1855	1	fru-miR-30c	1											fru-miR-3915	1
fru-miR-1858b	1	fru-miR-3162-3p	1											fru-miR-395m-5p	1
fru-miR-1894-5p	1	fru-miR-3216	1											fru-miR-399k	1
fru-miR-1928	1	fru-miR-3221	1											fru-miR-4040-3p	1
fru-miR-193b-3p	1	fru-miR-3286-3p	1											fru-miR-4150-5p	1
fru-miR-198	1	fru-miR-3338-5p	1											fru-miR-4306	1
fru-miR-2027-3p	1	fru-miR-3395	1											fru-miR-4376	1
fru-miR-2044-5p	1	fru-miR-3479-3p	1											fru-miR-4415a-3p	1
fru-miR-2067	1	fru-miR-3533	1											fru-miR-4415a-5p	1
fru-miR-2078	1	fru-miR-3558-5p	1											fru-miR-4511	1
fru-miR-224-5p	1	fru-miR-365-5p	1											fru-miR-4646-5p	1
fru-miR-2286	1	fru-miR-3670	1											fru-miR-466j	1
fru-miR-2327	1	fru-miR-3676	1											fru-miR-466m-5p	1
fru-miR-2395	1	fru-miR-3689d	1											fru-miR-477d	1
fru-miR-2406	1	fru-miR-3777	1											fru-miR-4870	1
fru-miR-245	1	fru-miR-396c	1											fru-miR-5124a	1
fru-miR-2505	1	fru-miR-3972	1											fru-miR-5158	1
fru-miR-2600d	1	fru-miR-397b-3p	1											fru-miR-518f	1
fru-miR-2788-3p	1	fru-miR-4009c-3p	1											fru-miR-5194	1
fru-miR-279-3p	1	fru-miR-4032-5p	1											fru-miR-5569	1
fru-miR-2a-3p	1	fru-miR-4046-3p	1											fru-miR-5608-3p	1
fru-miR-3113-3p	1	fru-miR-4269	1											fru-miR-5610-5p	1
fru-miR-3135a	1	fru-miR-4371c	1											fru-miR-5616-5p	1
fru-miR-3147	1	fru-miR-4393a	1											fru-miR-5630b	1
fru-miR-316-3p	1	fru-miR-4415b-3p	1											fru-miR-5668	1
fru-miR-3269	1	fru-miR-459-3p	1											fru-miR-5672	1
fru-miR-339	1	fru-miR-466m-3p	1											fru-miR-573	1
fru-miR-3448-3p	1	fru-miR-4727-5p	1											fru-miR-5853	1
fru-miR-3462-5p	1	fru-miR-474a	1											fru-miR-608	1
fru-miR-3465-5p	1	fru-miR-4791	1											fru-miR-6092	1
fru-miR-3709a	1	fru-miR-4857	1											fru-miR-6145b	1
fru-miR-376d	1	fru-miR-48-5p	1											fru-miR-6426a	1
fru-miR-3776	1	fru-miR-490	1											fru-miR-6426b	1
fru-miR-3826-3p	1	fru-miR-4906	1											fru-miR-6522	1
fru-miR-390c-3p	1	fru-miR-51-3p	1											fru-miR-6679-5p	1
fru-miR-398	1	fru-miR-5143b	1											fru-miR-745a	1
fru-miR-4066-5p	1	fru-miR-548aq-5p	1											fru-miR-79	1
fru-miR-4096-3p	1	fru-miR-550b	1											fru-miR-872-3p	1
fru-miR-4155-3p	1	fru-miR-5515	1											fru-miR-966-5p	1
fru-miR-4250	1	fru-miR-5538	1											fru-miR-996	1
fru-miR-4317	1	fru-miR-55-3p	1											fru-miR-rL12-3p	1
fru-miR-4339	1	fru-miR-557	1
fru-miR-4454	1	fru-miR-5889	1
fru-miR-4502	1	fru-miR-5890f-5p	1
fru-miR-4575	1	fru-miR-5916	1
fru-miR-4621	1	fru-miR-5924a-5p	1
fru-miR-466b-3p	1	fru-miR-5928e	1
fru-miR-466f-3p	1	fru-miR-616-5p	1
fru-miR-466q	1	fru-miR-6343	1
fru-miR-467f	1	fru-miR-6400	1
fru-miR-4725-3p	1	fru-miR-6408	1
fru-miR-482d	1	fru-miR-657	1
fru-miR-501-5p	1	fru-miR-6633-5p	1
fru-miR-5021	1	fru-miR-669	1
fru-miR-5110	1	fru-miR-671-5p	1
fru-miR-5197-3p	1	fru-miR-770	1
fru-miR-520f	1	fru-miR-BART18	1
fru-miR-5300	1	fru-miR-LLT5	1
fru-miR-535c	1
fru-miR-5599-3p	1
fru-miR-5621-3p	1
fru-miR-5883	1
fru-miR-607	1
fru-miR-6101	1
fru-miR-6170	1
fru-miR-6300	1
fru-miR-6318	1
fru-miR-6415	1
fru-miR-6589-5p	1
fru-miR-669f-3p	1
fru-miR-669f-5p	1
fru-miR-669o-3p	1
fru-miR-787-5p	1
fru-miR-832-5p	1
fru-miR-845b	1
fru-miR-92e	1
fru-miR-966-3p	1
fru-miR-993b-5p	1
fru-miR-M29-5p	1
