# Supplementary material for: Deep sequencing, profiling and detailed annotation of microRNAs in Takifugu rubripes
Source: BMC Genomics. 2015 Jun 16;16(1):457. doi: 10.1186/s12864-015-1622-1 (PMC4469249; doi:10.1186/s12864-015-1622-1)
Supplement: Additional file 4: Table S3. — List of putative miRNAs and their read numbers in each tissue of T. rubripes. The order of putative miRNAs is based on their expression levels after normalizing reads against 1 million 18–25 nt small RNAs. [file 12864_2015_1622_MOESM4_ESM.xlsx]

## Sheet: Sheet3
Additional file 4 : Table S3 List of putative miRNAs and their expression numbers in each tissue of Takifugu rubripes.
The order of putative miRNAs is based on their expression levels after normalizing reads with 1 million 18–25nt small RNAs.
miRNA	Fast muscle	miRNA	Slow muscle	miRNA	Heart	miRNA	Eye	miRNA	Brain	miRNA	Intestine	miRNA	Liver	miRNA	Ovaries	miRNA	Testes
fru-miR-1-3p	330	fru-miR-16-5p	250	fru-miR-16-5p	460	fru-miR-2360	3768	fru-miR-16-5p	579	fru-miR-215-5p	477	fru-miR-3761	374	fru-miR-3381-5p	941	fru-miR-6458	503
fru-miR-3761	276	fru-miR-1575	193	fru-miR-126-5p	410	fru-miR-5787	427	fru-miR-1575	324	fru-miR-16-5p	318	fru-miR-3591	236	fru-miR-5-3p	647	fru-miR-5206a	240
fru-miR-133b-3p	205	fru-miR-1	167	fru-miR-1575	333	fru-miR-4484	403	fru-miR-125c-5p	253	fru-miR-3761	301	fru-miR-16-5p	164	fru-miR-2979	482	fru-miR-3761	202
fru-miR-16-5p	176	fru-miR-126-5p	151	fru-miR-3761	192	fru-miR-H17	189	fru-miR-16b-5p	209	fru-miR-192-5p	200	fru-miR-1352	163	fru-miR-3843-5p	421	fru-miR-203b-3p	196
fru-miR-773b-3p	159	fru-miR-3761	148	fru-miR-126-3p	157	fru-miR-16a-5p	137	fru-miR-129-3p	185	fru-miR-145-5p	159	fru-miR-3440-5p	134	fru-miR-1421g-5p	262	fru-miR-3381-5p	186
fru-miR-6382	130	fru-miR-4560	124	fru-miR-451-5p	140	fru-miR-3761	133	fru-miR-9-5p	184	fru-miR-1421am-5p	128	fru-miR-773b-3p	100	fru-miR-5630b	238	fru-miR-3398	173
fru-miR-1575	125	fru-miR-6627-3p	121	fru-miR-16b-5p	118	fru-miR-1575	117	fru-miR-221-3p	127	fru-miR-1575	111	fru-miR-6670-5p	72	fru-miR-1479	233	fru-miR-3075	171
fru-miR-165b-5p	90	fru-miR-133b-3p	113	fru-miR-145-5p	94	fru-miR-16-5p	117	fru-miR-100-5p	108	fru-miR-994-3p	105	fru-miR-994-3p	68	fru-miR-2285a	232	fru-miR-5-3p	166
fru-miR-126-5p	84	fru-miR-126-3p	103	fru-miR-16a-5p	91	fru-miR-1249-3p	80	fru-miR-3761	92	fru-miR-200b-3p	97	fru-miR-215-5p	67	fru-miR-145-5p	195	fru-miR-5124b	148
fru-miR-206-3p	66	fru-miR-6382	92	fru-miR-1	78	fru-miR-126-5p	79	fru-miR-9b-5p	84	fru-miR-16c-5p	81	fru-miR-1575	64	fru-miR-4260	189	fru-miR-155-3p	146
fru-miR-3749	62	fru-miR-145-5p	81	fru-miR-6353	77	fru-miR-164g-3p	78	fru-miR-1663-3p	67	fru-miR-6670-5p	76	fru-miR-1171	56	fru-miR-5612-5p	187	fru-miR-1487	144
fru-miR-6627-3p	62	fru-miR-16c-5p	67	fru-miR-1663-3p	64	fru-miR-6125	69	fru-miR-138-5p	63	fru-miR-126-5p	63	fru-miR-16b-5p	56	fru-miR-331-5p	175	fru-miR-2038-5p	122
fru-miR-6670-5p	62	fru-miR-206-3p	63	fru-miR-6382	59	fru-miR-125c-5p	68	fru-miR-128	62	fru-miR-1329-5p	61	fru-miR-126-5p	54	fru-miR-3761	172	fru-miR-3103-5p	109
fru-miR-16c-5p	60	fru-miR-773b-3p	53	fru-miR-26a-5p	55	fru-miR-762	52	fru-miR-145-5p	61	fru-miR-462	45	fru-miR-1329-5p	51	fru-miR-3787	148	fru-miR-4675	107
fru-miR-6326	55	fru-miR-1-3p	51	fru-miR-15a-5p	53	fru-miR-16b-5p	44	fru-miR-126-5p	60	fru-miR-3538	40	fru-miR-165b-5p	51	fru-miR-3869-5p	148	fru-miR-3843-5p	104
fru-miR-4560	54	fru-miR-1228-5p	50	fru-miR-125c-5p	52	fru-miR-2966	43	fru-miR-16a-5p	53	fru-miR-3440-5p	39	fru-miR-832-5p	42	fru-miR-2038-5p	147	fru-miR-1336	87
fru-miR-145-5p	38	fru-miR-3749	50	fru-miR-100-5p	47	fru-miR-3440-5p	42	fru-miR-338-3p	44	fru-miR-773b-3p	38	fru-miR-21c-5p	40	fru-miR-2072-5p	133	fru-miR-1421g-5p	84
fru-miR-133a-5p	37	fru-miR-6394	49	fru-miR-773b-3p	43	fru-miR-773b-3p	42	fru-miR-181a-5p	42	fru-miR-1663-3p	36	fru-miR-145-5p	33	fru-miR-196b-3p	129	fru-miR-3297-3p	82
fru-miR-1957b	37	fru-miR-1957b	44	fru-miR-16c-5p	42	fru-miR-451-5p	41	fru-miR-6394	42	fru-miR-143	33	fru-miR-122-5p	32	fru-miR-1570	121	fru-miR-669g	81
fru-miR-21c-5p	37	fru-miR-3794	43	fru-miR-21-5p	40	fru-miR-6405	41	fru-miR-15a-5p	41	fru-miR-165b-5p	31	fru-miR-15a-5p	32	fru-miR-3398	109	fru-miR-2979	79
fru-miR-3440-5p	36	fru-miR-1663-3p	38	fru-miR-499a-5p	39	fru-miR-3562	39	fru-miR-4546	41	fru-miR-200a-3p	31	fru-miR-16a-5p	30	fru-miR-3440-5p	107	fru-miR-34a-3p	79
fru-miR-214-3p	35	fru-miR-214-3p	33	fru-miR-164c-5p	38	fru-miR-4459	38	fru-miR-26a-5p	39	fru-miR-21c-5p	30	fru-miR-3978	23	fru-miR-61b-5p	104	fru-miR-5121	77
fru-miR-3794	35	fru-miR-16a-5p	31	fru-miR-2188-5p	38	fru-miR-145-5p	37	fru-miR-773b-3p	39	fru-miR-459-5p	30	fru-miR-4546	23	fru-miR-87-3p	96	fru-miR-7-3p	69
fru-miR-133c-3p	34	fru-miR-26a-5p	31	fru-miR-15b	34	fru-miR-5120	36	fru-miR-21-5p	36	fru-miR-6075	28	fru-miR-126-3p	22	fru-miR-6458	88	fru-miR-3440-5p	61
fru-miR-1329-5p	32	fru-miR-15a-5p	29	fru-miR-499-5p	34	fru-miR-6239	32	fru-lin-4-5p	35	fru-miR-15a-5p	26	fru-miR-6353	22	fru-miR-1211-5p	80	fru-miR-1069-5p	57
fru-miR-133a-3p	30	fru-miR-165b-5p	29	fru-miR-994-3p	34	fru-miR-832-5p	32	fru-miR-29c-3p	34	fru-miR-16a-5p	26	fru-miR-152	20	fru-miR-397b	80	fru-miR-159b	55
fru-miR-2045-5p	30	fru-miR-6670-5p	28	fru-miR-1-3p	31	fru-miR-1759	30	fru-miR-125a-5p	30	fru-miR-21-5p	25	fru-miR-451-5p	20	fru-miR-6-3p	76	fru-miR-5921-5p	51
fru-miR-994-3p	30	fru-miR-4546	27	fru-miR-21c-5p	31	fru-miR-2188-5p	29	fru-miR-164c-5p	28	fru-miR-5787	24	fru-miR-199a-5p	19	fru-miR-2451	75	fru-miR-3869-5p	44
fru-miR-832-5p	28	fru-miR-6326	27	fru-miR-4546	31	fru-miR-455-5p	29	fru-miR-2188-5p	26	fru-miR-16b-5p	23	fru-miR-26a-5p	19	fru-miR-856-3p	74	fru-miR-153-3p	42
fru-miR-125c-5p	27	fru-miR-16b-5p	26	fru-miR-1533	29	fru-miR-6087	28	fru-miR-451-5p	25	fru-miR-4546	23	fru-miR-1663-3p	18	fru-miR-5853	71	fru-miR-6505-3p	42
fru-miR-1383	27	fru-miR-994-3p	25	fru-miR-1329-5p	28	fru-miR-3178	27	fru-miR-99-5p	24	fru-miR-6394	20	fru-miR-192-5p	17	fru-miR-7127b	70	fru-miR-4748	39
fru-miR-3978	26	fru-miR-451-5p	24	fru-miR-144	28	fru-miR-5093	27	fru-miR-126-3p	23	fru-miR-1228-5p	19	fru-miR-21-5p	17	fru-miR-1329-5p	69	fru-miR-397b	37
fru-miR-16a-5p	25	fru-miR-100-5p	23	fru-miR-451a-5p	28	fru-miR-165b-5p	26	fru-miR-21c-5p	23	fru-miR-141	19	fru-miR-2358	17	fru-miR-2186	69	fru-miR-203b-5p	35
fru-miR-204-3p	25	fru-miR-133a-3p	21	fru-miR-3440-5p	26	fru-miR-193b-3p	25	fru-miR-6353	23	fru-miR-210-3p	19	fru-miR-100-5p	16	fru-miR-669g	69	fru-miR-2118e	35
fru-miR-21-5p	25	fru-miR-1329-5p	20	fru-miR-214-3p	25	fru-miR-1207-5p	24	fru-miR-129b-5p	21	fru-miR-221-3p	18	fru-miR-1421am	16	fru-miR-M16-5p	66	fru-miR-5565b	35
fru-miR-199c-3p	24	fru-miR-199c-3p	19	fru-miR-603	24	fru-miR-21-5p	24	fru-miR-16c-5p	21	fru-miR-192-3p	17	fru-miR-19b-3p	16	fru-miR-4150-5p	65	fru-miR-5874	33
fru-miR-3412	24	fru-miR-3412	19	fru-miR-130c-3p	23	fru-miR-26a-5p	24	fru-miR-19b-3p	21	fru-miR-26a-5p	17	fru-miR-22a-3p	15	fru-miR-773b-3p	65	fru-miR-895	33
fru-miR-126-3p	22	fru-miR-192-5p	18	fru-miR-140-3p	23	fru-miR-21c-5p	23	fru-miR-26-5p	21	fru-miR-22-3p	15	fru-miR-19a-3p	14	fru-miR-153-5p	62	fru-miR-2692	32
fru-miR-100-5p	21	fru-miR-2285m	18	fru-miR-6670-5p	23	fru-miR-4747-5p	23	fru-miR-125-5p	20	fru-miR-164c-5p	13	fru-miR-22-3p	14	fru-miR-202-5p	53	fru-miR-3373-5p	32
fru-miR-1663-3p	21	fru-miR-133-3p	17	fru-miR-301b-3p	22	fru-miR-6394	23	fru-miR-3440-5p	20	fru-miR-194-5p	13	fru-miR-16c-5p	13	fru-miR-396e-3p	49	fru-miR-7127a	31
fru-miR-15a-5p	20	fru-miR-215-5p	17	fru-miR-462	21	fru-miR-204	22	fru-miR-15b	19	fru-miR-5947	13	fru-miR-3538	13	fru-miR-5121	47	fru-miR-5612-5p	30
fru-miR-1983	20	fru-miR-221-3p	17	fru-miR-6326	21	fru-miR-4531	22	fru-miR-1329-5p	18	fru-miR-126-3p	12	fru-miR-1612	11	fru-miR-1487	46	fru-miR-143-5p	29
fru-miR-2358	19	fru-miR-1764-3p	16	fru-miR-133b-3p	20	fru-miR-181a-5p	21	fru-miR-9a-5p	18	fru-miR-1612	12	fru-miR-221-3p	11	fru-miR-3958-5p	46	fru-miR-3043	29
fru-miR-3538	19	fru-miR-3440-5p	16	fru-miR-17-5p	18	fru-miR-647	21	fru-miR-107	17	fru-miR-19b-3p	12	fru-miR-164c-3p	10	fru-miR-490-3p	44	fru-miR-1788a-3p	28
fru-miR-451-5p	19	fru-miR-6189	16	fru-miR-3749	17	fru-miR-1612	20	fru-miR-222b-3p	17	fru-miR-22a-3p	12	fru-miR-17-5p	10	fru-miR-3068-5p	43	fru-miR-338-3p	28
fru-miR-133-3p	18	fru-miR-143	15	fru-miR-221-3p	16	fru-miR-482c-5p	20	fru-let-7-5p	16	fru-miR-199c-3p	11	fru-miR-143-3p	9	fru-miR-362-5p	42	fru-miR-856-3p	27
fru-miR-17-5p	18	fru-miR-15b-5p	15	fru-miR-199c-3p	15	fru-miR-1706	19	fru-miR-165b-5p	15	fru-miR-3978	11	fru-miR-26-5p	9	fru-miR-6145b	42	fru-miR-147	26
fru-miR-15b	17	fru-miR-30e-5p	15	fru-miR-19b-3p	14	fru-miR-207	19	fru-miR-17-5p	15	fru-miR-458	11	fru-miR-4385	9	fru-miR-1520h	41	fru-miR-16-5p	26
fru-miR-26a-5p	17	fru-miR-3538	15	fru-miR-1957b	13	fru-miR-3694	19	fru-miR-2424	15	fru-miR-5746	11	fru-miR-138-5p	8	fru-miR-1069-5p	37	fru-miR-3631b-3p	26
fru-miR-19b-3p	15	fru-miR-133a-5p	14	fru-miR-19a-3p	13	fru-miR-4546	19	fru-miR-1228-5p	14	fru-miR-677-5p	11	fru-miR-199-3p	8	fru-miR-BART5-5p	37	fru-miR-7127b	26
fru-miR-2401	14	fru-miR-19b-3p	14	fru-miR-3416	13	fru-miR-144	18	fru-miR-143	14	fru-miR-762	11	fru-miR-2889	8	fru-miR-49-5p	36	fru-miR-82-3p	25
fru-miR-4546	14	fru-miR-2045-5p	14	fru-miR-5971	13	fru-miR-199c-3p	18	fru-miR-153-3p	14	fru-miR-125c-5p	10	fru-miR-603	8	fru-miR-125c-5p	35	fru-miR-869.1	25
fru-miR-2285m	13	fru-miR-832-5p	14	fru-miR-165b-5p	12	fru-miR-9-5p	18	fru-miR-222b-5p	14	fru-miR-15b	10	fru-miR-681	8	fru-miR-165b-5p	34	fru-miR-1548	24
fru-miR-12-5p	12	fru-miR-125c-5p	13	fru-miR-23a-3p	12	fru-miR-126-3p	17	fru-miR-23a-3p	14	fru-miR-214-3p	10	fru-miR-199c-3p	7	fru-miR-452-3p	34	fru-miR-5349-5p	24
fru-miR-164c-3p	12	fru-miR-603	13	fru-miR-23b-3p	12	fru-miR-1329-5p	17	fru-miR-3416	14	fru-miR-5971	10	fru-miR-210-5p	7	fru-miR-6401	33	fru-miR-76	24
fru-miR-1a-3p	12	fru-miR-17-5p	12	fru-miR-29c-3p	12	fru-miR-2449	17	fru-miR-26b-5p	13	fru-miR-H17	10	fru-miR-253	7	fru-miR-92a-5p	33	fru-miR-3914	23
fru-miR-2188-5p	12	fru-miR-199-3p	12	fru-miR-3794	12	fru-miR-6509-5p	17	fru-miR-603	13	fru-miR-17-5p	9	fru-miR-301b-3p	7	fru-miR-2471-3p	32	fru-miR-1329-5p	22
fru-miR-221-3p	12	fru-miR-199a-5p	12	fru-miR-457a	12	fru-lin-4-5p	16	fru-let-7b-5p	12	fru-miR-23a-5p	9	fru-miR-3591-5p	7	fru-miR-186-3p	31	fru-miR-3022	22
fru-miR-10b	11	fru-miR-2184	12	fru-miR-6394	12	fru-miR-5352-5p	16	fru-miR-130c-3p	12	fru-miR-26-5p	9	fru-miR-5178	7	fru-miR-307	31	fru-miR-4061-3p	22
fru-miR-603	11	fru-miR-22a-3p	12	fru-miR-130b-3p	11	fru-miR-184-3p	15	fru-miR-181a-3p	12	fru-miR-5134-5p	9	fru-miR-5971	7	fru-miR-6678-3p	31	fru-miR-4298	22
fru-miR-1533	10	fru-miR-132-5p	11	fru-miR-143-3p	11	fru-miR-100-5p	14	fru-miR-218a-5p	12	fru-miR-1788-3p	8	fru-miR-101b-3p	6	fru-miR-163	30	fru-miR-5312	22
fru-miR-199a-5p	10	fru-miR-210-3p	11	fru-miR-832-5p	11	fru-miR-1228	14	fru-miR-285	12	fru-miR-1961	8	fru-miR-107	6	fru-miR-3473b	30	fru-miR-1570	21
fru-miR-22a-3p	10	fru-miR-2358	11	fru-miR-1497c-3p	10	fru-miR-140-5p	14	fru-miR-965	12	fru-miR-199-3p	8	fru-miR-1103-3p	6	fru-miR-4075-3p	30	fru-miR-2933b	21
fru-miR-6189	10	fru-miR-26-5p	11	fru-miR-1961	10	fru-miR-455-3p	14	fru-miR-994-3p	12	fru-miR-2358	8	fru-miR-125-5p	6	fru-miR-2873a	29	fru-miR-3212	21
fru-miR-6391	10	fru-miR-301b-3p	11	fru-miR-2285m	10	fru-miR-9b-5p	14	fru-miR-181b-5p	11	fru-miR-29c-3p	8	fru-miR-125c-5p	6	fru-miR-30b	29	fru-miR-3787	21
fru-miR-H16	10	fru-miR-30a-5p	11	fru-miR-23a-5p	10	fru-miR-140-3p	13	fru-miR-23b-3p	11	fru-miR-4606	8	fru-miR-1533	6	fru-miR-959-5p	29	fru-miR-864-5p	21
fru-miR-22-3p	9	fru-miR-4227	11	fru-miR-27d-3p	10	fru-miR-15a-5p	13	fru-miR-1961	10	fru-miR-52-3p	8	fru-miR-1757	6	fru-miR-2805	27	fru-miR-1252	20
fru-miR-338-3p	9	fru-miR-12-5p	10	fru-miR-3412	10	fru-miR-164c-3p	13	fru-miR-19a-3p	10	fru-let-7a-5p	7	fru-miR-328-5p	6	fru-miR-1871	26	fru-miR-2933a	20
fru-miR-894	9	fru-miR-133c-3p	10	fru-miR-3538	10	fru-miR-1663-3p	13	fru-miR-137	9	fru-miR-1391-3p	7	fru-let-7f-3p	5	fru-miR-2970	26	fru-miR-4260	20
fru-miR-99-5p	9	fru-miR-1533	10	fru-miR-607	10	fru-miR-5209	13	fru-miR-1391-3p	9	fru-miR-6353	7	fru-miR-1023e-3p	5	fru-miR-4233	26	fru-miR-6619-5p	20
fru-miR-130c-3p	8	fru-miR-164c-3p	10	fru-miR-721	10	fru-miR-4140-5p	12	fru-miR-152	9	fru-miR-894	7	fru-miR-144	5	fru-miR-4568	26	fru-miR-2159-3p	19
fru-miR-133d-3p	8	fru-miR-210-5p	10	fru-let-7a-5p	9	fru-miR-5006-5p	12	fru-miR-1983	9	fru-let-7b-5p	6	fru-miR-2070-3p	5	fru-miR-164c-3p	25	fru-miR-222b-5p	19
fru-miR-204a-3p	8	fru-miR-214-5p	10	fru-miR-200-3p	9	fru-miR-596	12	fru-miR-301b-3p	9	fru-let-7e-5p	6	fru-miR-2310	5	fru-miR-2325a	25	fru-miR-3586-3p	19
fru-miR-210-3p	8	fru-miR-21-5p	10	fru-miR-2045-5p	9	fru-miR-6404	12	fru-miR-34b-5p	9	fru-miR-100-5p	6	fru-miR-2360	5	fru-miR-2464-3p	25	fru-miR-872-3p	19
fru-miR-29c-3p	8	fru-miR-338-3p	10	fru-miR-285	9	fru-miR-877-3p	12	fru-miR-3978	9	fru-miR-10a-5p	6	fru-miR-23a-3p	5	fru-miR-5884	25	fru-miR-959-5p	19
fru-miR-4415b-5p	8	fru-miR-3978	10	fru-miR-328-5p	9	fru-miR-1-3p	11	fru-miR-449b-3p	9	fru-miR-22-5p	6	fru-miR-285	5	fru-miR-7127a	25	fru-miR-124-5p	18
fru-miR-607	8	fru-miR-499a-5p	10	fru-lin-4-5p	8	fru-miR-2358	11	fru-miR-5349-5p	9	fru-miR-23a-3p	6	fru-miR-3022	5	fru-miR-7-3p	25	fru-miR-2072-5p	18
fru-miR-132-5p	7	fru-miR-204-3p	9	fru-miR-1228	8	fru-miR-395c-5p	11	fru-miR-6134	9	fru-miR-3670	6	fru-miR-338-3p	5	fru-miR-83	25	fru-miR-2434	18
fru-miR-143	7	fru-miR-130c-3p	8	fru-miR-1391-3p	8	fru-miR-6593-5p	11	fru-let-7a-5p	8	fru-miR-4915-5p	6	fru-miR-3416	5	fru-miR-16-5p	24	fru-miR-2c-3p	18
fru-miR-16b-5p	7	fru-miR-1391-3p	8	fru-miR-24-5p	8	fru-miR-6722-3p	11	fru-let-7e-5p	8	fru-miR-5126	6	fru-miR-3670	5	fru-miR-239a-5p	24	fru-miR-3002	18
fru-miR-199-3p	7	fru-miR-2188-5p	8	fru-miR-26-5p	8	fru-miR-H1-5p	11	fru-miR-103-3p	8	fru-miR-5365b-3p	6	fru-miR-3966	5	fru-miR-31a-3p	24	fru-miR-418	18
fru-miR-199a-3p	7	fru-miR-22-5p	8	fru-let-7-5p	7	fru-miR-129-3p	10	fru-miR-129a-3p	8	fru-miR-5500	6	fru-miR-4606	5	fru-miR-397a	24	fru-miR-79-5p	18
fru-miR-19a-3p	7	fru-miR-451a-5p	8	fru-miR-12-5p	7	fru-miR-15b-5p	10	fru-miR-144	8	fru-let-7i-5p	5	fru-miR-4686	5	fru-miR-5018	24	fru-miR-1596-5p	17
fru-miR-2184	7	fru-miR-6391	8	fru-miR-3477-5p	7	fru-miR-3752	10	fru-miR-2358	8	fru-miR-107	5	fru-miR-873b-3p	5	fru-miR-6193	24	fru-miR-1788-3p	17
fru-miR-4162-3p	7	fru-miR-19a-3p	7	fru-miR-4015-3p	7	fru-miR-4428	10	fru-miR-237-3p	8	fru-miR-1533	5	fru-miR-H16	5	fru-miR-133b-5p	23	fru-miR-307	17
fru-miR-4227	7	fru-miR-5971	7	fru-miR-5580-5p	7	fru-miR-451a-5p	10	fru-miR-3661	8	fru-miR-168a	5	fru-miR-M29-5p	5	fru-miR-3075	23	fru-miR-153-5p	16
fru-miR-457a	7	fru-miR-10b	6	fru-miR-5991	7	fru-miR-130b-3p	9	fru-miR-451a-5p	8	fru-miR-19a-3p	5	fru-let-7c	4	fru-miR-3746	23	fru-miR-164e-5p	16
fru-miR-5590-3p	7	fru-miR-130b-3p	6	fru-miR-6645-5p	7	fru-miR-2191	9	fru-miR-5991	8	fru-miR-200-3p	5	fru-miR-101b-5p	4	fru-miR-521	23	fru-miR-2109	16
fru-let-7-3p	6	fru-miR-200b-3p	6	fru-let-7e	6	fru-miR-2374	9	fru-miR-7-5p	8	fru-miR-2184	5	fru-miR-1023b-5p	4	fru-miR-5630a	23	fru-miR-342-5p	16
fru-lin-4-5p	6	fru-miR-23a-3p	6	fru-miR-103a	6	fru-miR-29c-3p	9	fru-miR-101b-5p	7	fru-miR-3073a-3p	5	fru-miR-1228	4	fru-miR-573	23	fru-miR-4186-5p	16
fru-miR-2505	6	fru-miR-29c-3p	6	fru-miR-125a-5p	6	fru-miR-3538	9	fru-miR-218b-5p	7	fru-miR-3805b-3p	5	fru-miR-130c-3p	4	fru-miR-1336	22	fru-miR-49-5p	16
fru-miR-2897	6	fru-miR-634	6	fru-miR-133a-5p	6	fru-miR-3978	9	fru-miR-6207	7	fru-miR-832-5p	5	fru-miR-1391-3p	4	fru-miR-2559-3p	22	fru-miR-5417	16
fru-miR-4606	6	fru-miR-6353	6	fru-miR-140-5p	6	fru-miR-4321	9	fru-miR-634	7	fru-miR-990-3p	5	fru-miR-1940	4	fru-miR-263b	22	fru-miR-6427-5p	16
fru-miR-5947	6	fru-miR-H16	6	fru-miR-181a-5p	6	fru-miR-4330	9	fru-miR-721	7	fru-let-7-5p	4	fru-miR-1949	4	fru-miR-33b	22	fru-miR-105	15
fru-miR-5971	6	fru-let-7a-5p	5	fru-miR-199-3p	6	fru-miR-5126	9	fru-let-7i-5p	6	fru-let-7j-5p	4	fru-miR-1983	4	fru-miR-346	22	fru-miR-15b	15
fru-miR-6394	6	fru-miR-1383	5	fru-miR-22a-3p	6	fru-miR-603	9	fru-miR-130b-3p	6	fru-miR-1764-3p	4	fru-miR-19d-3p	4	fru-miR-4924	22	fru-miR-284-3p	15
fru-let-7-5p	5	fru-miR-1421am	5	fru-miR-3978	6	fru-miR-634	9	fru-miR-132-5p	6	fru-miR-199a-5p	4	fru-miR-200b-3p	4	fru-miR-6385	22	fru-miR-3065-3p	15
fru-miR-1254	5	fru-miR-1636	5	fru-miR-125-5p	5	fru-miR-6528	9	fru-miR-164-5p	6	fru-miR-210-5p	4	fru-miR-2013	4	fru-miR-146a-3p	21	fru-miR-331-5p	15
fru-miR-125a-5p	5	fru-miR-164-5p	5	fru-miR-164-5p	5	fru-miR-994-3p	9	fru-miR-19d-3p	6	fru-miR-23b-3p	4	fru-miR-217-5p	4	fru-miR-153-3p	21	fru-miR-362-3p	15
fru-miR-218b-5p	5	fru-miR-1983	5	fru-miR-187-3p	5	fru-let-7e-5p	8	fru-miR-210-3p	6	fru-miR-3270	4	fru-miR-29c-3p	4	fru-miR-1998	21	fru-miR-5402-3p	15
fru-miR-2360	5	fru-miR-1a	5	fru-miR-1a-3p	5	fru-miR-125a-5p	8	fru-miR-22-3p	6	fru-miR-3416	4	fru-miR-30d-5p	4	fru-miR-30d-5p	21	fru-miR-5600-5p	15
fru-miR-26-5p	5	fru-miR-23b-3p	5	fru-miR-210-5p	5	fru-miR-130c-3p	8	fru-miR-29b-3p	6	fru-miR-3686	4	fru-miR-3612	4	fru-miR-3586-3p	21	fru-miR-5863	15
fru-miR-301b-3p	5	fru-miR-30b-5p	5	fru-miR-22-3p	5	fru-miR-1399	8	fru-miR-3538	6	fru-miR-3700	4	fru-miR-437x-5p	4	fru-miR-3943	21	fru-miR-M1	15
fru-miR-3081-5p	5	fru-miR-3416	5	fru-miR-2687	5	fru-miR-143	8	fru-miR-3836a-3p	6	fru-miR-3704a	4	fru-miR-4394	4	fru-miR-4186-5p	21	fru-miR-141-5p	14
fru-miR-3682-3p	5	fru-miR-3855-5p	5	fru-miR-3271	5	fru-miR-1533	8	fru-miR-4524a-3p	6	fru-miR-375-3p	4	fru-miR-482b-5p	4	fru-miR-511-5p	21	fru-miR-1839-3p	14
fru-miR-3893-5p	5	fru-miR-3893-5p	5	fru-miR-3311	5	fru-miR-166i-5p	8	fru-miR-455-3p	6	fru-miR-429	4	fru-miR-4891-5p	4	fru-miR-143	20	fru-miR-2873a	14
fru-miR-4672	5	fru-miR-4606	5	fru-miR-4101-3p	5	fru-miR-2367-3p	8	fru-miR-6367	6	fru-miR-4957-3p	4	fru-miR-4957-3p	4	fru-miR-1466	20	fru-miR-3515	14
fru-miR-5787	5	fru-miR-515-3p	5	fru-miR-5046	5	fru-miR-4723-3p	8	fru-miR-730	6	fru-miR-5991	4	fru-miR-52-3p	4	fru-miR-146a-5p	20	fru-miR-370-3p	14
fru-miR-6353	5	fru-miR-548aq-5p	5	fru-miR-6627-3p	5	fru-miR-692	8	fru-let-7j-5p	5	fru-miR-6125	4	fru-miR-5365b-3p	4	fru-miR-1604	20	fru-miR-490-3p	14
fru-miR-677-5p	5	fru-miR-125-5p	4	fru-miR-101-3p	4	fru-miR-149-3p	7	fru-miR-101-3p	5	fru-miR-6134	4	fru-miR-5376	4	fru-miR-4561	20	fru-miR-5070	14
fru-miR-959-5p	5	fru-miR-144-5p	4	fru-miR-126b-3p	4	fru-miR-16c-5p	7	fru-miR-106a	5	fru-miR-6645-5p	4	fru-miR-6394	4	fru-miR-4606	20	fru-miR-61a-5p	14
fru-miR-M5-5p	5	fru-miR-181a-3p	4	fru-miR-133	4	fru-miR-17-5p	7	fru-miR-135a-5p	5	fru-miR-H16	4	fru-miR-853	4	fru-miR-644a	20	fru-miR-6401	14
fru-let-7a-5p	4	fru-miR-1961	4	fru-miR-133a-3p	4	fru-miR-181b-5p	7	fru-miR-139-5p	5	fru-let-7c-5p	3	fru-bantam-c-5p	3	fru-miR-rL12-3p	20	fru-miR-664-3p	14
fru-miR-10d	4	fru-miR-1a-3p	4	fru-miR-1420g-5p	4	fru-miR-19b-3p	7	fru-miR-204b	5	fru-lin-4-5p	3	fru-let-7j	3	fru-miR-155-3p	19	fru-miR-776	14
fru-miR-128	4	fru-miR-22-3p	4	fru-miR-199a-5p	4	fru-miR-2097-3p	7	fru-miR-222-3p	5	fru-miR-1023e-3p	3	fru-miR-100d-5p	3	fru-miR-159e	19	fru-miR-875	14
fru-miR-1322	4	fru-miR-2275c-5p	4	fru-miR-2184	4	fru-miR-2121a	7	fru-miR-2687	5	fru-miR-103-3p	3	fru-miR-103-3p	3	fru-miR-161-3p.2	19	fru-miR-978-3p	14
fru-miR-144	4	fru-miR-24-5p	4	fru-miR-223-3p	4	fru-miR-214-3p	7	fru-miR-27d-3p	5	fru-miR-103a	3	fru-miR-10d	3	fru-miR-2795	19	fru-miR-169a-3p	13
fru-miR-181a-5p	4	fru-miR-26b-5p	4	fru-miR-22-5p	4	fru-miR-2409	7	fru-miR-457a	5	fru-miR-105b	3	fru-miR-130b-3p	3	fru-miR-6461	19	fru-miR-21-3p	13
fru-miR-19d-3p	4	fru-miR-3314	4	fru-miR-24-3p	4	fru-miR-3162-5p	7	fru-miR-5170	5	fru-miR-130c-3p	3	fru-miR-140-3p	3	fru-miR-143-5p	18	fru-miR-2795	13
fru-miR-210-5p	4	fru-miR-3661	4	fru-miR-26b-5p	4	fru-miR-377-5p	7	fru-miR-6593-5p	5	fru-miR-145b-5p	3	fru-miR-1595-3p	3	fru-miR-1520a	18	fru-miR-33-5p	13
fru-miR-214-5p	4	fru-miR-3670	4	fru-miR-27c-3p	4	fru-miR-5380b	7	fru-miR-84-5p	5	fru-miR-164-5p	3	fru-miR-15b	3	fru-miR-3073a-3p	18	fru-miR-4000b-3p	13
fru-miR-23a-3p	4	fru-miR-3963	4	fru-miR-3073a-3p	4	fru-miR-K12-5-3p	7	fru-miR-894	5	fru-miR-1788-5p	3	fru-miR-167c-5p	3	fru-miR-4376	18	fru-miR-5207	13
fru-miR-23b-3p	4	fru-miR-3966	4	fru-miR-30a-5p	4	fru-miR-105b	6	fru-miR-99a-5p	5	fru-miR-1923	3	fru-miR-200a	3	fru-miR-BART20-3p	18	fru-miR-5236d	13
fru-miR-30d-5p	4	fru-miR-4415b-5p	4	fru-miR-30b-5p	4	fru-miR-181a-3p	6	fru-miR-103a	4	fru-miR-1983	3	fru-miR-21-3p	3	fru-miR-151-3p	17	fru-miR-6235-5p	13
fru-miR-3582	4	fru-miR-4524a-3p	4	fru-miR-4524a-3p	4	fru-miR-193	6	fru-miR-125b-5p	4	fru-miR-200c-3p	3	fru-miR-217	3	fru-miR-1839-3p	17	fru-miR-6576-5p	13
fru-miR-3614-5p	4	fru-miR-4599a	4	fru-miR-4606	4	fru-miR-199a-5p	6	fru-miR-135b-5p	4	fru-miR-2188-5p	3	fru-miR-222b-3p	3	fru-miR-2692	17	fru-miR-1421am	12
fru-miR-5070	4	fru-miR-4693-5p	4	fru-miR-4951-5p	4	fru-miR-211	6	fru-miR-1764-3p	4	fru-miR-2212-3p	3	fru-miR-2235	3	fru-miR-2778a-5p	17	fru-miR-164f-3p	12
fru-miR-5134-5p	4	fru-miR-499-5p	4	fru-miR-6134	4	fru-miR-22a-3p	6	fru-miR-187-3p	4	fru-miR-2401	3	fru-miR-2647c	3	fru-miR-11-3p	16	fru-miR-1983	12
fru-miR-536f	4	fru-miR-5126	4	fru-miR-634	4	fru-miR-26-5p	6	fru-miR-200b-3p	4	fru-miR-2622	3	fru-miR-2687	3	fru-miR-5104	16	fru-miR-2131	12
fru-miR-6452	4	fru-miR-533b-5p	4	fru-miR-6361	4	fru-miR-482b-5p	6	fru-miR-214-5p	4	fru-miR-27d-3p	3	fru-miR-2b	3	fru-miR-6415	16	fru-miR-2285l	12
fru-miR-6511b-5p	4	fru-miR-5640	4	fru-miR-6363	4	fru-miR-5074	6	fru-miR-218-5p	4	fru-miR-285	3	fru-miR-305-5p	3	fru-miR-3001	15	fru-miR-285-5p	12
fru-miR-M29-5p	4	fru-miR-6134	4	fru-miR-6391	4	fru-miR-5562-3p	6	fru-miR-2401	4	fru-miR-301b-3p	3	fru-miR-3099-3p	3	fru-miR-4144-5p	15	fru-miR-4789-3p	12
fru-let-7b-5p	3	fru-miR-677-5p	4	fru-miR-84-5p	4	fru-miR-6353	6	fru-miR-30b-5p	4	fru-miR-3081-5p	3	fru-miR-3479-3p	3	fru-miR-52-3p	15	fru-miR-5630b	12
fru-let-7f-3p	3	fru-miR-762	4	fru-let-7c-5p	3	fru-miR-6382	6	fru-miR-30d-5p	4	fru-miR-30d-5p	3	fru-miR-3686	3	fru-miR-5358a-5p	15	fru-miR-164h-3p	11
fru-let-7j	3	fru-miR-846-5p	4	fru-let-7j-5p	3	fru-miR-6670-5p	6	fru-miR-328-5p	4	fru-miR-344g-3p	3	fru-miR-370	3	fru-miR-1339-3p	14	fru-miR-3538	11
fru-miR-100-3p	3	fru-miR-993-5p	4	fru-miR-1023e-3p	3	fru-miR-705	6	fru-miR-449a	4	fru-miR-4372a	3	fru-miR-399c	3	fru-miR-16-3p	14	fru-miR-4248c	11
fru-miR-10c-5p	3	fru-miR-99-5p	4	fru-miR-103-3p	3	fru-miR-99a-5p	6	fru-miR-4801	4	fru-miR-449b-3p	3	fru-miR-4203-3p	3	fru-miR-1820-5p	14	fru-miR-482b	11
fru-miR-1175-3p	3	fru-miR-H13	4	fru-miR-124d-3p	3	fru-miR-LLT6	6	fru-miR-5212	4	fru-miR-451-5p	3	fru-miR-4255	3	fru-miR-1888b	14	fru-miR-4910-5p	11
fru-miR-124e-5p	3	fru-let-7-5p	3	fru-miR-1254	3	fru-let-7-5p	5	fru-miR-5971	4	fru-miR-466m-5p	3	fru-miR-4331	3	fru-miR-18a-3p	14	fru-miR-5094	11
fru-miR-1285	3	fru-let-7f-3p	3	fru-miR-133c-3p	3	fru-miR-125-5p	5	fru-miR-6716-5p	4	fru-miR-4681	3	fru-miR-4387c	3	fru-miR-203b-5p	14	fru-miR-54-3p	11
fru-miR-130b-5p	3	fru-lin-4-5p	3	fru-miR-1383	3	fru-miR-182-5p	5	fru-miR-832-5p	4	fru-miR-51-3p	3	fru-miR-4511	3	fru-miR-2190	14	fru-miR-5610-5p	11
fru-miR-1422l	3	fru-miR-1023e-3p	3	fru-miR-152	3	fru-miR-190b	5	fru-miR-BART4-3p	4	fru-miR-533e	3	fru-miR-451a-5p	3	fru-miR-2470	14	fru-miR-5975	11
fru-miR-143-3p	3	fru-miR-103a	3	fru-miR-168a	3	fru-miR-22-3p	5	fru-let-7d-5p	3	fru-miR-603	3	fru-miR-460-5p	3	fru-miR-2535-3p	14	fru-miR-83	11
fru-miR-152	3	fru-miR-10d	3	fru-miR-1764-3p	3	fru-miR-24-5p	5	fru-miR-100a-5p	3	fru-miR-84-5p	3	fru-miR-4617	3	fru-miR-342-3p	14	fru-miR-849	11
fru-miR-1594	3	fru-miR-1183	3	fru-miR-181b-5p	3	fru-miR-285	5	fru-miR-101b-3p	3	fru-miR-84b-5p	3	fru-miR-4749-3p	3	fru-miR-4143-3p	14	fru-miR-1421c-3p	10
fru-miR-1612	3	fru-miR-1297	3	fru-miR-1889-3p	3	fru-miR-612	5	fru-miR-124-5p	3	fru-miR-959-5p	3	fru-miR-5500	3	fru-miR-5684	14	fru-miR-163	10
fru-miR-167a-3p	3	fru-miR-129a-5p	3	fru-miR-19d-3p	3	fru-miR-64d-5p	5	fru-miR-124d-3p	3	fru-miR-98-5p	3	fru-miR-582-3p	3	fru-miR-5812	14	fru-miR-2733a-3p	10
fru-miR-1709	3	fru-miR-133d-3p	3	fru-miR-200b-3p	3	fru-miR-107	4	fru-miR-140-3p	3	fru-miR-BART4-3p	3	fru-miR-5947	3	fru-miR-6012-3p	14	fru-miR-30d-3p	10
fru-miR-1961	3	fru-miR-141	3	fru-miR-204-3p	3	fru-miR-124-5p	4	fru-miR-15b-5p	3	fru-miR-106a	2	fru-miR-76-5p	3	fru-miR-791-3p	14	fru-miR-378j	10
fru-miR-1b-3p	3	fru-miR-152	3	fru-miR-210-3p	3	fru-miR-1421g-3p	4	fru-miR-168a	3	fru-miR-125-5p	2	fru-let-7i-5p	2	fru-miR-M44	14	fru-miR-4416a	10
fru-miR-200b-3p	3	fru-miR-1612	3	fru-miR-214-5p	3	fru-miR-1456-5p	4	fru-miR-18-5p	3	fru-miR-125a-5p	2	fru-miR-103a	2	fru-miR-204b	13	fru-miR-4726-3p	10
fru-miR-24c-3p	3	fru-miR-181a-5p	3	fru-miR-218a-5p	3	fru-miR-166f-5p	4	fru-miR-18a-5p	3	fru-miR-128	2	fru-miR-105-3p	2	fru-miR-2808b	13	fru-miR-4801	10
fru-miR-263a	3	fru-miR-1889-3p	3	fru-miR-218b-5p	3	fru-miR-167a-3p	4	fru-miR-18b-5p	3	fru-miR-132-5p	2	fru-miR-1056	2	fru-miR-3441-3p.2	13	fru-miR-534b	10
fru-miR-26b-5p	3	fru-miR-194-5p	3	fru-miR-2358	3	fru-miR-1764-3p	4	fru-miR-199c-3p	3	fru-miR-133b	2	fru-miR-105b	2	fru-miR-4801	13	fru-miR-5376	10
fru-miR-278-5p	3	fru-miR-1b-3p	3	fru-miR-23c-3p	3	fru-miR-1961	4	fru-miR-223-3p	3	fru-miR-1349	2	fru-miR-10a-5p	2	fru-miR-5158	13	fru-miR-5779	10
fru-miR-2889	3	fru-miR-1c-3p	3	fru-miR-2401	3	fru-miR-210-3p	4	fru-miR-2235	3	fru-miR-135a-3p	2	fru-miR-1134	2	fru-miR-5225c	13	fru-miR-6035	10
fru-miR-29d	3	fru-miR-204a-3p	3	fru-miR-2897	3	fru-miR-2121b	4	fru-miR-223-5p	3	fru-miR-1360	2	fru-miR-1144a.2	2	fru-miR-5544	13	fru-miR-92a-5p	10
fru-miR-3068-3p	3	fru-miR-2297	3	fru-miR-3074-3p	3	fru-miR-214-5p	4	fru-miR-24-5p	3	fru-miR-1388-3p	2	fru-miR-1208	2	fru-miR-96b-5p	13	fru-miR-B8-5p	10
fru-miR-30b-5p	3	fru-miR-2360	3	fru-miR-3575-5p	3	fru-miR-2209b-5p	4	fru-miR-2580	3	fru-miR-143-3p	2	fru-miR-122-3p	2	fru-miR-1354	12	fru-miR-I6-5p	10
fru-miR-30e-5p	3	fru-miR-2401	3	fru-miR-3614-5p	3	fru-miR-2401	4	fru-miR-34-3p	3	fru-miR-1502-5p	2	fru-miR-1245b-3p	2	fru-miR-1682	12	fru-miR-11-5p	9
fru-miR-328-5p	3	fru-miR-24b-5p	3	fru-miR-3709a	3	fru-miR-2454-5p	4	fru-miR-3556b	3	fru-miR-152	2	fru-miR-124-5p	2	fru-miR-2499-3p	12	fru-miR-125a-5p	9
fru-miR-3591	3	fru-miR-2687	3	fru-miR-3893-5p	3	fru-miR-2a	4	fru-miR-3982-5p	3	fru-miR-156a-3p	2	fru-miR-124d-3p	2	fru-miR-2902	12	fru-miR-1273g-5p	9
fru-miR-3626-5p	3	fru-miR-278-5p	3	fru-miR-3982-5p	3	fru-miR-31-5p	4	fru-miR-4015-3p	3	fru-miR-1596-3p	2	fru-miR-125a-5p	2	fru-miR-31-3p	12	fru-miR-153	9
fru-miR-3709a	3	fru-miR-29b-3p	3	fru-miR-4295	3	fru-miR-3596d	4	fru-miR-4220-3p	3	fru-miR-15b-5p	2	fru-miR-126b-3p	2	fru-miR-3538	12	fru-miR-156b-3p	9
fru-miR-3811c-5p	3	fru-miR-3582	3	fru-miR-455-3p	3	fru-miR-3661	4	fru-miR-4489	3	fru-miR-16-3p	2	fru-miR-129-3p	2	fru-miR-4517	12	fru-miR-1575	9
fru-miR-3811d-5p	3	fru-miR-4015-3p	3	fru-miR-455-5p	3	fru-miR-3704a	4	fru-miR-460-5p	3	fru-miR-1673	2	fru-miR-1299	2	fru-miR-5874	12	fru-miR-16-3p	9
fru-miR-3963	3	fru-miR-4203-3p	3	fru-miR-4957-3p	3	fru-miR-3878-5p	4	fru-miR-4606	3	fru-miR-181a-5p	2	fru-miR-1304	2	fru-miR-6469	12	fru-miR-188	9
fru-miR-4015-3p	3	fru-miR-4385	3	fru-miR-582-3p	3	fru-miR-4600	4	fru-miR-6361	3	fru-miR-181b-3p	2	fru-miR-1341	2	fru-miR-867	12	fru-miR-196b-5p	9
fru-miR-4015-5p	3	fru-miR-457a	3	fru-miR-5947	3	fru-miR-4606	4	fru-miR-6396	3	fru-miR-2105	2	fru-miR-136-5p	2	fru-miR-9c-5p	12	fru-miR-19a-5p	9
fru-miR-4203-3p	3	fru-miR-4957-3p	3	fru-miR-6060	3	fru-miR-4957-3p	4	fru-miR-6645-5p	3	fru-miR-2209a-3p	2	fru-miR-140-5p	2	fru-miR-H7-3p	12	fru-miR-19b-5p	9
fru-miR-451a-5p	3	fru-miR-51-5p	3	fru-miR-6367	3	fru-miR-499	4	fru-miR-6700-3p	3	fru-miR-223-3p	2	fru-miR-1414-3p	2	fru-miR-100-5p	11	fru-miR-2034-3p	9
fru-miR-455-5p	3	fru-miR-5349-5p	3	fru-miR-677-5p	3	fru-miR-5020a	4	fru-miR-677-5p	3	fru-miR-2297	2	fru-miR-1451	2	fru-miR-190	11	fru-miR-219-3p	9
fru-miR-4699-3p	3	fru-miR-5397-3p	3	fru-miR-92d-3p	3	fru-miR-52-3p	4	fru-miR-873b-3p	3	fru-miR-2350	2	fru-miR-1458	2	fru-miR-219-3p	11	fru-miR-22-3p	9
fru-miR-4766-5p	3	fru-miR-5580-5p	3	fru-let-7a-3p	2	fru-miR-5404	4	fru-miR-92e-3p	3	fru-miR-2360	2	fru-miR-148	2	fru-miR-3980a-3p	11	fru-miR-2356	9
fru-miR-490-5p	3	fru-miR-5590-3p	3	fru-let-7b	2	fru-miR-5971	4	fru-miR-H16	3	fru-miR-23b-5p	2	fru-miR-1497e	2	fru-miR-451-5p	11	fru-miR-2704	9
fru-miR-4915-5p	3	fru-miR-5944	3	fru-let-7b-5p	2	fru-miR-6333	4	fru-let-7c-5p	2	fru-miR-24-5p	2	fru-miR-1502-5p	2	fru-miR-5114	11	fru-miR-3023	9
fru-miR-515-3p	3	fru-miR-5991	3	fru-let-7d-5p	2	fru-miR-6509-3p	4	fru-let-7g-5p	2	fru-miR-2570-3p	2	fru-miR-156h-3p	2	fru-miR-576-3p	11	fru-miR-3418	9
fru-miR-520a	3	fru-miR-607	3	fru-miR-101b-3p	2	fru-miR-M4-5p	4	fru-let-7h-5p	2	fru-miR-2687	2	fru-miR-15c	2	fru-miR-592-5p	11	fru-miR-3448-5p	9
fru-miR-548aq-5p	3	fru-miR-6207	3	fru-miR-126a-3p	2	fru-miR-UL70-3p	4	fru-miR-10-5p	2	fru-miR-26b-5p	2	fru-miR-1642	2	fru-miR-642b-3p	11	fru-miR-398b	9
fru-miR-5500	3	fru-miR-6315	3	fru-miR-128	2	fru-let-7c-5p	3	fru-miR-10a	2	fru-miR-26c-5p	2	fru-miR-167-5p	2	fru-miR-71b-3p	11	fru-miR-4140-5p	9
fru-miR-634	3	fru-miR-6361	3	fru-miR-1285	2	fru-miR-144-5p	3	fru-miR-125a-3p	2	fru-miR-2c-5p	2	fru-miR-167a-3p	2	fru-miR-864-5p	11	fru-miR-4628	9
fru-miR-6387	3	fru-miR-6506-5p	3	fru-miR-1297	2	fru-miR-152	3	fru-miR-1282	2	fru-miR-3014	2	fru-miR-167b-3p	2	fru-miR-135a-3p	10	fru-miR-467a-5p	9
fru-miR-694	3	fru-miR-721	3	fru-miR-133-5p	2	fru-miR-199b-3p	3	fru-miR-129-5p	2	fru-miR-302b-5p	2	fru-miR-167d-3p	2	fru-miR-2381	10	fru-miR-4747-5p	9
fru-miR-746-5p	3	fru-miR-990-3p	3	fru-miR-1414-5p	2	fru-miR-200-3p	3	fru-miR-129b-3p	2	fru-miR-3074-3p	2	fru-miR-1709	2	fru-miR-2733a-5p	10	fru-miR-4975-5p	9
fru-miR-762	3	fru-let-7-3p	2	fru-miR-144-5p	2	fru-miR-22-5p	3	fru-miR-130b-5p	2	fru-miR-30b-5p	2	fru-miR-173-3p	2	fru-miR-3065-3p	10	fru-miR-5114	9
fru-miR-993-5p	3	fru-let-7e-5p	2	fru-miR-145b-5p	2	fru-miR-2897	3	fru-miR-1319a	2	fru-miR-30e-5p	2	fru-miR-1786	2	fru-miR-3892-3p	10	fru-miR-5559-5p	9
fru-let-7e	2	fru-let-7i-5p	2	fru-miR-1497d-3p	2	fru-miR-301b-3p	3	fru-miR-1-3p	2	fru-miR-33-5p	2	fru-miR-181a-3p	2	fru-miR-451a-5p	10	fru-miR-5565a	9
fru-miR-100b-5p	2	fru-let-7j-5p	2	fru-miR-1497g-3p	2	fru-miR-3575-5p	3	fru-miR-140-5p	2	fru-miR-338-3p	2	fru-miR-181a-5p	2	fru-miR-4910-5p	10	fru-miR-5630a	9
fru-miR-105b	2	fru-miR-105b	2	fru-miR-1502-5p	2	fru-miR-395b-5p	3	fru-miR-143-3p	2	fru-miR-34c-3p	2	fru-miR-187-5p	2	fru-miR-4996	10	fru-miR-573	9
fru-miR-107	2	fru-miR-107	2	fru-miR-15b-5p	2	fru-miR-457a	3	fru-miR-1533	2	fru-miR-3596d	2	fru-miR-1883a	2	fru-miR-519e-5p	10	fru-miR-6151h	9
fru-miR-10a-5p	2	fru-miR-10a	2	fru-miR-15c-5p	2	fru-miR-458	3	fru-miR-153-5p	2	fru-miR-367	2	fru-miR-1894-3p	2	fru-miR-6151f	10	fru-miR-6-3p	9
fru-miR-125-5p	2	fru-miR-10c	2	fru-miR-1612	2	fru-miR-4673	3	fru-miR-1883b	2	fru-miR-3716b	2	fru-miR-193	2	fru-miR-rL11-5p	10	fru-miR-64b	9
fru-miR-1271	2	fru-miR-1175-3p	2	fru-miR-16-3p	2	fru-miR-4707-3p	3	fru-miR-1996a	2	fru-miR-375b-3p	2	fru-miR-194-3p	2	fru-miR-1471	9	fru-miR-6615-3p	9
fru-miR-129-3p	2	fru-miR-1197	2	fru-miR-181a-3p	2	fru-miR-489-3p	3	fru-miR-2013	2	fru-miR-3856-3p	2	fru-miR-194-5p	2	fru-miR-1575	9	fru-miR-753d-3p	9
fru-miR-130b-3p	2	fru-miR-124d-3p	2	fru-miR-18-5p	2	fru-miR-528-3p	3	fru-miR-2045-5p	2	fru-miR-3966	2	fru-miR-1961	2	fru-miR-1873	9	fru-miR-880-3p	9
fru-miR-1320-3p	2	fru-miR-1254	2	fru-miR-1983	2	fru-miR-5532	3	fru-miR-210-5p	2	fru-miR-396h	2	fru-miR-199a-3p	2	fru-miR-1886.1	9	fru-miR-1115-3p	8
fru-miR-135b	2	fru-miR-1268b	2	fru-miR-1996a	2	fru-miR-6134	3	fru-miR-215-5p	2	fru-miR-4059-5p	2	fru-miR-199b-3p	2	fru-miR-2050-3p	9	fru-miR-1264-5p	8
fru-miR-136-3p	2	fru-miR-126b-3p	2	fru-miR-206-3p	2	fru-miR-6393	3	fru-miR-216a-3p	2	fru-miR-4158-5p	2	fru-miR-200-3p	2	fru-miR-2091-5p	9	fru-miR-1339-3p	8
fru-miR-138-5p	2	fru-miR-129-3p	2	fru-miR-2275c-5p	2	fru-miR-6627-3p	3	fru-miR-217	2	fru-miR-429-3p	2	fru-miR-2016-5p	2	fru-miR-2230-3p	9	fru-miR-136-5p	8
fru-miR-1391-3p	2	fru-miR-1347	2	fru-miR-2297	2	fru-miR-677-5p	3	fru-miR-217-5p	2	fru-miR-451a-5p	2	fru-miR-205b	2	fru-miR-239b-5p	9	fru-miR-1419b-5p	8
fru-miR-140-3p	2	fru-miR-1385	2	fru-miR-24b-5p	2	fru-miR-791	3	fru-miR-2212-3p	2	fru-miR-4524a-3p	2	fru-miR-2064	2	fru-miR-3002	9	fru-miR-148b-3p	8
fru-miR-1414-5p	2	fru-miR-140-5p	2	fru-miR-2679c	2	fru-miR-84-5p	3	fru-miR-2224	2	fru-miR-4555	2	fru-miR-20a-5p	2	fru-miR-316-3p	9	fru-miR-15a-5p	8
fru-miR-144-5p	2	fru-miR-149-3p	2	fru-miR-2693	2	fru-miR-959-5p	3	fru-miR-22-5p	2	fru-miR-4563	2	fru-miR-210-3p	2	fru-miR-3580-5p	9	fru-miR-164c-3p	8
fru-miR-1458	2	fru-miR-1497c-3p	2	fru-miR-29b-3p	2	fru-miR-9a-5p	3	fru-miR-22a-3p	2	fru-miR-4672	2	fru-miR-2147a	2	fru-miR-3978	9	fru-miR-1677-3p	8
fru-miR-1563	2	fru-miR-1502b-3p	2	fru-miR-29d	2	fru-let-7a-5p	2	fru-miR-23c-3p	2	fru-miR-4727-5p	2	fru-miR-2158-3p	2	fru-miR-467b-3p	9	fru-miR-1814c	8
fru-miR-159d-5p	2	fru-miR-15c-3p	2	fru-miR-301-5p	2	fru-let-7b-5p	2	fru-miR-244-5p	2	fru-miR-5245	2	fru-miR-2166	2	fru-miR-4871-3p	9	fru-miR-1853-5p	8
fru-miR-15b-3p	2	fru-miR-1-5p	2	fru-miR-301a-3p	2	fru-let-7g-5p	2	fru-miR-2454-5p	2	fru-miR-5349-5p	2	fru-miR-2188-5p	2	fru-miR-5062a	9	fru-miR-1951	8
fru-miR-15b-5p	2	fru-miR-1652	2	fru-miR-302c-5p	2	fru-let-7j	2	fru-miR-24c-3p	2	fru-miR-5580-5p	2	fru-miR-2212-3p	2	fru-miR-520g	9	fru-miR-2383	8
fru-miR-1626-3p	2	fru-miR-168a	2	fru-miR-30d-5p	2	fru-miR-1208	2	fru-miR-2523	2	fru-miR-59	2	fru-miR-222-3p	2	fru-miR-5318	9	fru-miR-2542-5p	8
fru-miR-16-3p	2	fru-miR-1934-5p	2	fru-miR-30f-5p	2	fru-miR-124d-3p	2	fru-miR-2889	2	fru-miR-6335	2	fru-miR-22-5p	2	fru-miR-5350b-5p	9	fru-miR-2739	8
fru-miR-164g-3p	2	fru-miR-194-3p	2	fru-miR-3149	2	fru-miR-1383	2	fru-miR-2897	2	fru-miR-634	2	fru-miR-2316	2	fru-miR-664-3p	9	fru-miR-2797c	8
fru-miR-168a	2	fru-miR-198	2	fru-miR-338-3p	2	fru-miR-1391-3p	2	fru-miR-29-3p	2	fru-miR-6369	2	fru-miR-233-5p	2	fru-miR-669e-5p	9	fru-miR-279c-5p	8
fru-miR-1759	2	fru-miR-199a-3p	2	fru-miR-3426	2	fru-miR-164-5p	2	fru-miR-29a-3p	2	fru-miR-63e	2	fru-miR-23c-3p	2	fru-miR-72	9	fru-miR-2944c-5p	8
fru-miR-1788-3p	2	fru-miR-199b-5p	2	fru-miR-3479-3p	2	fru-miR-168a	2	fru-miR-29d-3p	2	fru-miR-6566-5p	2	fru-miR-2401	2	fru-miR-750-5p	9	fru-miR-3507	8
fru-miR-181b-3p	2	fru-miR-19d-3p	2	fru-miR-34b-5p	2	fru-miR-1723	2	fru-miR-305-3p	2	fru-miR-694	2	fru-miR-2411	2	fru-miR-838-3p	9	fru-miR-3605	8
fru-miR-1881	2	fru-miR-200-3p	2	fru-miR-3558-5p	2	fru-miR-181b-3p	2	fru-miR-3081-5p	2	fru-miR-725	2	fru-miR-2411-3p	2	fru-miR-84-5p	9	fru-miR-4075-3p	8
fru-miR-18b-5p	2	fru-miR-2013	2	fru-miR-3596d	2	fru-miR-182-3p	2	fru-miR-30a-5p	2	fru-miR-8	2	fru-miR-2437	2	fru-miR-883a-3p	9	fru-miR-4343a	8
fru-miR-1934-5p	2	fru-miR-204	2	fru-miR-3661	2	fru-miR-183-5p	2	fru-miR-30c-5p	2	fru-let-7a-3p	1	fru-miR-2454-5p	2	fru-miR-894	9	fru-miR-4599b	8
fru-miR-196	2	fru-miR-21-3p	2	fru-miR-3670	2	fru-miR-1848	2	fru-miR-3271	2	fru-let-7d-5p	1	fru-miR-2561-5p	2	fru-miR-UL22A-3p	9	fru-miR-466c-5p	8
fru-miR-199b-3p	2	fru-miR-217	2	fru-miR-3713	2	fru-miR-184b-3p	2	fru-miR-34a-3p	2	fru-let-7g-5p	1	fru-miR-2622	2	fru-miR-1082b	8	fru-miR-470-3p	8
fru-miR-200-3p	2	fru-miR-217-5p	2	fru-miR-3804b-3p	2	fru-miR-1883a	2	fru-miR-3596d	2	fru-let-7h-5p	1	fru-miR-2631	2	fru-miR-144-3p	8	fru-miR-505-5p	8
fru-miR-20a-5p	2	fru-miR-21c-5p	2	fru-miR-3836a-3p	2	fru-miR-199-3p	2	fru-miR-3599-5p	2	fru-miR-101-3p	1	fru-miR-263b-3p	2	fru-miR-15a-5p	8	fru-miR-5352-5p	8
fru-miR-210a-3p	2	fru-miR-222-3p	2	fru-miR-4158-5p	2	fru-miR-19a-3p	2	fru-miR-3704a	2	fru-miR-101b-3p	1	fru-miR-26b-5p	2	fru-miR-1625-3p	8	fru-miR-5654-3p	8
fru-miR-222-3p	2	fru-miR-222b-3p	2	fru-miR-4220-3p	2	fru-miR-2025-5p	2	fru-miR-410-5p	2	fru-miR-101b-5p	1	fru-miR-26c-3p	2	fru-miR-164h-3p	8	fru-miR-5835	8
fru-miR-22-5p	2	fru-miR-223-3p	2	fru-miR-424-3p	2	fru-miR-204b-5p	2	fru-miR-4203-3p	2	fru-miR-1027b	1	fru-miR-2756-5p	2	fru-miR-1855	8	fru-miR-5982	8
fru-miR-2285l	2	fru-miR-2275a-5p	2	fru-miR-4255	2	fru-miR-216b-3p	2	fru-miR-4244	2	fru-miR-103-5p	1	fru-miR-2771-5p	2	fru-miR-235-3p	8	fru-miR-6081	8
fru-miR-2285t	2	fru-miR-22b-5p	2	fru-miR-4257	2	fru-miR-2285m	2	fru-miR-4272	2	fru-miR-1059	1	fru-miR-2775b	2	fru-miR-2401	8	fru-miR-6483	8
fru-miR-2297	2	fru-miR-2366	2	fru-miR-4385	2	fru-miR-2402	2	fru-miR-4295	2	fru-miR-10-5p	1	fru-miR-2809	2	fru-miR-2606d	8	fru-miR-6600-3p	8
fru-miR-235-5p	2	fru-miR-23b-5p	2	fru-miR-454b	2	fru-miR-26b-5p	2	fru-miR-4453	2	fru-miR-107b	1	fru-miR-2845	2	fru-miR-2704	8	fru-miR-6714-3p	8
fru-miR-2407	2	fru-miR-23c-3p	2	fru-miR-4560	2	fru-miR-2889	2	fru-miR-4500	2	fru-miR-10a-3p	1	fru-miR-29a-3p	2	fru-miR-281-5p	8	fru-miR-71	8
fru-miR-2420	2	fru-miR-241	2	fru-miR-460-5p	2	fru-miR-3073a-3p	2	fru-miR-455-5p	2	fru-miR-10b	1	fru-miR-29b-3p	2	fru-miR-2c-5p	8	fru-miR-1186a	7
fru-miR-24-3p	2	fru-miR-263b-3p	2	fru-miR-460a-3p	2	fru-miR-3084-3p	2	fru-miR-458	2	fru-miR-10d	1	fru-miR-29d	2	fru-miR-330	8	fru-miR-1191	7
fru-miR-2454-5p	2	fru-miR-2650	2	fru-miR-4749-3p	2	fru-miR-3311	2	fru-miR-462	2	fru-miR-1112-3p	1	fru-miR-3000	2	fru-miR-337-5p	8	fru-miR-1311	7
fru-miR-24-5p	2	fru-miR-27c-3p	2	fru-miR-4766-5p	2	fru-miR-3416	2	fru-miR-4651	2	fru-miR-1162-3p	1	fru-miR-301a-5p	2	fru-miR-3562	8	fru-miR-1354	7
fru-miR-2478	2	fru-miR-27d-3p	2	fru-miR-52-3p	2	fru-miR-3477-5p	2	fru-miR-482	2	fru-miR-1175-3p	1	fru-miR-3064-3p	2	fru-miR-3631b-3p	8	fru-miR-148-5p	7
fru-miR-2548-3p	2	fru-miR-27e-3p	2	fru-miR-5437	2	fru-miR-3610	2	fru-miR-4868b	2	fru-miR-1175-5p	1	fru-miR-3067-5p	2	fru-miR-36a-5p	8	fru-miR-1877	7
fru-miR-2592a-5p	2	fru-miR-285	2	fru-miR-5580-3p	2	fru-miR-3670	2	fru-miR-489	2	fru-miR-1216	1	fru-miR-3072-5p	2	fru-miR-470-3p	8	fru-miR-2192	7
fru-miR-2670g	2	fru-miR-3041	2	fru-miR-5590-3p	2	fru-miR-3888-5p	2	fru-miR-489-3p	2	fru-miR-1231-3p	1	fru-miR-3073a-3p	2	fru-miR-4747-5p	8	fru-miR-2381	7
fru-miR-2693	2	fru-miR-306	2	fru-miR-5860	2	fru-miR-3982-5p	2	fru-miR-490-5p	2	fru-miR-124-5p	1	fru-miR-3081-5p	2	fru-miR-4828a	8	fru-miR-2464-5p	7
fru-miR-27d-3p	2	fru-miR-3073a-3p	2	fru-miR-5863	2	fru-miR-4220-3p	2	fru-miR-5071	2	fru-miR-1249-5p	1	fru-miR-30a-5p	2	fru-miR-5002-3p	8	fru-miR-247-3p	7
fru-miR-282	2	fru-miR-3081-5p	2	fru-miR-5944	2	fru-miR-4478	2	fru-miR-5126	2	fru-miR-124d-3p	1	fru-miR-30b-5p	2	fru-miR-508-5p	8	fru-miR-2501-5p	7
fru-miR-285	2	fru-miR-30c-5p	2	fru-miR-612	2	fru-miR-4524a-3p	2	fru-miR-515-3p	2	fru-miR-1251-3p	1	fru-miR-30e-5p	2	fru-miR-5403	8	fru-miR-2600e	7
fru-miR-29b-3p	2	fru-miR-30g-5p	2	fru-miR-6172	2	fru-miR-4560	2	fru-miR-51-5p	2	fru-miR-126b-3p	1	fru-miR-3109-5p	2	fru-miR-545	8	fru-miR-2944a-5p	7
fru-miR-301-3p	2	fru-miR-3102-5p.2-5p	2	fru-miR-6189	2	fru-miR-4665-5p	2	fru-miR-52-3p	2	fru-miR-1282	1	fru-miR-3270	2	fru-miR-548aw	8	fru-miR-2960	7
fru-miR-3058-5p	2	fru-miR-3271	2	fru-miR-6315	2	fru-miR-4695-3p	2	fru-miR-533b-5p	2	fru-miR-1285	1	fru-miR-3350	2	fru-miR-5633	8	fru-miR-3446-3p	7
fru-miR-3068-5p	2	fru-miR-3278	2	fru-miR-6369	2	fru-miR-4836-3p	2	fru-miR-6382	2	fru-miR-128-5p	1	fru-miR-341-3p	2	fru-miR-612	8	fru-miR-358	7
fru-miR-3073a-3p	2	fru-miR-328-5p	2	fru-miR-6389	2	fru-miR-4854	2	fru-miR-6421-3p	2	fru-miR-129-3p	1	fru-miR-34a-3p	2	fru-miR-6670-5p	8	fru-miR-363-5p	7
fru-miR-3074-3p	2	fru-miR-3477-5p	2	fru-miR-6452	2	fru-miR-491-5p	2	fru-miR-6523	2	fru-miR-1297	1	fru-miR-3637-5p	2	fru-miR-832-5p	8	fru-miR-3816-3p	7
fru-miR-3084-3p	2	fru-miR-3575-5p	2	fru-miR-6547-3p	2	fru-miR-5000-5p	2	fru-miR-667-3p	2	fru-miR-130b-3p	1	fru-miR-3811a-3p	2	fru-miR-938	8	fru-miR-3853-3p	7
fru-miR-30a-5p	2	fru-miR-3614-5p	2	fru-miR-7-3p	2	fru-miR-5075	2	fru-miR-762	2	fru-miR-1322	1	fru-miR-3856-3p	2	fru-miR-H10	8	fru-miR-414	7
fru-miR-30e-3p	2	fru-miR-3690	2	fru-miR-745-3p	2	fru-miR-533b-5p	2	fru-miR-92b-5p	2	fru-miR-133	1	fru-miR-3922-3p	2	fru-let-7c	7	fru-miR-4560	7
fru-miR-30f-5p	2	fru-miR-3704a	2	fru-miR-746-3p	2	fru-miR-5349-5p	2	fru-miR-92d-3p	2	fru-miR-133-5p	1	fru-miR-3946	2	fru-let-7e	7	fru-miR-467b-5p	7
fru-miR-3102-5p.2-5p	2	fru-miR-3709a	2	fru-miR-750-5p	2	fru-miR-5947	2	fru-miR-9-3p	2	fru-miR-1354	1	fru-miR-395f	2	fru-miR-126-3p	7	fru-miR-4793-5p	7
fru-miR-3180	2	fru-miR-374-3p	2	fru-miR-84b-5p	2	fru-miR-6036	2	fru-miR-98-5p	2	fru-miR-1357	1	fru-miR-395l-5p	2	fru-miR-1360	7	fru-miR-479b	7
fru-miR-3350	2	fru-miR-3824-3p	2	fru-miR-894	2	fru-miR-6076	2	fru-miR-993-5p	2	fru-miR-137	1	fru-miR-396h	2	fru-miR-1458	7	fru-miR-4866-5p	7
fru-miR-3351	2	fru-miR-3841-5p	2	fru-miR-908.3	2	fru-miR-6207	2	fru-miR-99b-5p	2	fru-miR-138-5p	1	fru-miR-3982-5p	2	fru-miR-147	7	fru-miR-4871-3p	7
fru-miR-3352	2	fru-miR-3856-5p	2	fru-miR-92b-5p	2	fru-miR-636	2	fru-miR-9d-5p	2	fru-miR-139-5p	1	fru-miR-399b-5p	2	fru-miR-15b	7	fru-miR-5298d	7
fru-miR-3416	2	fru-miR-396a	2	fru-miR-964-5p	2	fru-miR-6388	2	fru-miR-M29-5p	2	fru-miR-1-3p	1	fru-miR-399g-5p	2	fru-miR-1608	7	fru-miR-5612-3p	7
fru-miR-3571	2	fru-miR-3982-5p	2	fru-miR-98-5p	2	fru-miR-6506-5p	2	fru-let-7-3p	1	fru-miR-140-3p	1	fru-miR-4029-5p	2	fru-miR-1657	7	fru-miR-5657	7
fru-miR-359	2	fru-miR-399a	2	fru-miR-990-3p	2	fru-miR-6645-5p	2	fru-miR-100b-5p	1	fru-miR-1405-3p	1	fru-miR-4071-5p	2	fru-miR-169r-3p	7	fru-miR-5678	7
fru-miR-3607-5p	2	fru-miR-4071-5p	2	fru-miR-99a-5p	2	fru-miR-665-5p	2	fru-miR-100c-5p	1	fru-miR-140-5p	1	fru-miR-4220-3p	2	fru-miR-16a-3p	7	fru-miR-5812	7
fru-miR-3670	2	fru-miR-4255	2	fru-miR-BART4-3p	2	fru-miR-698-3p	2	fru-miR-103-5p	1	fru-miR-1414-5p	1	fru-miR-4244	2	fru-miR-1865-5p	7	fru-miR-5928d	7
fru-miR-3704a	2	fru-miR-4313	2	fru-miR-H16	2	fru-miR-757	2	fru-miR-106b-3p	1	fru-miR-141-5p	1	fru-miR-4286	2	fru-miR-1951	7	fru-miR-6072	7
fru-miR-3805b-3p	2	fru-miR-4376	2	fru-miR-M1-3-3p	2	fru-miR-881-3p	2	fru-miR-1091	1	fru-miR-1417-5p	1	fru-miR-429b	2	fru-miR-2111-5p	7	fru-miR-6193	7
fru-miR-3841-5p	2	fru-miR-4489	2	fru-miR-M29-5p	2	fru-miR-894	2	fru-miR-10b	1	fru-miR-1421b-3p	1	fru-miR-4330	2	fru-miR-2131	7	fru-miR-6469	7
fru-miR-390b-3p	2	fru-miR-449c-3p	2	fru-let-7-3p	1	fru-miR-949b	2	fru-miR-10b-5p	1	fru-miR-1421b-5p	1	fru-miR-4418	2	fru-miR-214-3p	7	fru-miR-750-5p	7
fru-miR-3966	2	fru-miR-4522	2	fru-let-7f-3p	1	fru-miR-99a-3p	2	fru-miR-10c	1	fru-miR-1421g-3p	1	fru-miR-4419a	2	fru-miR-22-3p	7	fru-miR-773b-3p	7
fru-miR-3968	2	fru-miR-4524a-5p	2	fru-let-7g-5p	1	fru-miR-H10	2	fru-miR-10d	1	fru-miR-1421k-5p	1	fru-miR-4465	2	fru-miR-2296	7	fru-miR-125a-3p	6
fru-miR-397c	2	fru-miR-455-5p	2	fru-let-7h-5p	1	fru-miR-M17-5p	2	fru-miR-1175-3p	1	fru-miR-1422b-5p	1	fru-miR-449b-3p	2	fru-miR-2358	7	fru-miR-128	6
fru-miR-3983	2	fru-miR-459-5p	2	fru-let-7i-5p	1	fru-let-7a-3p	1	fru-miR-1233	1	fru-miR-142-3p	1	fru-miR-449c-5p	2	fru-miR-252b-5p	7	fru-miR-1293	6
fru-miR-399c-5p	2	fru-miR-462	2	fru-miR-1017-3p	1	fru-let-7d-5p	1	fru-miR-124-3p	1	fru-miR-144	1	fru-miR-457a	2	fru-miR-2a-5p	7	fru-miR-1322	6
fru-miR-4140-5p	2	fru-miR-466c-5p	2	fru-miR-10-5p	1	fru-let-7f-3p	1	fru-miR-1245b-3p	1	fru-miR-145-3p	1	fru-miR-458	2	fru-miR-2b-5p	7	fru-miR-133	6
fru-miR-4158-5p	2	fru-miR-4695-3p	2	fru-miR-106a	1	fru-let-7h-5p	1	fru-miR-124b-3p	1	fru-miR-1458	1	fru-miR-4667-3p	2	fru-miR-3223-5p	7	fru-miR-145-5p	6
fru-miR-4251	2	fru-miR-4712-5p	2	fru-miR-106b-3p	1	fru-let-7i-5p	1	fru-miR-1250	1	fru-miR-146a	1	fru-miR-4727-3p	2	fru-miR-358	7	fru-miR-165b-5p	6
fru-miR-4255	2	fru-miR-4848a	2	fru-miR-107	1	fru-miR-100b-5p	1	fru-miR-125-3p	1	fru-miR-147b	1	fru-miR-4731-3p	2	fru-miR-3617-3p	7	fru-miR-166e-5p	6
fru-miR-4446-5p	2	fru-miR-5143b	2	fru-miR-10a	1	fru-miR-100c-3p	1	fru-miR-1285	1	fru-miR-148	1	fru-miR-4745-5p	2	fru-miR-3832-5p	7	fru-miR-169i-5p.2	6
fru-miR-4459	2	fru-miR-5317b	2	fru-miR-1113	1	fru-miR-101b-3p	1	fru-miR-1297	1	fru-miR-1485	1	fru-miR-4848a	2	fru-miR-3865-3p	7	fru-miR-16b-5p	6
fru-miR-4511	2	fru-miR-536c	2	fru-miR-1165-5p	1	fru-miR-1023c-3p	1	fru-miR-1306-5p	1	fru-miR-148b-3p	1	fru-miR-4859-5p	2	fru-miR-4061-3p	7	fru-miR-181b-3p	6
fru-miR-454-5p	2	fru-miR-5468	2	fru-miR-1167	1	fru-miR-1030j	1	fru-miR-130a-3p	1	fru-miR-1494	1	fru-miR-4915-5p	2	fru-miR-41-3p	7	fru-miR-190	6
fru-miR-455-3p	2	fru-miR-5500	2	fru-miR-1175-3p	1	fru-miR-103-3p	1	fru-miR-1322	1	fru-miR-1499	1	fru-miR-493-3p	2	fru-miR-4140-5p	7	fru-miR-1912-5p	6
fru-miR-4561	2	fru-miR-5556-3p	2	fru-miR-1224	1	fru-miR-1039-5p	1	fru-miR-133	1	fru-miR-151-3p	1	fru-miR-495	2	fru-miR-457a	7	fru-miR-2070-3p	6
fru-miR-4571-5p	2	fru-miR-5803	2	fru-miR-1245b-3p	1	fru-miR-103a	1	fru-miR-133-5p	1	fru-miR-152a	1	fru-miR-4965-3p	2	fru-miR-4630	7	fru-miR-221-3p	6
fru-miR-4593	2	fru-miR-5924b	2	fru-miR-124-5p	1	fru-miR-106a	1	fru-miR-133a-3p	1	fru-miR-153	1	fru-miR-5025	2	fru-miR-4691-3p	7	fru-miR-2285a	6
fru-miR-4722-5p	2	fru-miR-6335	2	fru-miR-1248	1	fru-miR-10d	1	fru-miR-137-5p	1	fru-miR-1545	1	fru-miR-5067	2	fru-miR-509-3p	7	fru-miR-2362	6
fru-miR-4803	2	fru-miR-6387	2	fru-miR-126b	1	fru-miR-1106	1	fru-miR-137b	1	fru-miR-155-3p	1	fru-miR-5084	2	fru-miR-5345a-3p	7	fru-miR-239a-5p	6
fru-miR-4830d-3p	2	fru-miR-6497-3p	2	fru-miR-1271	1	fru-miR-1114	1	fru-miR-137b-5p	1	fru-miR-156h-3p	1	fru-miR-509-3p	2	fru-miR-5359-5p	7	fru-miR-2752	6
fru-miR-4951-5p	2	fru-miR-6645-5p	2	fru-miR-1282	1	fru-miR-1144b	1	fru-miR-138b	1	fru-miR-1573	1	fru-miR-5097	2	fru-miR-5437	7	fru-miR-2808b	6
fru-miR-4957-3p	2	fru-miR-6649-3p	2	fru-miR-129a-5p	1	fru-miR-1157-5p	1	fru-miR-141	1	fru-miR-1584	1	fru-miR-5134-5p	2	fru-miR-5679	7	fru-miR-29a-5p	6
fru-miR-52-3p	2	fru-miR-667-3p	2	fru-miR-12b-3p	1	fru-miR-1175-3p	1	fru-miR-1421aa-5p	1	fru-miR-1595-3p	1	fru-miR-515-3p	2	fru-miR-5715	7	fru-miR-3001	6
fru-miR-530b	2	fru-miR-743b-5p	2	fru-miR-130-3p	1	fru-miR-1183	1	fru-miR-1421p-3p	1	fru-miR-159c-5p	1	fru-miR-5190	2	fru-miR-589	7	fru-miR-318-5p	6
fru-miR-533b-5p	2	fru-miR-746-3p	2	fru-miR-130e-3p	1	fru-miR-1188-5p	1	fru-miR-142a-3p	1	fru-miR-15c-5p	1	fru-miR-5310	2	fru-miR-609	7	fru-miR-3352	6
fru-miR-5349-5p	2	fru-miR-753d-5p	2	fru-miR-132-5p	1	fru-miR-1197-5p	1	fru-miR-145b-5p	1	fru-miR-1604	1	fru-miR-5325	2	fru-miR-6364	7	fru-miR-3382-3p	6
fru-miR-5387b	2	fru-miR-818f	2	fru-miR-133d-3p	1	fru-miR-1216	1	fru-miR-146b	1	fru-miR-161	1	fru-miR-533b-5p	2	fru-miR-6576-5p	7	fru-miR-34-3p	6
fru-miR-5452-5p	2	fru-miR-83-3p	2	fru-miR-1341	1	fru-miR-125a-3p	1	fru-miR-148	1	fru-miR-1610	1	fru-miR-533e	2	fru-miR-767-3p	7	fru-miR-3444a-5p	6
fru-miR-5599-3p	2	fru-miR-84a-5p	2	fru-miR-1354	1	fru-miR-125b-5p	1	fru-miR-1494	1	fru-miR-166h-5p	1	fru-miR-5349-5p	2	fru-miR-784-5p	7	fru-miR-362-5p	6
fru-miR-5640	2	fru-miR-84b-5p	2	fru-miR-1354-5p	1	fru-miR-12-5p	1	fru-miR-1502-5p	1	fru-miR-166j-5p	1	fru-miR-536c	2	fru-miR-872-3p	7	fru-miR-367-5p	6
fru-miR-5659	2	fru-miR-894	2	fru-miR-1399	1	fru-miR-126b	1	fru-miR-1545	1	fru-miR-166l-5p	1	fru-miR-5525	2	fru-lin-4-5p	6	fru-miR-3677-5p	6
fru-miR-57	2	fru-miR-98-5p	2	fru-miR-13b-5p	1	fru-miR-1273g-3p	1	fru-miR-1586	1	fru-miR-167-5p	1	fru-miR-5564c-5p	2	fru-miR-1039-3p	6	fru-miR-4543	6
fru-miR-574	2	fru-miR-BART4-3p	2	fru-miR-141	1	fru-miR-128	1	fru-miR-159a.2	1	fru-miR-167a-3p	1	fru-miR-5581-5p	2	fru-miR-1419a-3p	6	fru-miR-457a	6
fru-miR-5746	2	fru-miR-H15	2	fru-miR-1447	1	fru-miR-1282	1	fru-miR-159d-5p	1	fru-miR-167b-5p	1	fru-miR-571	2	fru-miR-1502-5p	6	fru-miR-4693-3p	6
fru-miR-5866	2	fru-miR-rL16-5p	2	fru-miR-1449	1	fru-miR-1283b	1	fru-miR-15a-3p	1	fru-miR-169h	1	fru-miR-5746	2	fru-miR-17-5p	6	fru-miR-4693-5p	6
fru-miR-5937	2	fru-bantam-5p	1	fru-miR-146a-5p	1	fru-miR-128-5p	1	fru-miR-1604	1	fru-miR-1709	1	fru-miR-57-5p	2	fru-miR-192-5p	6	fru-miR-4777-5p	6
fru-miR-6333	2	fru-let-7b-3p	1	fru-miR-148b-3p	1	fru-miR-1297	1	fru-miR-1612	1	fru-miR-1746	1	fru-miR-5803	2	fru-miR-202-3p	6	fru-miR-4891-3p	6
fru-miR-6349	2	fru-let-7b-5p	1	fru-miR-1497-3p	1	fru-miR-129a-3p	1	fru-miR-1652	1	fru-miR-1770	1	fru-miR-5846	2	fru-miR-2118e	6	fru-miR-4924	6
fru-miR-6378	2	fru-let-7c-5p	1	fru-miR-1509b	1	fru-miR-129a-5p	1	fru-miR-1674	1	fru-miR-1777a	1	fru-miR-5894b	2	fru-miR-2159-3p	6	fru-miR-494	6
fru-miR-6540-5p	2	fru-let-7d-3p	1	fru-miR-154b-5p	1	fru-miR-129b-5p	1	fru-miR-167a	1	fru-miR-1786	1	fru-miR-5944	2	fru-miR-2188-5p	6	fru-miR-4978-5p	6
fru-miR-6645-5p	2	fru-let-7d-5p	1	fru-miR-156ae	1	fru-miR-1304-3p	1	fru-miR-167a-3p	1	fru-miR-181b-5p	1	fru-miR-5991	2	fru-miR-2321	6	fru-miR-5092	6
fru-miR-6677-5p	2	fru-let-7h-5p	1	fru-miR-156h-3p	1	fru-miR-1307	1	fru-miR-171a-5p	1	fru-miR-183-5p	1	fru-miR-607	2	fru-miR-2497-5p	6	fru-miR-5219b	6
fru-miR-721	2	fru-miR-1000-3p	1	fru-miR-1582	1	fru-miR-130a-3p	1	fru-miR-1782	1	fru-miR-184-3p	1	fru-miR-6134	2	fru-miR-2558-3p	6	fru-miR-52-3p	6
fru-miR-725	2	fru-miR-1001-3p	1	fru-miR-1594	1	fru-miR-1316	1	fru-miR-17a-5p	1	fru-miR-1846c-5p	1	fru-miR-6151g	2	fru-miR-2685-5p	6	fru-miR-548aw	6
fru-miR-818f	2	fru-miR-1001-5p	1	fru-miR-1596-3p	1	fru-miR-132-5p	1	fru-miR-1806	1	fru-miR-1846d-3p	1	fru-miR-6151h	2	fru-miR-3079-5p	6	fru-miR-5976	6
fru-miR-822-5p	2	fru-miR-100a-5p	1	fru-miR-159a.2	1	fru-miR-132b	1	fru-miR-181-5p	1	fru-miR-1859	1	fru-miR-6151i	2	fru-miR-328-5p	6	fru-miR-6023	6
fru-miR-84-5p	2	fru-miR-100b-5p	1	fru-miR-159d-5p	1	fru-miR-133	1	fru-miR-1824-5p	1	fru-miR-1861n	1	fru-miR-6335	2	fru-miR-3473a	6	fru-miR-6670-5p	6
fru-miR-873b-3p	2	fru-miR-101	1	fru-miR-1626-3p	1	fru-miR-133a-5p	1	fru-miR-183-3p	1	fru-miR-187-3p	1	fru-miR-6347	2	fru-miR-3708	6	fru-miR-6676-3p	6
fru-miR-892b	2	fru-miR-1010-5p	1	fru-miR-1638	1	fru-miR-133b	1	fru-miR-1848	1	fru-miR-1883b	1	fru-miR-6361	2	fru-miR-3893-5p	6	fru-miR-6698-3p	6
fru-miR-92a-5p	2	fru-miR-101b-3p	1	fru-miR-166f-5p	1	fru-miR-133c-3p	1	fru-miR-1855	1	fru-miR-18a-5p	1	fru-miR-6388	2	fru-miR-408a	6	fru-miR-785	6
fru-miR-H10	2	fru-miR-1023c-3p	1	fru-miR-167a-3p	1	fru-miR-135a	1	fru-miR-1909-3p	1	fru-miR-1903	1	fru-miR-6410	2	fru-miR-458	6	fru-miR-836	6
fru-miR-H17	2	fru-miR-1025	1	fru-miR-1703	1	fru-miR-1360	1	fru-miR-190a-3p	1	fru-miR-190-3p	1	fru-miR-6452	2	fru-miR-4728-3p	6	fru-miR-87-3p	6
fru-let-7c-3p	1	fru-miR-1032	1	fru-miR-172a-5p	1	fru-miR-1371	1	fru-miR-190a-5p	1	fru-miR-191-5p	1	fru-miR-6493-5p	2	fru-miR-505-5p	6	fru-miR-894	6
fru-let-7f-5p	1	fru-miR-1045	1	fru-miR-172c-5p	1	fru-miR-138-5p	1	fru-miR-191	1	fru-miR-1928	1	fru-miR-6509-3p	2	fru-miR-5206a	6	fru-miR-H7-3p	6
fru-let-7g-5p	1	fru-miR-1051-3p	1	fru-miR-181c-3p	1	fru-miR-1397	1	fru-miR-192-5p	1	fru-miR-194-3p	1	fru-miR-6542-5p	2	fru-miR-5369	6	fru-miR-1135	5
fru-let-7h-5p	1	fru-miR-1053-3p	1	fru-miR-182-5p	1	fru-miR-141	1	fru-miR-193a-3p	1	fru-miR-194b-5p	1	fru-miR-6568-3p	2	fru-miR-5610-5p	6	fru-miR-1175-3p	5
fru-miR-1004-3p	1	fru-miR-10-5p	1	fru-miR-1841	1	fru-miR-1414-5p	1	fru-miR-194-3p	1	fru-miR-1996a	1	fru-miR-6645-5p	2	fru-miR-5711	6	fru-miR-135a-3p	5
fru-miR-100a-5p	1	fru-miR-106-3p	1	fru-miR-1848	1	fru-miR-1421ae	1	fru-miR-199-3p	1	fru-miR-199a-3p	1	fru-miR-6652-5p	2	fru-miR-5996	6	fru-miR-1424	5
fru-miR-100c-5p	1	fru-miR-1069-3p	1	fru-miR-1861a	1	fru-miR-1421ag-5p	1	fru-miR-199a-5p	1	fru-miR-199b-3p	1	fru-miR-677-5p	2	fru-miR-6186	6	fru-miR-1509a-5p	5
fru-miR-101-3p	1	fru-miR-106a	1	fru-miR-1883a	1	fru-miR-1434-3p	1	fru-miR-199b-5p	1	fru-miR-19d-3p	1	fru-miR-721	2	fru-miR-6363	6	fru-miR-1512a	5
fru-miR-101b-3p	1	fru-miR-106a-3p	1	fru-miR-190a-3p	1	fru-miR-144-3p	1	fru-miR-200-3p	1	fru-miR-1b	1	fru-miR-725	2	fru-miR-6380	6	fru-miR-159e	5
fru-miR-1020-5p	1	fru-miR-1083	1	fru-miR-190b-3p	1	fru-miR-1449	1	fru-miR-2014-5p	1	fru-miR-2013	1	fru-miR-734	2	fru-miR-6630-3p	6	fru-miR-1603	5
fru-miR-1026b	1	fru-miR-1084	1	fru-miR-192-5p	1	fru-miR-1469	1	fru-miR-2044-3p	1	fru-miR-2016-3p	1	fru-miR-745-3p	2	fru-miR-665	6	fru-miR-1644	5
fru-miR-1031a	1	fru-miR-1088-5p	1	fru-miR-1928	1	fru-miR-148	1	fru-miR-2097-3p	1	fru-miR-204-3p	1	fru-miR-759	2	fru-miR-763	6	fru-miR-1649-5p	5
fru-miR-103-3p	1	fru-miR-1094a	1	fru-miR-1934-5p	1	fru-miR-1483-3p	1	fru-miR-20a-5p	1	fru-miR-2045-3p	1	fru-miR-762	2	fru-miR-7b-3p	6	fru-miR-1709	5
fru-miR-103a	1	fru-miR-10b-5p	1	fru-miR-197-5p	1	fru-miR-1502d-5p	1	fru-miR-210a-3p	1	fru-miR-2045-5p	1	fru-miR-789	2	fru-miR-824-5p	6	fru-miR-184-5p	5
fru-miR-1048-3p	1	fru-miR-10c-5p	1	fru-miR-199a-3p	1	fru-miR-151a	1	fru-miR-2118b-5p	1	fru-miR-2052	1	fru-miR-84b-5p	2	fru-miR-H6-3p	6	fru-miR-1855	5
fru-miR-1051-3p	1	fru-miR-1115-5p	1	fru-miR-199b-3p	1	fru-miR-151b	1	fru-miR-2118i	1	fru-miR-2061	1	fru-miR-894	2	fru-miR-100d	5	fru-miR-192-5p	5
fru-miR-1053-3p	1	fru-miR-1127	1	fru-miR-199b-5p	1	fru-miR-153	1	fru-miR-212	1	fru-miR-2064	1	fru-miR-92-3p	2	fru-miR-1012-3p	5	fru-miR-194-3p	5
fru-miR-1053-5p	1	fru-miR-1142	1	fru-miR-1c	1	fru-miR-1553-3p	1	fru-miR-212-3p	1	fru-miR-2068-3p	1	fru-miR-92a-5p	2	fru-miR-1228	5	fru-miR-194b	5
fru-miR-1059	1	fru-miR-1145.1	1	fru-miR-204a-3p	1	fru-miR-15-5p	1	fru-miR-212-5p	1	fru-miR-2102-5p	1	fru-miR-943	2	fru-miR-125a-3p	5	fru-miR-1990	5
fru-miR-106b-3p	1	fru-miR-1151b-5p	1	fru-miR-2062-3p	1	fru-miR-1563	1	fru-miR-21-3p	1	fru-miR-2136	1	fru-miR-968-3p	2	fru-miR-125a-5p	5	fru-miR-2003-5p	5
fru-miR-1073-5p	1	fru-miR-11-5p	1	fru-miR-2071-5p	1	fru-miR-159c-5p	1	fru-miR-214-3p	1	fru-miR-21-3p	1	fru-miR-977-3p	2	fru-miR-1421q-5p	5	fru-miR-2050-3p	5
fru-miR-1107	1	fru-miR-1172.2	1	fru-miR-2092-3p	1	fru-miR-159d-5p	1	fru-miR-2169-3p	1	fru-miR-214-5p	1	fru-miR-982c	2	fru-miR-1462	5	fru-miR-2056	5
fru-miR-11-3p	1	fru-miR-1175-5p	1	fru-miR-20a-5p	1	fru-miR-1608	1	fru-miR-2184	1	fru-miR-216-3p	1	fru-miR-98-5p	2	fru-miR-1507-5p	5	fru-miR-207	5
fru-miR-1149.2	1	fru-miR-1184	1	fru-miR-215-5p	1	fru-miR-160c	1	fru-miR-219-3p	1	fru-miR-216a-3p	1	fru-miR-988-5p	2	fru-miR-16c-5p	5	fru-miR-2078	5
fru-miR-1150.3	1	fru-miR-1200	1	fru-miR-216-3p	1	fru-miR-160e-3p	1	fru-miR-219-5p	1	fru-miR-217-5p	1	fru-miR-990-3p	2	fru-miR-171a	5	fru-miR-2151-5p	5
fru-miR-1157-5p	1	fru-miR-1238-3p	1	fru-miR-2165-5p	1	fru-miR-1625-5p	1	fru-miR-2209a-3p	1	fru-miR-218-5p	1	fru-miR-993-5p	2	fru-miR-1748	5	fru-miR-2186	5
fru-miR-11-5p	1	fru-miR-124-3p	1	fru-miR-217	1	fru-miR-16-3p	1	fru-miR-2275c-5p	1	fru-miR-2187-3p	1	fru-miR-9b-3p	2	fru-miR-18c	5	fru-miR-2201-3p	5
fru-miR-1172.2	1	fru-miR-124-5p	1	fru-miR-2188-3p	1	fru-miR-1652	1	fru-miR-228-3p	1	fru-miR-218b-5p	1	fru-miR-H10	2	fru-miR-194-3p	5	fru-miR-2297	5
fru-miR-1185-3p	1	fru-miR-1249-3p	1	fru-miR-2198	1	fru-miR-166h-5p	1	fru-miR-2360	1	fru-miR-219-3p	1	fru-miR-M14-5p	2	fru-miR-1993-5p	5	fru-miR-231	5
fru-miR-1197	1	fru-miR-124b-3p	1	fru-miR-221-5p	1	fru-miR-169i-3p	1	fru-miR-23a-5p	1	fru-miR-2215-3p	1	fru-miR-M5-3p	2	fru-miR-19b-3p	5	fru-miR-2433	5
fru-miR-1208	1	fru-miR-1255a	1	fru-miR-222-3p	1	fru-miR-169p-3p	1	fru-miR-23b-5p	1	fru-miR-222-3p	1	fru-miR-rL14-3p	2	fru-miR-203b-3p	5	fru-miR-2558-3p	5
fru-miR-1212	1	fru-miR-125a-5p	1	fru-miR-2235	1	fru-miR-1705	1	fru-miR-24-3p	1	fru-miR-222b-3p	1	fru-miR-S1-3p	2	fru-miR-210-5p	5	fru-miR-2778a-5p	5
fru-miR-1221-3p	1	fru-miR-125b-3p	1	fru-miR-2281-3p	1	fru-miR-171k-5p	1	fru-miR-2440	1	fru-miR-2235	1	fru-let-7-5p	1	fru-miR-21c-5p	5	fru-miR-279-5p	5
fru-miR-1224	1	fru-miR-1263	1	fru-miR-2285l	1	fru-miR-1769-5p	1	fru-miR-24b-3p	1	fru-miR-2236a	1	fru-let-7a-3p	1	fru-miR-26a-5p	5	fru-miR-2c-5p	5
fru-miR-1228	1	fru-miR-1264-5p	1	fru-miR-2285t	1	fru-miR-1770	1	fru-miR-257	1	fru-miR-2265	1	fru-let-7d	1	fru-miR-2705	5	fru-miR-3268-5p	5
fru-miR-1229-5p	1	fru-miR-126a-3p	1	fru-miR-2304	1	fru-miR-1777a	1	fru-miR-2597	1	fru-miR-2275c-5p	1	fru-let-7e	1	fru-miR-2799	5	fru-miR-3321	5
fru-miR-1230	1	fru-miR-1271	1	fru-miR-23-5p	1	fru-miR-1781-3p	1	fru-miR-26c-3p	1	fru-miR-2275d-5p	1	fru-lin-4-5p	1	fru-miR-281-3p	5	fru-miR-3378-5p	5
fru-miR-1233-5p	1	fru-miR-128	1	fru-miR-2404	1	fru-miR-1796	1	fru-miR-2752	1	fru-miR-2281-5p	1	fru-miR-1	1	fru-miR-2848	5	fru-miR-338	5
fru-miR-1237-5p	1	fru-miR-1282	1	fru-miR-2454-5p	1	fru-miR-181c-5p	1	fru-miR-275-5p	1	fru-miR-2288	1	fru-miR-1002-3p	1	fru-miR-2944b-5p	5	fru-miR-3383-5p	5
fru-miR-1238	1	fru-miR-1285	1	fru-miR-2486-5p	1	fru-miR-181d-5p	1	fru-miR-2784	1	fru-miR-2296	1	fru-miR-100b-5p	1	fru-miR-302b-5p	5	fru-miR-3438-3p	5
fru-miR-12-3p	1	fru-miR-1287	1	fru-miR-24c-3p	1	fru-miR-1820-5p	1	fru-miR-27b-5p	1	fru-miR-230-3p	1	fru-miR-1010-3p	1	fru-miR-3102-3p	5	fru-miR-355	5
fru-miR-124-5p	1	fru-miR-1296-3p	1	fru-miR-25	1	fru-miR-1833	1	fru-miR-27c-3p	1	fru-miR-2330-5p	1	fru-miR-1013-3p	1	fru-miR-316	5	fru-miR-367-3p	5
fru-miR-1247-3p	1	fru-miR-1305	1	fru-miR-250	1	fru-miR-184-5p	1	fru-miR-2876-3p	1	fru-miR-235b-3p	1	fru-miR-1014-3p	1	fru-miR-3174	5	fru-miR-397a	5
fru-miR-124b-3p	1	fru-miR-130e-3p	1	fru-miR-2503	1	fru-miR-1846b-5p	1	fru-miR-291a-3p	1	fru-miR-23-5p	1	fru-miR-1035	1	fru-miR-33-5p	5	fru-miR-4044-5p	5
fru-miR-124d-3p	1	fru-miR-1320-3p	1	fru-miR-2544-5p	1	fru-miR-187-3p	1	fru-miR-2950-5p	1	fru-miR-2365	1	fru-miR-1051-5p	1	fru-miR-3662	5	fru-miR-4056-5p	5
fru-miR-124d-5p	1	fru-miR-1321	1	fru-miR-2559-5p	1	fru-miR-18a-5p	1	fru-miR-2973	1	fru-miR-23c-3p	1	fru-miR-10-5p	1	fru-miR-370-3p	5	fru-miR-4076-5p	5
fru-miR-1256	1	fru-miR-132-3p	1	fru-miR-2560-3p	1	fru-miR-190	1	fru-miR-2978	1	fru-miR-2409	1	fru-miR-1066	1	fru-miR-3907	5	fru-miR-408a	5
fru-miR-125b-5p	1	fru-miR-133-5p	1	fru-miR-2589	1	fru-miR-190-3p	1	fru-miR-298	1	fru-miR-2430	1	fru-miR-106a-3p	1	fru-miR-4415a-5p	5	fru-miR-419	5
fru-miR-1263	1	fru-miR-133b-5p	1	fru-miR-2591	1	fru-miR-1909	1	fru-miR-2g	1	fru-miR-24-3p	1	fru-miR-1089	1	fru-miR-443	5	fru-miR-421-3p	5
fru-miR-1267	1	fru-miR-1343	1	fru-miR-2610b	1	fru-miR-190b-5p	1	fru-miR-301-3p	1	fru-miR-2454-5p	1	fru-miR-1090	1	fru-miR-4675	5	fru-miR-4398	5
fru-miR-126b	1	fru-miR-1349	1	fru-miR-2706	1	fru-miR-191	1	fru-miR-301a-3p	1	fru-miR-2460	1	fru-miR-10c	1	fru-miR-4703-3p	5	fru-miR-44b-5p	5
fru-miR-1270	1	fru-miR-1353	1	fru-miR-2733i-3p	1	fru-miR-1914-3p	1	fru-miR-301a-5p	1	fru-miR-249-5p	1	fru-miR-1145.2	1	fru-miR-475d-5p	5	fru-miR-4561	5
fru-miR-1272	1	fru-miR-1354	1	fru-miR-275	1	fru-miR-192-5p	1	fru-miR-3036	1	fru-miR-24b-5p	1	fru-miR-1175	1	fru-miR-4938	5	fru-miR-458	5
fru-miR-1282	1	fru-miR-135a-3p	1	fru-miR-275-5p	1	fru-miR-193a-3p	1	fru-miR-3040	1	fru-miR-24c-3p	1	fru-miR-1175-3p	1	fru-miR-5088	5	fru-miR-4606	5
fru-miR-1292-3p	1	fru-miR-1360	1	fru-miR-2765	1	fru-miR-1940	1	fru-miR-305	1	fru-miR-25	1	fru-miR-1175-5p	1	fru-miR-5117-3p	5	fru-miR-4638-5p	5
fru-miR-1293	1	fru-miR-138-5p	1	fru-miR-277	1	fru-miR-1957b	1	fru-miR-305-5p	1	fru-miR-250	1	fru-miR-1179	1	fru-miR-514	5	fru-miR-4691-3p	5
fru-miR-1297	1	fru-miR-1395	1	fru-miR-2775b	1	fru-miR-197-5p	1	fru-miR-3068-5p	1	fru-miR-252-3p	1	fru-miR-1183	1	fru-miR-533b-5p	5	fru-miR-4695-3p	5
fru-miR-129a-3p	1	fru-miR-1397-5p	1	fru-miR-278-5p	1	fru-miR-1976	1	fru-miR-3079-5p	1	fru-miR-253	1	fru-miR-1185	1	fru-miR-5417	5	fru-miR-4812-5p	5
fru-miR-129a-5p	1	fru-miR-13b-5p	1	fru-miR-27b-5p	1	fru-miR-1983	1	fru-miR-3096a-5p	1	fru-miR-2573-5p	1	fru-miR-1190	1	fru-miR-5499	5	fru-miR-4816-5p	5
fru-miR-1304	1	fru-miR-140-3p	1	fru-miR-27c-5p	1	fru-miR-1996a	1	fru-miR-3097-5p	1	fru-miR-2575-3p	1	fru-miR-1194	1	fru-miR-551	5	fru-miR-4943-3p	5
fru-miR-130a	1	fru-miR-1414-5p	1	fru-miR-27e	1	fru-miR-19d-3p	1	fru-miR-30e-5p	1	fru-miR-2592bn-5p	1	fru-miR-1197	1	fru-miR-5559-5p	5	fru-miR-4973-5p	5
fru-miR-130a-3p	1	fru-miR-1419a-3p	1	fru-miR-2879	1	fru-miR-1a-3p	1	fru-miR-30f-5p	1	fru-miR-263a	1	fru-miR-1212	1	fru-miR-5565b	5	fru-miR-5002-3p	5
fru-miR-130e-3p	1	fru-miR-1419b-3p	1	fru-miR-2889	1	fru-miR-200a-3p	1	fru-miR-3102-5p	1	fru-miR-2669	1	fru-miR-1222b	1	fru-miR-5728-5p	5	fru-miR-507	5
fru-miR-1321	1	fru-miR-1420a-3p	1	fru-miR-2898	1	fru-miR-2013	1	fru-miR-3113-5p	1	fru-miR-2679c	1	fru-miR-1223d	1	fru-miR-5849	5	fru-miR-5112	5
fru-miR-1331	1	fru-miR-1421ab-3p	1	fru-miR-2944a-5p	1	fru-miR-202-3p	1	fru-miR-312	1	fru-miR-26a-3p	1	fru-miR-122b	1	fru-miR-6001-5p	5	fru-miR-5198	5
fru-miR-133-5p	1	fru-miR-1421o-5p	1	fru-miR-2950-5p	1	fru-miR-203b-3p	1	fru-miR-3132	1	fru-miR-275-5p	1	fru-miR-1234-3p	1	fru-miR-6098	5	fru-miR-5289b	5
fru-miR-1338-5p	1	fru-miR-1421p-5p	1	fru-miR-29a-3p	1	fru-miR-203b-5p	1	fru-miR-3223-5p	1	fru-miR-2770-5p	1	fru-miR-1238	1	fru-miR-6252	5	fru-miR-571	5
fru-miR-1345	1	fru-miR-1421s-5p	1	fru-miR-29a-5p	1	fru-miR-204-3p	1	fru-miR-3226	1	fru-miR-2798	1	fru-miR-124-3p	1	fru-miR-64b-3p	5	fru-miR-576-3p	5
fru-miR-134-5p	1	fru-miR-1422k-3p	1	fru-miR-29d-5p	1	fru-miR-204-5p	1	fru-miR-3311	1	fru-miR-27c-3p	1	fru-miR-1250	1	fru-miR-6564-5p	5	fru-miR-612	5
fru-miR-1347	1	fru-miR-1422l	1	fru-miR-2c-5p	1	fru-miR-206	1	fru-miR-3336	1	fru-miR-281	1	fru-miR-1258	1	fru-miR-6632-5p	5	fru-miR-6517	5
fru-miR-1349	1	fru-miR-142-3p	1	fru-miR-301-3p	1	fru-miR-2094-5p	1	fru-miR-33-5p	1	fru-miR-2827	1	fru-miR-125a	1	fru-miR-664-5p	5	fru-miR-6557-3p	5
fru-miR-1354	1	fru-miR-143-3p	1	fru-miR-3017b	1	fru-miR-210-5p	1	fru-miR-33a	1	fru-miR-283-3p	1	fru-miR-1260	1	fru-miR-79-5p	5	fru-miR-6627-3p	5
fru-miR-1355-3p	1	fru-miR-1436	1	fru-miR-301c-3p	1	fru-miR-211-3p	1	fru-miR-3477-5p	1	fru-miR-2839-3p	1	fru-miR-126a-3p	1	fru-miR-963-3p	5	fru-miR-6632-5p	5
fru-miR-135-5p	1	fru-miR-1452	1	fru-miR-3045b	1	fru-miR-2115-5p	1	fru-miR-34a-5p	1	fru-miR-2897	1	fru-miR-126b	1	fru-miR-982a	5	fru-miR-676	5
fru-miR-1356	1	fru-miR-145-3p	1	fru-miR-306	1	fru-miR-2117	1	fru-miR-3686	1	fru-miR-29-5p	1	fru-miR-126b-5p	1	fru-miR-9d-5p	5	fru-miR-679-3p	5
fru-miR-135a-3p	1	fru-miR-1458	1	fru-miR-3068-5p	1	fru-miR-2136	1	fru-miR-3690	1	fru-miR-2998	1	fru-miR-1271	1	fru-miR-m01-3-5p	5	fru-miR-750	5
fru-miR-136-5p	1	fru-miR-145b-5p	1	fru-miR-308-5p	1	fru-miR-2137	1	fru-miR-3762	1	fru-miR-29a-3p	1	fru-miR-1283b	1	fru-bantam-5p	4	fru-miR-753b-3p	5
fru-miR-1372	1	fru-miR-1464	1	fru-miR-3096b-3p	1	fru-miR-215-5p	1	fru-miR-3770	1	fru-miR-29b-3p	1	fru-miR-1285-5p	1	fru-miR-105b	4	fru-miR-84-5p	5
fru-miR-1380-5p	1	fru-miR-146b-3p	1	fru-miR-30e-5p	1	fru-miR-216	1	fru-miR-3893-3p	1	fru-miR-29d	1	fru-miR-1287	1	fru-miR-1186b	4	fru-miR-87a-5p	5
fru-miR-1385	1	fru-miR-147	1	fru-miR-31-3p	1	fru-miR-216-3p	1	fru-miR-3913-5p	1	fru-miR-2a-5p	1	fru-miR-1296	1	fru-miR-124-5p	4	fru-miR-880-5p	5
fru-miR-1388-5p	1	fru-miR-1477	1	fru-miR-3234	1	fru-miR-216a-3p	1	fru-miR-392-3p	1	fru-miR-2b	1	fru-miR-1297	1	fru-miR-124c-5p	4	fru-miR-M26-5p	5
fru-miR-1397-3p	1	fru-miR-147b	1	fru-miR-3270	1	fru-miR-217-5p	1	fru-miR-394a-3p	1	fru-miR-3002	1	fru-miR-129a-5p	1	fru-miR-1264-5p	4	fru-let-7a-5p	4
fru-miR-1397-5p	1	fru-miR-148	1	fru-miR-3374-5p	1	fru-miR-2184	1	fru-miR-395c-5p	1	fru-miR-301-3p	1	fru-miR-130d	1	fru-miR-1270	4	fru-let-7e	4
fru-miR-140-5p	1	fru-miR-1483-3p	1	fru-miR-3395	1	fru-miR-218a-5p	1	fru-miR-396c	1	fru-miR-301b-5p	1	fru-miR-1317-3p	1	fru-miR-1305	4	fru-miR-1020-3p	4
fru-miR-1417-3p	1	fru-miR-1502d-5p	1	fru-miR-343	1	fru-miR-218b-5p	1	fru-miR-4000a-3p	1	fru-miR-304	1	fru-miR-134	1	fru-miR-130c-3p	4	fru-miR-1186b	4
fru-miR-1418-5p	1	fru-miR-1514a	1	fru-miR-3465-3p	1	fru-miR-2210-3p	1	fru-miR-4003b-5p	1	fru-miR-305-5p	1	fru-miR-1373	1	fru-miR-1388-3p	4	fru-miR-1211-5p	4
fru-miR-1420d-5p	1	fru-miR-152-5p	1	fru-miR-34a-3p	1	fru-miR-221-3p	1	fru-miR-4037-3p	1	fru-miR-306	1	fru-miR-1376-5p	1	fru-miR-141-5p	4	fru-miR-1250	4
fru-miR-1421ac-5p	1	fru-miR-1531	1	fru-miR-3562	1	fru-miR-2217-5p	1	fru-miR-4048-5p	1	fru-miR-3064-5p	1	fru-miR-138b	1	fru-miR-1420b-3p	4	fru-miR-126-3p	4
fru-miR-1421am	1	fru-miR-1552-5p	1	fru-miR-3571	1	fru-miR-222-3p	1	fru-miR-4098-5p	1	fru-miR-3067-5p	1	fru-miR-139-5p	1	fru-miR-1429-5p	4	fru-miR-1397-3p	4
fru-miR-1421e-3p	1	fru-miR-156e-3p	1	fru-miR-3594-5p	1	fru-miR-223-3p	1	fru-miR-4111-3p	1	fru-miR-3075-3p	1	fru-miR-1397	1	fru-miR-1497	4	fru-miR-151-3p	4
fru-miR-1421i-3p	1	fru-miR-156h-3p	1	fru-miR-3620-5p	1	fru-miR-2241c	1	fru-miR-4112-5p	1	fru-miR-3079-5p	1	fru-miR-1415	1	fru-miR-1516b	4	fru-miR-1520h	4
fru-miR-1421l-3p	1	fru-miR-1582	1	fru-miR-3630-3p	1	fru-miR-2252	1	fru-miR-414	1	fru-miR-3089-3p	1	fru-miR-1421a-5p	1	fru-miR-1577	4	fru-miR-154b-5p	4
fru-miR-1422m-5p	1	fru-miR-1596-3p	1	fru-miR-36-3p	1	fru-miR-231-3p	1	fru-miR-424-3p	1	fru-miR-3098-5p	1	fru-miR-1421af-3p	1	fru-miR-157c-3p	4	fru-miR-1553-5p	4
fru-miR-1423a-5p	1	fru-miR-1597-5p	1	fru-miR-3682-3p	1	fru-miR-2320-3p	1	fru-miR-4284	1	fru-miR-30a-5p	1	fru-miR-1421k-5p	1	fru-miR-1617	4	fru-miR-157c-3p	4
fru-miR-142-3p	1	fru-miR-159a-5p	1	fru-miR-3686	1	fru-miR-2344	1	fru-miR-429	1	fru-miR-30e-3p	1	fru-miR-1421x-3p	1	fru-miR-1644	4	fru-miR-1658-5p	4
fru-miR-1434-5p	1	fru-miR-159c-5p	1	fru-miR-3690	1	fru-miR-2397-3p	1	fru-miR-429-3p	1	fru-miR-310	1	fru-miR-1422j-5p	1	fru-miR-164f-3p	4	fru-miR-1670	4
fru-miR-144-3p	1	fru-miR-159d	1	fru-miR-3704a	1	fru-miR-239b	1	fru-miR-4319	1	fru-miR-3108-3p	1	fru-miR-1430	1	fru-miR-1656	4	fru-miR-167c-3p	4
fru-miR-1453	1	fru-miR-15a-3p	1	fru-miR-3716a	1	fru-miR-23a-3p	1	fru-miR-4324	1	fru-miR-3109-5p	1	fru-miR-143-5p	1	fru-miR-169p	4	fru-miR-167d-3p	4
fru-miR-1456-3p	1	fru-miR-160	1	fru-miR-3720	1	fru-miR-23a-5p	1	fru-miR-4376	1	fru-miR-3113-5p	1	fru-miR-144-5p	1	fru-miR-169r	4	fru-miR-1699	4
fru-miR-145b-5p	1	fru-miR-1600	1	fru-miR-3787	1	fru-miR-23b-3p	1	fru-miR-4433-5p	1	fru-miR-3116	1	fru-miR-145-3p	1	fru-miR-16b-3p	4	fru-miR-169b-3p	4
fru-miR-146a-3p	1	fru-miR-161-5p	1	fru-miR-3805b-3p	1	fru-miR-23c-3p	1	fru-miR-4485	1	fru-miR-3138	1	fru-miR-1454	1	fru-miR-181a-5p	4	fru-miR-16b-3p	4
fru-miR-1471	1	fru-miR-1621-5p	1	fru-miR-3807-5p	1	fru-miR-2406	1	fru-miR-454	1	fru-miR-3162-5p	1	fru-miR-1457	1	fru-miR-1868	4	fru-miR-16c-3p	4
fru-miR-147b	1	fru-miR-162-5p	1	fru-miR-3811e-3p	1	fru-miR-2411	1	fru-miR-454-5p	1	fru-miR-3178	1	fru-miR-1465	1	fru-miR-1883a	4	fru-miR-17-5p	4
fru-miR-148	1	fru-miR-1626-3p	1	fru-miR-3841-5p	1	fru-miR-2412	1	fru-miR-4560	1	fru-miR-3194-3p	1	fru-miR-1473-3p	1	fru-miR-18b-3p	4	fru-miR-1761	4
fru-miR-1483-3p	1	fru-miR-162b-5p	1	fru-miR-3855-5p	1	fru-miR-2419-5p	1	fru-miR-458-5p	1	fru-miR-324-5p	1	fru-miR-1497-5p	1	fru-miR-1910	4	fru-miR-1762	4
fru-miR-1502-5p	1	fru-miR-163-5p.2	1	fru-miR-3869-5p	1	fru-miR-2424	1	fru-miR-4611	1	fru-miR-3269	1	fru-miR-1502b-3p	1	fru-miR-193-5p	4	fru-miR-1782	4
fru-miR-1502c-5p	1	fru-miR-16-3p	1	fru-miR-3893-3p	1	fru-miR-2425-3p	1	fru-miR-4627	1	fru-miR-328-5p	1	fru-miR-1506	1	fru-miR-194b-3p	4	fru-miR-1786	4
fru-miR-150-3p	1	fru-miR-1644	1	fru-miR-3966	1	fru-miR-24-3p	1	fru-miR-466f-3p	1	fru-miR-3319	1	fru-miR-1510a-3p	1	fru-miR-199c-3p	4	fru-miR-1854-3p	4
fru-miR-1504	1	fru-miR-1646	1	fru-miR-396h	1	fru-miR-2441	1	fru-miR-4682	1	fru-miR-33-3p	1	fru-miR-1520l	1	fru-miR-2000	4	fru-miR-1889-3p	4
fru-miR-1505	1	fru-miR-164b-3p	1	fru-miR-399c	1	fru-miR-245-3p	1	fru-miR-4685-5p	1	fru-miR-3350	1	fru-miR-1520p	1	fru-miR-205	4	fru-miR-1933-5p	4
fru-miR-1507c-3p	1	fru-miR-164g-3p	1	fru-miR-4000b-3p	1	fru-miR-2477	1	fru-miR-4727-3p	1	fru-miR-3358	1	fru-miR-153-5p	1	fru-miR-2115-5p	4	fru-miR-1966-5p	4
fru-miR-1512b	1	fru-miR-165a-5p	1	fru-miR-4000i-3p	1	fru-miR-2496-3p	1	fru-miR-4869-3p	1	fru-miR-3378-5p	1	fru-miR-1540	1	fru-miR-215-5p	4	fru-miR-202-3p	4
fru-miR-1513d	1	fru-miR-166g-5p	1	fru-miR-4015-5p	1	fru-miR-24a-5p	1	fru-miR-4891-5p	1	fru-miR-3386-5p	1	fru-miR-155-3p	1	fru-miR-21-5p	4	fru-miR-202-5p	4
fru-miR-1516b	1	fru-miR-166h-5p	1	fru-miR-402-3p	1	fru-miR-24b-5p	1	fru-miR-4957-3p	1	fru-miR-3396	1	fru-miR-1563	1	fru-miR-219-5p	4	fru-miR-210a	4
fru-miR-1520r	1	fru-miR-1674	1	fru-miR-4074-3p	1	fru-miR-2511	1	fru-miR-497-5p	1	fru-miR-3477-5p	1	fru-miR-157d-3p	1	fru-miR-2284s	4	fru-miR-21-5p	4
fru-miR-1537	1	fru-miR-167a-3p	1	fru-miR-4164-3p	1	fru-miR-2517a-5p	1	fru-miR-5016	1	fru-miR-3479-3p	1	fru-miR-1594	1	fru-miR-2297	4	fru-miR-2250	4
fru-miR-1538	1	fru-miR-167b-5p	1	fru-miR-4179a-5p	1	fru-miR-252a-3p	1	fru-miR-5046	1	fru-miR-3480-3p	1	fru-miR-159d-5p	1	fru-miR-24-3p	4	fru-miR-2285p	4
fru-miR-1539	1	fru-miR-167c-5p	1	fru-miR-4185-3p	1	fru-miR-2580	1	fru-miR-5084	1	fru-miR-3562	1	fru-miR-1604	1	fru-miR-2491-3p	4	fru-miR-2317	4
fru-miR-1552-3p	1	fru-miR-1683	1	fru-miR-4214-5p	1	fru-miR-263a-3p	1	fru-miR-5207	1	fru-miR-3591	1	fru-miR-1621-3p	1	fru-miR-2508	4	fru-miR-237-3p	4
fru-miR-1553-5p	1	fru-miR-1684a-5p	1	fru-miR-429-5p	1	fru-miR-26-3p	1	fru-miR-532-3p	1	fru-miR-3607-3p	1	fru-miR-16-3p	1	fru-miR-2529	4	fru-miR-238-5p	4
fru-miR-1567	1	fru-miR-1685-5p	1	fru-miR-43e-5p	1	fru-miR-2687	1	fru-miR-5387b	1	fru-miR-3612	1	fru-miR-164-5p	1	fru-miR-2739	4	fru-miR-2411-3p	4
fru-miR-156p	1	fru-miR-1689-3p	1	fru-miR-4418	1	fru-miR-26c-3p	1	fru-miR-5401	1	fru-miR-3619-5p	1	fru-miR-164f-3p	1	fru-miR-2840	4	fru-miR-2467-3p	4
fru-miR-1570	1	fru-miR-1695	1	fru-miR-4425	1	fru-miR-2755	1	fru-miR-547-5p	1	fru-miR-3620-5p	1	fru-miR-164g-3p	1	fru-miR-295-3p	4	fru-miR-2468	4
fru-miR-1574-5p	1	fru-miR-169k	1	fru-miR-4453	1	fru-miR-2756-5p	1	fru-miR-548aw	1	fru-miR-3639-5p	1	fru-miR-1651-5p	1	fru-miR-304	4	fru-miR-2494-3p	4
fru-miR-158b-5p	1	fru-miR-169q	1	fru-miR-4489	1	fru-miR-2765	1	fru-miR-550b-3p	1	fru-miR-3658	1	fru-miR-166e-5p	1	fru-miR-314	4	fru-miR-252-3p	4
fru-miR-159	1	fru-miR-1703	1	fru-miR-449b-3p	1	fru-miR-2775b	1	fru-miR-5580-5p	1	fru-miR-3661	1	fru-miR-166k-5p	1	fru-miR-316-5p	4	fru-miR-2566a-3p	4
fru-miR-1595-5p	1	fru-miR-1709	1	fru-miR-449b-5p	1	fru-miR-2797d	1	fru-miR-57	1	fru-miR-3682-3p	1	fru-miR-1679	1	fru-miR-3186-3p	4	fru-miR-2592a.2-3p	4
fru-miR-1596-3p	1	fru-miR-171f	1	fru-miR-4511	1	fru-miR-279e-5p	1	fru-miR-5808	1	fru-miR-3690	1	fru-miR-167b-5p	1	fru-miR-3242	4	fru-miR-2696	4
fru-miR-159h-5p	1	fru-miR-171n-5p	1	fru-miR-4525	1	fru-miR-27a-5p	1	fru-miR-5820	1	fru-miR-3693	1	fru-miR-167d-5p	1	fru-miR-326-5p	4	fru-miR-2699-3p	4
fru-miR-15c	1	fru-miR-172c-5p	1	fru-miR-454	1	fru-miR-27d-3p	1	fru-miR-582-3p	1	fru-miR-3703	1	fru-miR-167g-5p	1	fru-miR-3293	4	fru-miR-2733f	4
fru-miR-15c-3p	1	fru-miR-172h-5p	1	fru-miR-454a	1	fru-miR-2839-3p	1	fru-miR-5863	1	fru-miR-3704	1	fru-miR-167i-3p	1	fru-miR-3378-5p	4	fru-miR-277	4
fru-miR-1-5p	1	fru-miR-1739	1	fru-miR-4555	1	fru-miR-2871a-5p	1	fru-miR-5903	1	fru-miR-3712	1	fru-miR-167i-5p	1	fru-miR-3438-3p	4	fru-miR-279d	4
fru-miR-1600	1	fru-miR-1741	1	fru-miR-457b	1	fru-miR-2886	1	fru-miR-5928e	1	fru-miR-3713	1	fru-miR-168a	1	fru-miR-3442-5p	4	fru-miR-281-3p	4
fru-miR-1604	1	fru-miR-1749-5p	1	fru-miR-4620	1	fru-miR-2892	1	fru-miR-5944	1	fru-miR-3720	1	fru-miR-169ag	1	fru-miR-3551-5p	4	fru-miR-283	4
fru-miR-160b	1	fru-miR-1754	1	fru-miR-4687-5p	1	fru-miR-2895	1	fru-miR-599	1	fru-miR-3749	1	fru-miR-1706	1	fru-miR-3636-5p	4	fru-miR-295-3p	4
fru-miR-160d	1	fru-miR-1777b	1	fru-miR-4693-5p	1	fru-miR-2898	1	fru-miR-6001-3p	1	fru-miR-3766	1	fru-miR-1746	1	fru-miR-3715	4	fru-miR-298-3p	4
fru-miR-160e-3p	1	fru-miR-1785	1	fru-miR-4722-5p	1	fru-miR-2899	1	fru-miR-619	1	fru-miR-3776	1	fru-miR-1754	1	fru-miR-3717	4	fru-miR-2c	4
fru-miR-1628	1	fru-miR-1788-5p	1	fru-miR-482a-5p	1	fru-miR-29	1	fru-miR-6234b-3p	1	fru-miR-3784	1	fru-miR-1768	1	fru-miR-3769	4	fru-miR-2d-3p	4
fru-miR-1629	1	fru-miR-1794	1	fru-miR-4859-5p	1	fru-miR-291b-3p	1	fru-miR-6357	1	fru-miR-3807-5p	1	fru-miR-1784-5p	1	fru-miR-3812-3p	4	fru-miR-2d-5p	4
fru-miR-1632-3p	1	fru-miR-1796	1	fru-miR-4876	1	fru-miR-29-3p	1	fru-miR-6389	1	fru-miR-3821-3p	1	fru-miR-1791	1	fru-miR-3838-3p	4	fru-miR-3004	4
fru-miR-1640	1	fru-miR-1797	1	fru-miR-4878	1	fru-miR-2940-5p	1	fru-miR-6391	1	fru-miR-3844-5p	1	fru-miR-1794	1	fru-miR-3853-3p	4	fru-miR-3068-5p	4
fru-miR-1643-5p	1	fru-miR-17b	1	fru-miR-487a-3p	1	fru-miR-2965	1	fru-miR-6437b	1	fru-miR-3855-5p	1	fru-miR-181b-3p	1	fru-miR-395f-5p	4	fru-miR-3095-5p	4
fru-miR-1646	1	fru-miR-181-5p	1	fru-miR-4924	1	fru-miR-2970	1	fru-miR-6497-5p	1	fru-miR-3866-5p	1	fru-miR-181c-5p	1	fru-miR-398a-5p	4	fru-miR-30f	4
fru-miR-164a	1	fru-miR-1819-3p	1	fru-miR-4986-5p	1	fru-miR-298-5p	1	fru-miR-6524	1	fru-miR-3870-3p	1	fru-miR-1822-3p	1	fru-miR-4076-5p	4	fru-miR-31-3p	4
fru-miR-164f-3p	1	fru-miR-181b-5p	1	fru-miR-4998	1	fru-miR-2997-5p	1	fru-miR-6560-3p	1	fru-miR-3880-3p	1	fru-miR-1833	1	fru-miR-4301	4	fru-miR-3148	4
fru-miR-164h-3p	1	fru-miR-181c-3p	1	fru-miR-4999-3p	1	fru-miR-29b-3p	1	fru-miR-6578-3p	1	fru-miR-3893-3p	1	fru-miR-184b	1	fru-miR-43d-3p	4	fru-miR-316-3p	4
fru-miR-1652	1	fru-miR-181d-5p	1	fru-miR-5001-3p	1	fru-miR-29b-5p	1	fru-miR-6664-3p	1	fru-miR-3898-5p	1	fru-miR-1861c	1	fru-miR-4628	4	fru-miR-317	4
fru-miR-1654	1	fru-miR-182-5p	1	fru-miR-5084	1	fru-miR-29d	1	fru-miR-6684-5p	1	fru-miR-391-3p	1	fru-miR-1863b.2	1	fru-miR-4638-5p	4	fru-miR-31a-3p	4
fru-miR-1657	1	fru-miR-182a	1	fru-miR-5093	1	fru-miR-2b	1	fru-miR-672	1	fru-miR-3934-5p	1	fru-miR-1870-3p	1	fru-miR-4647	4	fru-miR-3236	4
fru-miR-1662	1	fru-miR-183	1	fru-miR-5094	1	fru-miR-2b-5p	1	fru-miR-6722-3p	1	fru-miR-396a	1	fru-miR-1873	1	fru-miR-4700-5p	4	fru-miR-33-3p	4
fru-miR-1667	1	fru-miR-1834	1	fru-miR-5126	1	fru-miR-2g	1	fru-miR-674-5p	1	fru-miR-396b	1	fru-miR-1878	1	fru-miR-482	4	fru-miR-3351	4
fru-miR-1668-3p	1	fru-miR-1841	1	fru-miR-5146	1	fru-miR-3006	1	fru-miR-697	1	fru-miR-396c	1	fru-miR-188-3p	1	fru-miR-4888	4	fru-miR-3374-5p	4
fru-miR-1668-5p	1	fru-miR-184-5p	1	fru-miR-51-5p	1	fru-miR-301-3p	1	fru-miR-711	1	fru-miR-3982-5p	1	fru-miR-1887	1	fru-miR-497-5p	4	fru-miR-3375-5p	4
fru-miR-166b	1	fru-miR-1848	1	fru-miR-5185a	1	fru-miR-301a-3p	1	fru-miR-713	1	fru-miR-399a	1	fru-miR-18a-5p	1	fru-miR-5023	4	fru-miR-3441-3p.2	4
fru-miR-166e-5p	1	fru-miR-1850.2	1	fru-miR-5279	1	fru-miR-301a-5p	1	fru-miR-727-3p	1	fru-miR-399c	1	fru-miR-18b-5p	1	fru-miR-5084	4	fru-miR-344-3p	4
fru-miR-166f-5p	1	fru-miR-1883a	1	fru-miR-533e	1	fru-miR-3022	1	fru-miR-728	1	fru-miR-4015-3p	1	fru-miR-18c	1	fru-miR-535	4	fru-miR-344d-5p	4
fru-miR-166h-5p	1	fru-miR-1883b	1	fru-miR-5349-5p	1	fru-miR-3040	1	fru-miR-729	1	fru-miR-4048-5p	1	fru-miR-190	1	fru-miR-5398-3p	4	fru-miR-3457-3p	4
fru-miR-167-5p	1	fru-miR-18a-5p	1	fru-miR-5397-3p	1	fru-miR-3049	1	fru-miR-734	1	fru-miR-4087-3p	1	fru-miR-1903	1	fru-miR-5459	4	fru-miR-346-5p	4
fru-miR-1676-5p	1	fru-miR-1903	1	fru-miR-548m	1	fru-miR-3063-3p	1	fru-miR-7-3p	1	fru-miR-412-3p	1	fru-miR-190-3p	1	fru-miR-548aa	4	fru-miR-3486-3p	4
fru-miR-1679	1	fru-miR-190a-3p	1	fru-miR-5577	1	fru-miR-3067-5p	1	fru-miR-746-3p	1	fru-miR-4137-3p	1	fru-miR-1910	1	fru-miR-548c	4	fru-miR-3494	4
fru-miR-167c	1	fru-miR-190b-3p	1	fru-miR-5581-5p	1	fru-miR-3068-5p	1	fru-miR-788-5p	1	fru-miR-4139-5p	1	fru-miR-192-3p	1	fru-miR-5553-5p	4	fru-miR-3681-5p	4
fru-miR-167c-3p	1	fru-miR-192-3p	1	fru-miR-559	1	fru-miR-3072-3p	1	fru-miR-7a-3p	1	fru-miR-41-3p	1	fru-miR-1927	1	fru-miR-5565a	4	fru-miR-36d-3p	4
fru-miR-1684a-5p	1	fru-miR-193	1	fru-miR-5623-5p	1	fru-miR-3080-5p	1	fru-miR-80-5p	1	fru-miR-414	1	fru-miR-1943-5p	1	fru-miR-5595-3p	4	fru-miR-371b-3p	4
fru-miR-1685-3p	1	fru-miR-1930-5p	1	fru-miR-5645b	1	fru-miR-3081-5p	1	fru-miR-838-3p	1	fru-miR-4140-5p	1	fru-miR-196-3p	1	fru-miR-5662	4	fru-miR-377-3p	4
fru-miR-1686	1	fru-miR-1955-5p	1	fru-miR-57	1	fru-miR-3087-5p	1	fru-miR-84	1	fru-miR-418	1	fru-miR-198	1	fru-miR-5677	4	fru-miR-382-3p	4
fru-miR-168b	1	fru-miR-195b	1	fru-miR-57-3p	1	fru-miR-3095-3p	1	fru-miR-84-3p	1	fru-miR-42	1	fru-miR-1990	1	fru-miR-574	4	fru-miR-3872-3p	4
fru-miR-168c-3p	1	fru-miR-196	1	fru-miR-5772	1	fru-miR-309-5p	1	fru-miR-84a-5p	1	fru-miR-4203-3p	1	fru-miR-1994a	1	fru-miR-5772	4	fru-miR-396e-3p	4
fru-miR-1693	1	fru-miR-1968-3p	1	fru-miR-5803	1	fru-miR-3099	1	fru-miR-84b-5p	1	fru-miR-4206-3p	1	fru-miR-199-5p	1	fru-miR-5822	4	fru-miR-4026-5p	4
fru-miR-1697	1	fru-miR-196a-3p	1	fru-miR-5836	1	fru-miR-30a-5p	1	fru-miR-863-5p	1	fru-miR-4214-5p	1	fru-miR-1b	1	fru-miR-5914	4	fru-miR-4047-3p	4
fru-miR-1698	1	fru-miR-197-3p	1	fru-miR-5903	1	fru-miR-30b-3p	1	fru-miR-869.2	1	fru-miR-424-3p	1	fru-miR-2005	1	fru-miR-5921-5p	4	fru-miR-4196-5p	4
fru-miR-1703	1	fru-miR-1991	1	fru-miR-5924b	1	fru-miR-30c-3p	1	fru-miR-875	1	fru-miR-4255	1	fru-miR-200c-3p	1	fru-miR-598-5p	4	fru-miR-4233	4
fru-miR-1706	1	fru-miR-1992	1	fru-miR-5941	1	fru-miR-30d-5p	1	fru-miR-944	1	fru-miR-429b	1	fru-miR-2028-5p	1	fru-miR-6072	4	fru-miR-4277	4
fru-miR-1713	1	fru-miR-1992-3p	1	fru-miR-5972	1	fru-miR-3104-5p	1	fru-miR-950-5p	1	fru-miR-4308	1	fru-miR-2036-3p	1	fru-miR-6079	4	fru-miR-430a	4
fru-miR-1723	1	fru-miR-1996a	1	fru-miR-6054	1	fru-miR-3113-3p	1	fru-miR-962	1	fru-miR-430a	1	fru-miR-203b-5p	1	fru-miR-6092	4	fru-miR-430f	4
fru-miR-1729-5p	1	fru-miR-1997	1	fru-miR-6075	1	fru-miR-311b	1	fru-miR-964-5p	1	fru-miR-4331	1	fru-miR-204	1	fru-miR-6151i	4	fru-miR-4347	4
fru-miR-1731	1	fru-miR-199b-3p	1	fru-miR-6173	1	fru-miR-3120	1	fru-miR-980-5p	1	fru-miR-4352a	1	fru-miR-2048-3p	1	fru-miR-6199	4	fru-miR-4374a	4
fru-miR-17-3p	1	fru-miR-2001	1	fru-miR-6207	1	fru-miR-3133	1	fru-miR-988-5p	1	fru-miR-437c	1	fru-miR-211-3p	1	fru-miR-6352	4	fru-miR-449a-5p	4
fru-miR-1744-5p	1	fru-miR-200a	1	fru-miR-629-5p	1	fru-miR-3140-5p	1	fru-miR-9b-3p	1	fru-miR-4393a	1	fru-miR-2118d	1	fru-miR-6398	4	fru-miR-452-3p	4
fru-miR-1745	1	fru-miR-2012	1	fru-miR-6337	1	fru-miR-3177-5p	1	fru-miR-9c-5p	1	fru-miR-4414a-3p	1	fru-miR-2118l	1	fru-miR-6423	4	fru-miR-4526	4
fru-miR-1747	1	fru-miR-2014-5p	1	fru-miR-6349	1	fru-miR-3185	1	fru-miR-9d-3p	1	fru-miR-4418	1	fru-miR-2139	1	fru-miR-6455	4	fru-miR-4650-3p	4
fru-miR-1761	1	fru-miR-2024f-3p	1	fru-miR-6387	1	fru-miR-3193	1	fru-miR-9e-5p	1	fru-miR-4425	1	fru-miR-214-3p	1	fru-miR-6560-5p	4	fru-miR-467a-3p	4
fru-miR-1764-3p	1	fru-miR-2027-3p	1	fru-miR-6410	1	fru-miR-3194-5p	1	fru-miR-BART10-5p	1	fru-miR-4428	1	fru-miR-2162-5p	1	fru-miR-677-5p	4	fru-miR-4829a	4
fru-miR-1781-5p	1	fru-miR-2028-3p	1	fru-miR-6412	1	fru-miR-3199	1	fru-miR-BART7-3p	1	fru-miR-443	1	fru-miR-216b	1	fru-miR-76-3p	4	fru-miR-4868b	4
fru-miR-1786	1	fru-miR-203-3p	1	fru-miR-6415	1	fru-miR-319a-5p	1	fru-miR-H10	1	fru-miR-4465	1	fru-miR-2179-5p	1	fru-miR-79	4	fru-miR-4936	4
fru-miR-1788-5p	1	fru-miR-203b-5p	1	fru-miR-6511b-5p	1	fru-miR-319i	1	fru-miR-H3	1	fru-miR-4473	1	fru-miR-218b-5p	1	fru-miR-82-3p	4	fru-miR-5000-5p	4
fru-miR-1796	1	fru-miR-2054	1	fru-miR-6556-3p	1	fru-miR-3207	1	fru-miR-H9-3p	1	fru-miR-4482-3p	1	fru-miR-2198	1	fru-miR-829-5p	4	fru-miR-5137	4
fru-miR-1808	1	fru-miR-2064	1	fru-miR-6576-5p	1	fru-miR-3212	1	fru-miR-HSUR4-5p	1	fru-miR-4484	1	fru-miR-2201-3p	1	fru-miR-836	4	fru-miR-5156	4
fru-miR-181	1	fru-miR-206-5p	1	fru-miR-6578-3p	1	fru-miR-324-3p	1	fru-miR-K12-3p	1	fru-miR-4511	1	fru-miR-2207-5p	1	fru-miR-875-3p	4	fru-miR-5158	4
fru-miR-1814	1	fru-miR-2068-3p	1	fru-miR-6691-5p	1	fru-miR-3244	1	fru-miR-K12-5p	1	fru-miR-4524a-5p	1	fru-miR-2209a-3p	1	fru-miR-880-3p	4	fru-miR-5322	4
fru-miR-181a-3p	1	fru-miR-2070-3p	1	fru-miR-676	1	fru-miR-3266	1	fru-miR-M1-5p	1	fru-miR-4524b-5p	1	fru-miR-2209c-3p	1	fru-miR-881-3p	4	fru-miR-5433	4
fru-miR-181d-5p	1	fru-miR-2093-3p	1	fru-miR-7120a	1	fru-miR-328-5p	1			fru-miR-4525	1	fru-miR-2226-5p	1	fru-miR-963-5p	4	fru-miR-548ag	4
fru-miR-1822-3p	1	fru-miR-20b-3p	1	fru-miR-713	1	fru-miR-3326	1			fru-miR-4545-5p	1	fru-miR-223-3p	1	fru-miR-971-3p	4	fru-miR-548c	4
fru-miR-182-5p	1	fru-miR-2103	1	fru-miR-762	1	fru-miR-33-3p	1			fru-miR-454-5p	1	fru-miR-2256	1	fru-miR-BART2-3p	4	fru-miR-548l	4
fru-miR-1829c	1	fru-miR-211	1	fru-miR-767-3p	1	fru-miR-3342	1			fru-miR-455-3p	1	fru-miR-2275c-5p	1	fru-miR-H16	4	fru-miR-54b	4
fru-miR-182a	1	fru-miR-2111-3p	1	fru-miR-787-5p	1	fru-miR-3350	1			fru-miR-455-5p	1	fru-miR-2284v	1	fru-miR-H5-5p	4	fru-miR-5500	4
fru-miR-182b-3p	1	fru-miR-2114	1	fru-miR-788-5p	1	fru-miR-3357	1			fru-miR-4561	1	fru-miR-2285m	1	fru-miR-rL17-3p	4	fru-miR-5514	4
fru-miR-183	1	fru-miR-212-3p	1	fru-miR-838-5p	1	fru-miR-33-5p	1			fru-miR-457a	1	fru-miR-2297	1	fru-let-7a-3p	3	fru-miR-5557-3p	4
fru-miR-1841	1	fru-miR-2139	1	fru-miR-84a-5p	1	fru-miR-3378-5p	1			fru-miR-4596	1	fru-miR-22b-3p	1	fru-miR-100a-5p	3	fru-miR-5600-3p	4
fru-miR-1843	1	fru-miR-2157-3p	1	fru-miR-876-3p	1	fru-miR-3382-5p	1			fru-miR-4631	1	fru-miR-2313-3p	1	fru-miR-101b-5p	3	fru-miR-5659	4
fru-miR-1846c-3p	1	fru-miR-2179-5p	1	fru-miR-92-3p	1	fru-miR-338-3p	1			fru-miR-463-5p	1	fru-miR-2314	1	fru-miR-105	3	fru-miR-5693	4
fru-miR-1846d-3p	1	fru-miR-2209b-5p	1	fru-miR-92a-5p	1	fru-miR-3389-5p	1			fru-miR-4644	1	fru-miR-2320-5p	1	fru-miR-1175-5p	3	fru-miR-5834	4
fru-miR-184b	1	fru-miR-2209c-3p	1	fru-miR-92b	1	fru-miR-339	1			fru-miR-4652-5p	1	fru-miR-235b-3p	1	fru-miR-1197-5p	3	fru-miR-5853	4
fru-miR-185-3p	1	fru-miR-2213-3p	1	fru-miR-959-5p	1	fru-miR-339-3p	1			fru-miR-466	1	fru-miR-2371	1	fru-miR-124d-3p	3	fru-miR-5928e	4
fru-miR-1854-5p	1	fru-miR-2217-3p	1	fru-miR-96-3p	1	fru-miR-33a	1			fru-miR-466c-5p	1	fru-miR-2380	1	fru-miR-1253	3	fru-miR-5981	4
fru-miR-1868	1	fru-miR-2219-5p	1	fru-miR-964-3p	1	fru-miR-3401	1			fru-miR-466j-3p	1	fru-miR-2384	1	fru-miR-125b-5p	3	fru-miR-6108e-3p	4
fru-miR-1879	1	fru-miR-2227	1	fru-miR-985-3p	1	fru-miR-340-3p	1			fru-miR-4685-5p	1	fru-miR-2392	1	fru-miR-126-5p	3	fru-miR-6151i	4
fru-miR-1883a	1	fru-miR-2235	1	fru-miR-H10	1	fru-miR-3405	1			fru-miR-4687-5p	1	fru-miR-239a-5p	1	fru-miR-128-5p	3	fru-miR-6173	4
fru-miR-1883b	1	fru-miR-2236b	1	fru-miR-H17	1	fru-miR-3407	1			fru-miR-4701-5p	1	fru-miR-23b-3p	1	fru-miR-1291b	3	fru-miR-619	4
fru-miR-1891	1	fru-miR-2242	1	fru-miR-K12-5-3p	1	fru-miR-3412	1			fru-miR-4707-5p	1	fru-miR-23b-5p	1	fru-miR-1303	3	fru-miR-6338	4
fru-miR-1896	1	fru-miR-2253b	1	fru-miR-LLT6	1	fru-miR-3414-5p	1			fru-miR-4715-3p	1	fru-miR-2426	1	fru-miR-1333	3	fru-miR-6356	4
fru-miR-1898	1	fru-miR-2270	1	fru-miR-m01-5p	1	fru-miR-34-3p	1			fru-miR-4727-3p	1	fru-miR-24-3p	1	fru-miR-1348	3	fru-miR-6364	4
fru-miR-18b-3p	1	fru-miR-2275d-5p	1	fru-miR-M1-5p	1	fru-miR-3447-3p	1			fru-miR-4749-3p	1	fru-miR-2452	1	fru-miR-139-3p	3	fru-miR-64b-3p	4
fru-miR-18c	1	fru-miR-2284p	1	fru-miR-M26-5p	1	fru-miR-3449-3p	1			fru-miR-4766-5p	1	fru-miR-2475	1	fru-miR-13a-5p	3	fru-miR-6506-5p	4
fru-miR-1903	1	fru-miR-2285t	1	fru-miR-M5-5p	1	fru-miR-3474	1			fru-miR-4772-5p	1	fru-miR-2477	1	fru-miR-1432	3	fru-miR-6509-5p	4
fru-miR-190-3p	1	fru-miR-2288	1			fru-miR-34b-5p	1			fru-miR-4776-3p	1	fru-miR-2478	1	fru-miR-143-3p	3	fru-miR-65-3p	4
fru-miR-1908	1	fru-miR-2290	1			fru-miR-3500	1			fru-miR-4785	1	fru-miR-2483-5p	1	fru-miR-144	3	fru-miR-6578-3p	4
fru-miR-190a-3p	1	fru-miR-2292	1			fru-miR-3559-5p	1			fru-miR-4809-3p	1	fru-miR-249	1	fru-miR-1459	3	fru-miR-660-5p	4
fru-miR-191	1	fru-miR-2313-5p	1			fru-miR-3568	1			fru-miR-480b	1	fru-miR-25	1	fru-miR-145b-5p	3	fru-miR-6613-3p	4
fru-miR-1910	1	fru-miR-2325c	1			fru-miR-3572-5p	1			fru-miR-4820	1	fru-miR-250	1	fru-miR-1494	3	fru-miR-6671-5p	4
fru-miR-191-5p	1	fru-miR-2326	1			fru-miR-3593-3p	1			fru-miR-4848a	1	fru-miR-2503	1	fru-miR-150	3	fru-miR-791-5p	4
fru-miR-192-5p	1	fru-miR-2328-5p	1			fru-miR-3596a	1			fru-miR-49-3p	1	fru-miR-250-3p	1	fru-miR-1504	3	fru-miR-7a-3p	4
fru-miR-1928	1	fru-miR-2331-5p	1			fru-miR-3607-3p	1			fru-miR-4949-3p	1	fru-miR-252b	1	fru-miR-1514a	3	fru-miR-824-5p	4
fru-miR-193a-3p	1	fru-miR-2344	1			fru-miR-3614-5p	1			fru-miR-4949-5p	1	fru-miR-2546-3p	1	fru-miR-1528	3	fru-miR-832-5p	4
fru-miR-1943-5p	1	fru-miR-2350	1			fru-miR-3619-3p	1			fru-miR-4954-3p	1	fru-miR-2557-3p	1	fru-miR-153	3	fru-miR-869.2	4
fru-miR-194-5p	1	fru-miR-2352	1			fru-miR-3637-5p	1			fru-miR-4961-5p	1	fru-miR-2572-5p	1	fru-miR-156b	3	fru-miR-87a-3p	4
fru-miR-1949	1	fru-miR-235b-3p	1			fru-miR-3657	1			fru-miR-4979-3p	1	fru-miR-2575-5p	1	fru-miR-1658-5p	3	fru-miR-885-5p	4
fru-miR-1955-3p	1	fru-miR-236	1			fru-miR-3669	1			fru-miR-4985-5p	1	fru-miR-2590b	1	fru-miR-1664-3p	3	fru-miR-8a-5p	4
fru-miR-1956	1	fru-miR-2365	1			fru-miR-3673	1			fru-miR-50	1	fru-miR-2615c	1	fru-miR-1676-3p	3	fru-miR-92c	4
fru-miR-1958	1	fru-miR-2370-5p	1			fru-miR-3679-3p	1			fru-miR-5029	1	fru-miR-2664	1	fru-miR-1696	3	fru-miR-980-5p	4
fru-miR-1962	1	fru-miR-237-5p	1			fru-miR-3690	1			fru-miR-503-3p	1	fru-miR-2669	1	fru-miR-169q	3	fru-bantam-c-3p	3
fru-miR-1967	1	fru-miR-2378	1			fru-miR-36e-5p	1			fru-miR-5037d	1	fru-miR-267	1	fru-miR-16b-5p	3	fru-lin-4-5p	3
fru-miR-1968-3p	1	fru-miR-238	1			fru-miR-3724	1			fru-miR-5063	1	fru-miR-2716	1	fru-miR-1726	3	fru-miR-100e-5p	3
fru-miR-197-5p	1	fru-miR-2388-5p	1			fru-miR-3749	1			fru-miR-5084	1	fru-miR-2733a-5p	1	fru-miR-1783	3	fru-miR-1039-3p	3
fru-miR-198	1	fru-miR-2399-3p	1			fru-miR-3756	1			fru-miR-5124a	1	fru-miR-2733i-5p	1	fru-miR-182-5p	3	fru-miR-1076-3p	3
fru-miR-199-5p	1	fru-miR-23a-5p	1			fru-miR-3794	1			fru-miR-5156	1	fru-miR-2752	1	fru-miR-184-5p	3	fru-miR-1089	3
fru-miR-199b-5p	1	fru-miR-2409	1			fru-miR-3805a-5p	1			fru-miR-517b	1	fru-miR-2765-3p	1	fru-miR-185-3p	3	fru-miR-1097	3
fru-miR-1a-5p	1	fru-miR-2411	1			fru-miR-3811e-3p	1			fru-miR-5197-5p	1	fru-miR-2770-5p	1	fru-miR-1890	3	fru-miR-1205	3
fru-miR-1c	1	fru-miR-2412	1			fru-miR-3831-5p	1			fru-miR-519e	1	fru-miR-2774a	1	fru-miR-1912-5p	3	fru-miR-1218	3
fru-miR-2004	1	fru-miR-241-5p	1			fru-miR-3832-5p	1			fru-miR-5219a	1	fru-miR-2778b-3p	1	fru-miR-1915-5p	3	fru-miR-1225-5p	3
fru-miR-200a	1	fru-miR-24-3p	1			fru-miR-3835-3p	1			fru-miR-5223a	1	fru-miR-279b	1	fru-miR-1929-3p	3	fru-miR-1228	3
fru-miR-200a-3p	1	fru-miR-2442	1			fru-miR-3836a-3p	1			fru-miR-5279	1	fru-miR-279e-5p	1	fru-miR-1940	3	fru-miR-124d-3p	3
fru-miR-2013	1	fru-miR-2449	1			fru-miR-3836a-5p	1			fru-miR-5298c	1	fru-miR-27c-3p	1	fru-miR-1967	3	fru-miR-125a	3
fru-miR-2017-5p	1	fru-miR-245	1			fru-miR-3841-5p	1			fru-miR-5317b	1	fru-miR-281a	1	fru-miR-199b-3p	3	fru-miR-1276	3
fru-miR-202-3p	1	fru-miR-2452	1			fru-miR-3855-3p	1			fru-miR-5322	1	fru-miR-2864.1	1	fru-miR-2021-5p	3	fru-miR-1285a	3
fru-miR-2032a-5p	1	fru-miR-2454-5p	1			fru-miR-3856-3p	1			fru-miR-5346-5p	1	fru-miR-2879	1	fru-miR-2048-5p	3	fru-miR-1286	3
fru-miR-2038-5p	1	fru-miR-245-5p	1			fru-miR-3857-3p	1			fru-miR-5350a-3p	1	fru-miR-2916	1	fru-miR-2079	3	fru-miR-1288	3
fru-miR-203b-5p	1	fru-miR-2477	1			fru-miR-3872-5p	1			fru-miR-536c	1	fru-miR-2951-5p	1	fru-miR-2115-3p	3	fru-miR-1297	3
fru-miR-2041-3p	1	fru-miR-248	1			fru-miR-3885-5p	1			fru-miR-5380b	1	fru-miR-2954-5p	1	fru-miR-21-3p	3	fru-miR-130c-3p	3
fru-miR-2048-3p	1	fru-miR-25	1			fru-miR-3893-3p	1			fru-miR-54	1	fru-miR-295-5p	1	fru-miR-216b	3	fru-miR-135-3p	3
fru-miR-2050-3p	1	fru-miR-250-3p	1			fru-miR-3918	1			fru-miR-5437	1	fru-miR-2968	1	fru-miR-218a-3p	3	fru-miR-135a	3
fru-miR-2059-3p	1	fru-miR-2507b-3p	1			fru-miR-392-3p	1			fru-miR-548ag	1	fru-miR-2976	1	fru-miR-2219-3p	3	fru-miR-135b	3
fru-miR-206-5p	1	fru-miR-252	1			fru-miR-393f	1			fru-miR-5564c-5p	1	fru-miR-298-5p	1	fru-miR-2221	3	fru-miR-1360	3
fru-miR-2075	1	fru-miR-252-3p	1			fru-miR-3957-5p	1			fru-miR-5568a	1	fru-miR-2986	1	fru-miR-2352	3	fru-miR-13b-5p	3
fru-miR-2078	1	fru-miR-2527	1			fru-miR-395c	1			fru-miR-5580-3p	1	fru-miR-2989	1	fru-miR-2376	3	fru-miR-1420g-3p	3
fru-miR-20a-3p	1	fru-miR-252b-5p	1			fru-miR-395e	1			fru-miR-5581-5p	1	fru-miR-2996	1	fru-miR-2378	3	fru-miR-142-3p	3
fru-miR-2103	1	fru-miR-2533	1			fru-miR-395f	1			fru-miR-5582-5p	1	fru-miR-301-3p	1	fru-miR-2379	3	fru-miR-143	3
fru-miR-2109	1	fru-miR-2545b	1			fru-miR-3963	1			fru-miR-5596a-3p	1	fru-miR-301-5p	1	fru-miR-23a-3p	3	fru-miR-1450	3
fru-miR-211	1	fru-miR-255	1			fru-miR-3966	1			fru-miR-5617-3p	1	fru-miR-301a	1	fru-miR-2410	3	fru-miR-1451-5p	3
fru-miR-2111a	1	fru-miR-2550-5p	1			fru-miR-396d	1			fru-miR-5633	1	fru-miR-3023	1	fru-miR-250-5p	3	fru-miR-1457	3
fru-miR-2137	1	fru-miR-2559-5p	1			fru-miR-3971	1			fru-miR-5653	1	fru-miR-302b-5p	1	fru-miR-2645	3	fru-miR-146b-3p	3
fru-miR-21-3p	1	fru-miR-2569-3p	1			fru-miR-4000g-3p	1			fru-miR-5692b	1	fru-miR-302c-5p	1	fru-miR-26-5p	3	fru-miR-1478	3
fru-miR-216a-3p	1	fru-miR-2571-5p	1			fru-miR-4003b-5p	1			fru-miR-57	1	fru-miR-305	1	fru-miR-2681-5p	3	fru-miR-1502-5p	3
fru-miR-216a-5p	1	fru-miR-2574a-5p	1			fru-miR-4005a-5p	1			fru-miR-5719	1	fru-miR-3060-3p	1	fru-miR-2687	3	fru-miR-1504	3
fru-miR-216b	1	fru-miR-2575-5p	1			fru-miR-4012-3p	1			fru-miR-573	1	fru-miR-3063-5p	1	fru-miR-2691-5p	3	fru-miR-1510a-3p	3
fru-miR-2185-3p	1	fru-miR-258	1			fru-miR-4015-5p	1			fru-miR-5732-5p	1	fru-miR-3064-5p	1	fru-miR-2696	3	fru-miR-1512c	3
fru-miR-219-3p	1	fru-miR-2589	1			fru-miR-4019-3p	1			fru-miR-5754	1	fru-miR-3075-3p	1	fru-miR-2765-3p	3	fru-miR-1520m	3
fru-miR-2206-3p	1	fru-miR-2600c	1			fru-miR-4045-3p	1			fru-miR-5768	1	fru-miR-3079-5p	1	fru-miR-279	3	fru-miR-15-3p	3
fru-miR-2208a-5p	1	fru-miR-2600e	1			fru-miR-4057-3p	1			fru-miR-5775	1	fru-miR-3085-5p	1	fru-miR-293-5p	3	fru-miR-159d	3
fru-miR-2209a-3p	1	fru-miR-2631	1			fru-miR-4072-3p	1			fru-miR-5814	1	fru-miR-3088-3p	1	fru-miR-298	3	fru-miR-167a-3p	3
fru-miR-2209b-5p	1	fru-miR-263a	1			fru-miR-4072-5p	1			fru-miR-5816	1	fru-miR-3097-3p	1	fru-miR-29c-3p	3	fru-miR-167e-3p	3
fru-miR-2209c-5p	1	fru-miR-263a-3p	1			fru-miR-4074-3p	1			fru-miR-582-3p	1	fru-miR-30c-5p	1	fru-miR-3023	3	fru-miR-1682	3
fru-miR-2212-3p	1	fru-miR-2653b	1			fru-miR-4078-3p	1			fru-miR-5825	1	fru-miR-30f-5p	1	fru-miR-3065-5p	3	fru-miR-1727	3
fru-miR-2215-3p	1	fru-miR-266	1			fru-miR-4081-3p	1			fru-miR-584-3p	1	fru-miR-30g-5p	1	fru-miR-3081-5p	3	fru-miR-172a	3
fru-miR-2217-5p	1	fru-miR-2669	1			fru-miR-4088-5p	1			fru-miR-5846	1	fru-miR-31	1	fru-miR-3082-3p	3	fru-miR-1764-3p	3
fru-miR-2218a-5p	1	fru-miR-2690	1			fru-miR-408a	1			fru-miR-5863	1	fru-miR-311c	1	fru-miR-3097-5p	3	fru-miR-1779	3
fru-miR-2222	1	fru-miR-2692	1			fru-miR-4100-3p	1			fru-miR-5864	1	fru-miR-313	1	fru-miR-3188	3	fru-miR-17a-5p	3
fru-miR-222-5p	1	fru-miR-2693	1			fru-miR-4102-3p	1			fru-miR-587	1	fru-miR-3138	1	fru-miR-3190-5p	3	fru-miR-1804	3
fru-miR-222b-3p	1	fru-miR-26a-3p	1			fru-miR-4102-5p	1			fru-miR-590-5p	1	fru-miR-31-3p	1	fru-miR-3214	3	fru-miR-1813	3
fru-miR-223-3p	1	fru-miR-26c-3p	1			fru-miR-412	1			fru-miR-5941	1	fru-miR-3145-5p	1	fru-miR-325	3	fru-miR-181a	3
fru-miR-2242	1	fru-miR-2706	1			fru-miR-4137-3p	1			fru-miR-5944	1	fru-miR-3148	1	fru-miR-328a-5p	3	fru-miR-1873	3
fru-miR-2268	1	fru-miR-2713	1			fru-miR-4142-5p	1			fru-miR-5951	1	fru-miR-3157-3p	1	fru-miR-3328	3	fru-miR-188-3p	3
fru-miR-2275c-5p	1	fru-miR-2714	1			fru-miR-4162-3p	1			fru-miR-601	1	fru-miR-3168	1	fru-miR-3329	3	fru-miR-1888a	3
fru-miR-2281-5p	1	fru-miR-2733e-3p	1			fru-miR-4171-5p	1			fru-miR-6019a	1	fru-miR-320c	1	fru-miR-3361	3	fru-miR-190b-3p	3
fru-miR-2285q	1	fru-miR-2733i-3p	1			fru-miR-4185-3p	1			fru-miR-6171	1	fru-miR-3226	1	fru-miR-3406-3p	3	fru-miR-1929-3p	3
fru-miR-229-5p	1	fru-miR-275-5p	1			fru-miR-4200-3p	1			fru-miR-6172	1	fru-miR-3260	1	fru-miR-3417	3	fru-miR-193	3
fru-miR-2296	1	fru-miR-2764	1			fru-miR-4203-3p	1			fru-miR-6207	1	fru-miR-3271	1	fru-miR-34-3p	3	fru-miR-1935	3
fru-miR-232	1	fru-miR-2766-5p	1			fru-miR-4227	1			fru-miR-6219-3p	1	fru-miR-328a-5p	1	fru-miR-3445-3p.1	3	fru-miR-1940	3
fru-miR-2325a	1	fru-miR-2767	1			fru-miR-422a	1			fru-miR-6302-3p	1	fru-miR-331-5p	1	fru-miR-3449-5p	3	fru-miR-1968-3p	3
fru-miR-2325c	1	fru-miR-2770-5p	1			fru-miR-4236	1			fru-miR-631	1	fru-miR-33-3p	1	fru-miR-3512	3	fru-miR-2013	3
fru-miR-2334	1	fru-miR-2774c	1			fru-miR-4255	1			fru-miR-6315	1	fru-miR-33-5p	1	fru-miR-3515	3	fru-miR-201-3p	3
fru-miR-2350	1	fru-miR-2775a	1			fru-miR-4259	1			fru-miR-6326	1	fru-miR-3396	1	fru-miR-3531	3	fru-miR-2018-3p	3
fru-miR-235a	1	fru-miR-2775b	1			fru-miR-4272	1			fru-miR-6333	1	fru-miR-3404	1	fru-miR-36-5p	3	fru-miR-2079	3
fru-miR-2364	1	fru-miR-2776	1			fru-miR-4295	1			fru-miR-6341	1	fru-miR-342-5p	1	fru-miR-3673	3	fru-miR-2115-3p	3
fru-miR-2367-3p	1	fru-miR-277d-3p	1			fru-miR-4313	1			fru-miR-636	1	fru-miR-3434-3p	1	fru-miR-3675-3p	3	fru-miR-2149-5p	3
fru-miR-237-3p	1	fru-miR-2783	1			fru-miR-4332	1			fru-miR-6361	1	fru-miR-34-3p	1	fru-miR-3705	3	fru-miR-2163-5p	3
fru-miR-2374	1	fru-miR-279b-5p	1			fru-miR-4343b	1			fru-miR-6363	1	fru-miR-3446-5p	1	fru-miR-3731	3	fru-miR-218-3p	3
fru-miR-2382-5p	1	fru-miR-279e-5p	1			fru-miR-4352a	1			fru-miR-6364	1	fru-miR-344f-5p	1	fru-miR-3753	3	fru-miR-2211-3p	3
fru-miR-2385-3p	1	fru-miR-27c-5p	1			fru-miR-4359b	1			fru-miR-6382	1	fru-miR-344i-5p	1	fru-miR-375-3p	3	fru-miR-221-5p	3
fru-miR-2388-5p	1	fru-miR-2809	1			fru-miR-437x-5p	1			fru-miR-6388	1	fru-miR-34b-5p	1	fru-miR-3771	3	fru-miR-2220-3p	3
fru-miR-2392	1	fru-miR-2839-3p	1			fru-miR-4400	1			fru-miR-63f	1	fru-miR-3508	1	fru-miR-3864-3p	3	fru-miR-224-5p	3
fru-miR-2399-5p	1	fru-miR-2845	1			fru-miR-4419b	1			fru-miR-6405	1	fru-miR-353	1	fru-miR-3872-3p	3	fru-miR-2275d-5p	3
fru-miR-23a-5p	1	fru-miR-284-5p	1			fru-miR-4433-5p	1			fru-miR-6452	1	fru-miR-3542	1	fru-miR-3893-3p	3	fru-miR-2278	3
fru-miR-240	1	fru-miR-2847	1			fru-miR-444d.3	1			fru-miR-6497-3p	1	fru-miR-3547	1	fru-miR-3968	3	fru-miR-2325a	3
fru-miR-2408	1	fru-miR-2861	1			fru-miR-4474-5p	1			fru-miR-6506-5p	1	fru-miR-356	1	fru-miR-4000f-5p	3	fru-miR-241-3p	3
fru-miR-2409	1	fru-miR-2864.1	1			fru-miR-4476	1			fru-miR-6513-5p	1	fru-miR-3562	1	fru-miR-4056-3p	3	fru-miR-2441	3
fru-miR-241	1	fru-miR-287-3p	1			fru-miR-4489	1			fru-miR-6552-5p	1	fru-miR-356b-5p	1	fru-miR-408-5p	3	fru-miR-2489-5p	3
fru-miR-2412	1	fru-miR-288	1			fru-miR-4490	1			fru-miR-6557-5p	1	fru-miR-3572-5p	1	fru-miR-4131-5p	3	fru-miR-2491-3p	3
fru-miR-2461-5p	1	fru-miR-2886	1			fru-miR-449b-3p	1			fru-miR-6561-3p	1	fru-miR-3575-5p	1	fru-miR-4132-5p	3	fru-miR-2511	3
fru-miR-2466-3p	1	fru-miR-2889	1			fru-miR-4500	1			fru-miR-658	1	fru-miR-3599-5p	1	fru-miR-414	3	fru-miR-2561-3p	3
fru-miR-2467-3p	1	fru-miR-2898	1			fru-miR-450b-3p	1			fru-miR-6586-5p	1	fru-miR-3604	1	fru-miR-419	3	fru-miR-2592i	3
fru-miR-2468	1	fru-miR-2899	1			fru-miR-4522	1			fru-miR-6593-5p	1	fru-miR-3607-3p	1	fru-miR-4235	3	fru-miR-2619b-5p	3
fru-miR-2473	1	fru-miR-29	1			fru-miR-4533	1			fru-miR-6637-3p	1	fru-miR-3607-5p	1	fru-miR-4240	3	fru-miR-2626	3
fru-miR-2477	1	fru-miR-292-5p	1			fru-miR-454-5p	1			fru-miR-66-5p	1	fru-miR-363	1	fru-miR-4371a	3	fru-miR-263a-3p	3
fru-miR-248	1	fru-miR-2931	1			fru-miR-455a-5p	1			fru-miR-6674-3p	1	fru-miR-3631b-3p	1	fru-miR-4380a	3	fru-miR-278	3
fru-miR-2489-5p	1	fru-miR-2959	1			fru-miR-455b-5p	1			fru-miR-6676-3p	1	fru-miR-365	1	fru-miR-4393a	3	fru-miR-2835	3
fru-miR-2490-3p	1	fru-miR-2960	1			fru-miR-4590	1			fru-miR-6677-5p	1	fru-miR-3654	1	fru-miR-4491	3	fru-miR-2843-5p	3
fru-miR-2496-5p	1	fru-miR-298	1			fru-miR-4601	1			fru-miR-700-5p	1	fru-miR-3662	1	fru-miR-455-3p	3	fru-miR-2920	3
fru-miR-24b-5p	1	fru-miR-2983	1			fru-miR-4613	1			fru-miR-721	1	fru-miR-3664-5p	1	fru-miR-4560	3	fru-miR-2929	3
fru-miR-25	1	fru-miR-2996	1			fru-miR-4617	1			fru-miR-724	1	fru-miR-367-3p	1	fru-miR-4563	3	fru-miR-2965	3
fru-miR-2503	1	fru-miR-29d	1			fru-miR-4622	1			fru-miR-730	1	fru-miR-3689c	1	fru-miR-462	3	fru-miR-3031	3
fru-miR-2507b-3p	1	fru-miR-2a-5p	1			fru-miR-4640-5p	1			fru-miR-731	1	fru-miR-3689d	1	fru-miR-4693-3p	3	fru-miR-304-3p	3
fru-miR-2516	1	fru-miR-2b	1			fru-miR-4646-3p	1			fru-miR-733	1	fru-miR-3692-3p	1	fru-miR-4694-5p	3	fru-miR-305-3p	3
fru-miR-252a-3p	1	fru-miR-2b-5p	1			fru-miR-4664-5p	1			fru-miR-737	1	fru-miR-375	1	fru-miR-4716	3	fru-miR-3059-5p	3
fru-miR-254	1	fru-miR-2d-5p	1			fru-miR-4665-3p	1			fru-miR-7-3p	1	fru-miR-3751	1	fru-miR-4743-3p	3	fru-miR-3060-3p	3
fru-miR-2543a-5p	1	fru-miR-3003b-3p	1			fru-miR-4667	1			fru-miR-750-5p	1	fru-miR-3786	1	fru-miR-4768-5p	3	fru-miR-30b-3p	3
fru-miR-2546-5p	1	fru-miR-301-3p	1			fru-miR-466c-5p	1			fru-miR-758	1	fru-miR-3805b-3p	1	fru-miR-4777-5p	3	fru-miR-30d-5p	3
fru-miR-2549-3p	1	fru-miR-3015a	1			fru-miR-466l-5p	1			fru-miR-760	1	fru-miR-3817-5p	1	fru-miR-4818a	3	fru-miR-3173-5p	3
fru-miR-2556-5p	1	fru-miR-301a-3p	1			fru-miR-4685-5p	1			fru-miR-760-3p	1	fru-miR-3825-5p	1	fru-miR-4825-3p	3	fru-miR-3190-3p	3
fru-miR-2559-5p	1	fru-miR-301a-5p	1			fru-miR-4687-5p	1			fru-miR-861-3p	1	fru-miR-3827-5p	1	fru-miR-482b	3	fru-miR-3233	3
fru-miR-2563-5p	1	fru-miR-301b-5p	1			fru-miR-4691-3p	1			fru-miR-873-3p	1	fru-miR-3833-5p	1	fru-miR-4860-5p	3	fru-miR-323c	3
fru-miR-2566a-5p	1	fru-miR-302c-5p	1			fru-miR-4695-5p	1			fru-miR-873b-3p	1	fru-miR-3844-3p	1	fru-miR-4868b	3	fru-miR-3242	3
fru-miR-2570-5p	1	fru-miR-3045b	1			fru-miR-4700-3p	1			fru-miR-87-3p	1	fru-miR-3844-5p	1	fru-miR-488	3	fru-miR-3294	3
fru-miR-2575-3p	1	fru-miR-305-3p	1			fru-miR-4705	1			fru-miR-876	1	fru-miR-3849-3p	1	fru-miR-4907	3	fru-miR-3354	3
fru-miR-2590e	1	fru-miR-305-5p	1			fru-miR-4708-5p	1			fru-miR-906-5p	1	fru-miR-3855-3p	1	fru-miR-502-5p	3	fru-miR-3439-3p	3
fru-miR-2592bl-5p	1	fru-miR-3065-3p	1			fru-miR-4712-5p	1			fru-miR-910	1	fru-miR-3857-3p	1	fru-miR-5028	3	fru-miR-3511-3p	3
fru-miR-2593b	1	fru-miR-3065-5p	1			fru-miR-4716-5p	1			fru-miR-922	1	fru-miR-3872-5p	1	fru-miR-507	3	fru-miR-3559-5p	3
fru-miR-2603	1	fru-miR-306-5p	1			fru-miR-4728-3p	1			fru-miR-927b-5p	1	fru-miR-3876-3p	1	fru-miR-5096	3	fru-miR-363	3
fru-miR-2637	1	fru-miR-3068-5p	1			fru-miR-4732-5p	1			fru-miR-92c	1	fru-miR-3893-3p	1	fru-miR-513c	3	fru-miR-3638-5p	3
fru-miR-263a-5p	1	fru-miR-306a-3p	1			fru-miR-4739	1			fru-miR-92d-3p	1	fru-miR-3907	1	fru-miR-513c-5p	3	fru-miR-36-5p	3
fru-miR-2654	1	fru-miR-3070a-3p	1			fru-miR-4750-3p	1			fru-miR-92e-3p	1	fru-miR-390b-3p	1	fru-miR-515-5p	3	fru-miR-3746	3
fru-miR-268	1	fru-miR-3070a-5p	1			fru-miR-4758-5p	1			fru-miR-932	1	fru-miR-3922-5p	1	fru-miR-529	3	fru-miR-3752	3
fru-miR-2681-5p	1	fru-miR-307-5p	1			fru-miR-4769-3p	1			fru-miR-941	1	fru-miR-3929	1	fru-miR-5322	3	fru-miR-375-3p	3
fru-miR-2682-5p	1	fru-miR-3076-3p	1			fru-miR-4802-3p	1			fru-miR-952a	1	fru-miR-39-3p	1	fru-miR-5355-5p	3	fru-miR-3764	3
fru-miR-2686a-3p	1	fru-miR-3079-5p	1			fru-miR-482-5p	1			fru-miR-96a	1	fru-miR-3948	1	fru-miR-5358b-5p	3	fru-miR-3812-3p	3
fru-miR-2687	1	fru-miR-3080-3p	1			fru-miR-483	1			fru-miR-975-3p	1	fru-miR-394a	1	fru-miR-5426-5p	3	fru-miR-381-3p	3
fru-miR-26c-5p	1	fru-miR-3086-5p	1			fru-miR-4830b-5p	1			fru-miR-977-3p	1	fru-miR-3968	1	fru-miR-544b	3	fru-miR-3825-5p	3
fru-miR-2702-3p	1	fru-miR-3088-3p	1			fru-miR-4835-3p	1			fru-miR-980-3p	1	fru-miR-396a	1	fru-miR-545-5p	3	fru-miR-3864-3p	3
fru-miR-2709	1	fru-miR-3096a-5p	1			fru-miR-48-5p	1			fru-miR-982c	1	fru-miR-396d	1	fru-miR-547-3p	3	fru-miR-3872-5p	3
fru-miR-2722	1	fru-miR-3096b-3p	1			fru-miR-4871-3p	1			fru-miR-988-5p	1	fru-miR-398	1	fru-miR-553	3	fru-miR-3906	3
fru-miR-2733a-5p	1	fru-miR-3097-5p	1			fru-miR-4898	1			fru-miR-993-5p	1	fru-miR-402-3p	1	fru-miR-5623-5p	3	fru-miR-3924	3
fru-miR-274	1	fru-miR-30a	1			fru-miR-4899	1			fru-miR-BART20-3p	1	fru-miR-4031-5p	1	fru-miR-5654-5p	3	fru-miR-4054-3p	3
fru-miR-275-3p	1	fru-miR-30a-3p	1			fru-miR-491-3p	1			fru-miR-BHRF1-3	1	fru-miR-4035-3p	1	fru-miR-5718	3	fru-miR-408-5p	3
fru-miR-275-5p	1	fru-miR-30b-3p	1			fru-miR-4915-5p	1			fru-miR-H5	1	fru-miR-4048-3p	1	fru-miR-5723	3	fru-miR-408c	3
fru-miR-2767	1	fru-miR-30d-5p	1			fru-miR-4940-3p	1			fru-miR-K12-5-3p	1	fru-miR-4056-3p	1	fru-miR-5735-3p	3	fru-miR-4123-5p	3
fru-miR-2770-5p	1	fru-miR-30e-3p	1			fru-miR-497	1			fru-miR-K12-5p	1	fru-miR-4072-3p	1	fru-miR-5847	3	fru-miR-4141-5p	3
fru-miR-2774b	1	fru-miR-30f-5p	1			fru-miR-4980-3p	1			fru-miR-LLT6	1	fru-miR-4074-3p	1	fru-miR-5947	3	fru-miR-4144-5p	3
fru-miR-278	1	fru-miR-31	1			fru-miR-499a	1			fru-miR-M12-5p	1	fru-miR-408b-5p	1	fru-miR-5957	3	fru-miR-4162-3p	3
fru-miR-2788-3p	1	fru-miR-3110-5p	1			fru-miR-5014b	1			fru-miR-M1-3p	1	fru-miR-4102-5p	1	fru-miR-5982	3	fru-miR-4280	3
fru-miR-279	1	fru-miR-3113-5p	1			fru-miR-5021	1			fru-miR-M1-5p	1	fru-miR-412	1	fru-miR-6013-3p	3	fru-miR-4393b	3
fru-miR-279-3p	1	fru-miR-312	1			fru-miR-5040	1			fru-miR-M29-5p	1	fru-miR-4135-3p	1	fru-miR-6036	3	fru-miR-447c-3p	3
fru-miR-2796-5p	1	fru-miR-3136	1			fru-miR-5045	1			fru-miR-M44	1	fru-miR-4137-3p	1	fru-miR-608	3	fru-miR-4483	3
fru-miR-279a	1	fru-miR-3140-5p	1			fru-miR-5046	1			fru-miR-rL12-3p	1	fru-miR-414	1	fru-miR-6427-5p	3	fru-miR-466b-3p	3
fru-miR-279b-5p	1	fru-miR-3147	1			fru-miR-5049b	1			fru-miR-UL70-3p	1	fru-miR-4151-5p	1	fru-miR-650d	3	fru-miR-4718	3
fru-miR-279e-5p	1	fru-miR-3150a-5p	1			fru-miR-509-5p	1			fru-miR-UL70-5p	1	fru-miR-4156-3p	1	fru-miR-6522	3	fru-miR-4836-5p	3
fru-miR-27a-5p	1	fru-miR-3152-3p	1			fru-miR-5100	1			fru-miR-US25-5p	1	fru-miR-4156-5p	1	fru-miR-6566-5p	3	fru-miR-497-3p	3
fru-miR-27b-5p	1	fru-miR-315-3p	1			fru-miR-5107-5p	1					fru-miR-4158-5p	1	fru-miR-6693-3p	3	fru-miR-4985-5p	3
fru-miR-27c-3p	1	fru-miR-3154	1			fru-miR-5109	1					fru-miR-418	1	fru-miR-669b-3p	3	fru-miR-4996	3
fru-miR-27d	1	fru-miR-3158-3p	1			fru-miR-5127	1					fru-miR-4204-5p	1	fru-miR-67-5p	3	fru-miR-5030	3
fru-miR-27e	1	fru-miR-317-5p	1			fru-miR-5137	1					fru-miR-4226	1	fru-miR-72-5p	3	fru-miR-512-5p	3
fru-miR-281	1	fru-miR-3180-3p	1			fru-miR-5144-3p	1					fru-miR-4277	1	fru-miR-733	3	fru-miR-5189	3
fru-miR-281-5p	1	fru-miR-3191-5p	1			fru-miR-5170	1					fru-miR-430b	1	fru-miR-764-5p	3	fru-miR-518c-3p	3
fru-miR-2840	1	fru-miR-3194-3p	1			fru-miR-5177	1					fru-miR-4310	1	fru-miR-76-5p	3	fru-miR-519c	3
fru-miR-2845	1	fru-miR-3207	1			fru-miR-5196-5p	1					fru-miR-432-3p	1	fru-miR-862-5p	3	fru-miR-519e-5p	3
fru-miR-2877	1	fru-miR-3213-5p	1			fru-miR-522	1					fru-miR-4376	1	fru-miR-862a	3	fru-miR-5204	3
fru-miR-2882	1	fru-miR-3224	1			fru-miR-5225a	1					fru-miR-4386	1	fru-miR-92b-5p	3	fru-miR-5227	3
fru-miR-2888	1	fru-miR-3226	1			fru-miR-5266	1					fru-miR-4387b	1	fru-miR-9-3p	3	fru-miR-5277	3
fru-miR-2895	1	fru-miR-3235	1			fru-miR-5314	1					fru-miR-4390	1	fru-miR-965-5p	3	fru-miR-5286b	3
fru-miR-2896	1	fru-miR-3241	1			fru-miR-5317a	1					fru-miR-4395	1	fru-miR-966-3p	3	fru-miR-529	3
fru-miR-291b	1	fru-miR-324-3p	1			fru-miR-5368	1					fru-miR-4440	1	fru-miR-987-5p	3	fru-miR-5298c	3
fru-miR-2924	1	fru-miR-3247	1			fru-miR-5382	1					fru-miR-4446-5p	1	fru-miR-990-3p	3	fru-miR-5318	3
fru-miR-2930	1	fru-miR-3251	1			fru-miR-5384	1					fru-miR-444b	1	fru-miR-994-3p	3	fru-miR-5365a-3p	3
fru-miR-2931	1	fru-miR-3258	1			fru-miR-5386	1					fru-miR-4453	1	fru-miR-9b-3p	3	fru-miR-5459	3
fru-miR-293-5p	1	fru-miR-3260	1			fru-miR-5397-3p	1					fru-miR-449b	1	fru-miR-9e-5p	3	fru-miR-547-3p	3
fru-miR-2944a-3p	1	fru-miR-3264	1			fru-miR-540-3p	1					fru-miR-4520a	1	fru-miR-BHRF1-5p	3	fru-miR-548al	3
fru-miR-2944a-5p	1	fru-miR-3270	1			fru-miR-5422	1					fru-miR-452-3p	1	fru-miR-I1-5p	3	fru-miR-551a	3
fru-miR-2951-3p	1	fru-miR-3272	1			fru-miR-5431	1					fru-miR-4524a-3p	1	fru-miR-K12-5p	3	fru-miR-5586-3p	3
fru-miR-2953-5p	1	fru-miR-3277	1			fru-miR-543-5p	1					fru-miR-453	1	fru-miR-M1-3p	3	fru-miR-5595-5p	3
fru-miR-2956	1	fru-miR-3302	1			fru-miR-5437	1					fru-miR-454-5p	1	fru-let-7-3p	2	fru-miR-5619-5p	3
fru-miR-29-5p	1	fru-miR-3323	1			fru-miR-5457	1					fru-miR-454a	1	fru-let-7j	2	fru-miR-5697	3
fru-miR-2962-5p	1	fru-miR-3328	1			fru-miR-548ag	1					fru-miR-454b	1	fru-miR-10a	2	fru-miR-5734-3p	3
fru-miR-2969	1	fru-miR-33-3p	1			fru-miR-548q	1					fru-miR-4555	1	fru-miR-10b	2	fru-miR-5767	3
fru-miR-2984	1	fru-miR-3354	1			fru-miR-5509	1					fru-miR-455-5p	1	fru-miR-1107	2	fru-miR-5818	3
fru-miR-29a-5p	1	fru-miR-3359	1			fru-miR-5533	1					fru-miR-4567	1	fru-miR-1115-3p	2	fru-miR-5830	3
fru-miR-29e	1	fru-miR-3361	1			fru-miR-5539	1					fru-miR-4581	1	fru-miR-1188-3p	2	fru-miR-5865	3
fru-miR-2b-3p	1	fru-miR-3371	1			fru-miR-5554a-3p	1					fru-miR-459-5p	1	fru-miR-1191	2	fru-miR-5886b	3
fru-miR-300	1	fru-miR-3381-5p	1			fru-miR-5590-3p	1					fru-miR-4596	1	fru-miR-1240	2	fru-miR-5936	3
fru-miR-3006	1	fru-miR-3385-5p	1			fru-miR-5596a-3p	1					fru-miR-4608	1	fru-miR-1252	2	fru-miR-5968	3
fru-miR-301-5p	1	fru-miR-338-5p	1			fru-miR-55b	1					fru-miR-460a-5p	1	fru-miR-125-3p	2	fru-miR-6144	3
fru-miR-3017b	1	fru-miR-339-3p	1			fru-miR-5617-3p	1					fru-miR-462	1	fru-miR-125-5p	2	fru-miR-6309-3p	3
fru-miR-3018	1	fru-miR-3395	1			fru-miR-5621-5p	1					fru-miR-4632-3p	1	fru-miR-1285	2	fru-miR-6316	3
fru-miR-301a-5p	1	fru-miR-3400	1			fru-miR-5623-5p	1					fru-miR-466	1	fru-miR-1311	2	fru-miR-6325	3
fru-miR-301c	1	fru-miR-3405	1			fru-miR-5684	1					fru-miR-466d	1	fru-miR-1323	2	fru-miR-644a	3
fru-miR-302	1	fru-miR-3407	1			fru-miR-5696	1					fru-miR-466h-3p	1	fru-miR-1341	2	fru-miR-653-5p	3
fru-miR-3022	1	fru-miR-3421	1			fru-miR-57	1					fru-miR-467b-3p	1	fru-miR-1377	2	fru-miR-660	3
fru-miR-3036	1	fru-miR-344f-5p	1			fru-miR-5706	1					fru-miR-467g	1	fru-miR-1405-3p	2	fru-miR-661	3
fru-miR-3041	1	fru-miR-345-5p	1			fru-miR-5708	1					fru-miR-4681	1	fru-miR-1422e-5p	2	fru-miR-6663-5p	3
fru-miR-3053	1	fru-miR-3459-3p	1			fru-miR-5736a-5p	1					fru-miR-4685-5p	1	fru-miR-1422f-3p	2	fru-miR-6677-3p	3
fru-miR-305-3p	1	fru-miR-3468-3p	1			fru-miR-57-3p	1					fru-miR-4700-3p	1	fru-miR-1440a	2	fru-miR-6692-5p	3
fru-miR-305-5p	1	fru-miR-3471	1			fru-miR-574	1					fru-miR-4701-5p	1	fru-miR-146a	2	fru-miR-670	3
fru-miR-3060-3p	1	fru-miR-3478	1			fru-miR-5748	1					fru-miR-4703-5p	1	fru-miR-146b-3p	2	fru-miR-6707-5p	3
fru-miR-306-3p	1	fru-miR-3479-3p	1			fru-miR-5799	1					fru-miR-4712-5p	1	fru-miR-1473	2	fru-miR-6718-5p	3
fru-miR-3076-3p	1	fru-miR-34b-5p	1			fru-miR-580	1					fru-miR-4739	1	fru-miR-1502c-5p	2	fru-miR-672-3p	3
fru-miR-3079-5p	1	fru-miR-34c	1			fru-miR-5871	1					fru-miR-4742	1	fru-miR-1514b	2	fru-miR-677-5p	3
fru-miR-3080-3p	1	fru-miR-34c-3p	1			fru-miR-589	1					fru-miR-4743-5p	1	fru-miR-1520b	2	fru-miR-7130	3
fru-miR-308-3p	1	fru-miR-3508	1			fru-miR-5925	1					fru-miR-4774-5p	1	fru-miR-1526	2	fru-miR-767-3p	3
fru-miR-3087-5p	1	fru-miR-3512	1			fru-miR-5928e	1					fru-miR-4782-5p	1	fru-miR-1535b	2	fru-miR-791-3p	3
fru-miR-3089-3p	1	fru-miR-3520-5p	1			fru-miR-5935	1					fru-miR-479	1	fru-miR-1539	2	fru-miR-83-5p	3
fru-miR-3095-5p	1	fru-miR-3535	1			fru-miR-5939	1					fru-miR-4790-3p	1	fru-miR-1546	2	fru-miR-902i-3p	3
fru-miR-3098-5p	1	fru-miR-3558-5p	1			fru-miR-5941	1					fru-miR-4796-5p	1	fru-miR-155	2	fru-miR-915	3
fru-miR-309b-5p	1	fru-miR-3571	1			fru-miR-5944	1					fru-miR-4827a	1	fru-miR-15a-3p	2	fru-miR-943	3
fru-miR-30b-3p	1	fru-miR-3575-3p	1			fru-miR-5991	1					fru-miR-4836-3p	1	fru-miR-1-5p	2	fru-miR-966-5p	3
fru-miR-30c-3p	1	fru-miR-3591	1			fru-miR-6016-3p	1					fru-miR-4838	1	fru-miR-1601	2	fru-miR-989	3
fru-miR-30c-5p	1	fru-miR-360	1			fru-miR-6031	1					fru-miR-4856b-5p	1	fru-miR-1632-5p	2	fru-miR-991-3p	3
fru-miR-30d-3p	1	fru-miR-3607-3p	1			fru-miR-6065	1					fru-miR-4857	1	fru-miR-164e-5p	2	fru-miR-H10	3
fru-miR-30g-5p	1	fru-miR-3613	1			fru-miR-6066	1					fru-miR-4882a	1	fru-miR-166g-5p	2	fru-miR-K12-3p	3
fru-miR-3104-5p	1	fru-miR-3616-3p	1			fru-miR-6085	1					fru-miR-488-5p	1	fru-miR-167c-3p	2	fru-miR-K12-5p	3
fru-miR-3109-5p	1	fru-miR-3626-5p	1			fru-miR-6153	1					fru-miR-489	1	fru-miR-1684a-3p	2	fru-miR-LLT5	3
fru-miR-3113-3p	1	fru-miR-3627-5p	1			fru-miR-6172	1					fru-miR-4941-5p	1	fru-miR-169g-3p	2	fru-miR-M4-3p	3
fru-miR-3113-5p	1	fru-miR-3628-3p	1			fru-miR-6184	1					fru-miR-495-5p	1	fru-miR-169i-5p.2	2	fru-miR-rL11-3p	3
fru-miR-3120	1	fru-miR-363	1			fru-miR-6186	1					fru-miR-4970-5p	1	fru-miR-16a-5p	2	fru-miR-rL13-5p	3
fru-miR-31-3p	1	fru-miR-3630-3p	1			fru-miR-6192	1					fru-miR-4971-5p	1	fru-miR-16c-3p	2	fru-miR-US25-5p	3
fru-miR-314-5p	1	fru-miR-3638-3p	1			fru-miR-6216	1					fru-miR-497-5p	1	fru-miR-172b-5p	2	fru-let-7b-3p	2
fru-miR-316-3p	1	fru-miR-3638-5p	1			fru-miR-6243	1					fru-miR-4984-3p	1	fru-miR-172c	2	fru-let-7d	2
fru-miR-316-5p	1	fru-miR-36-3p	1			fru-miR-6249	1					fru-miR-4992	1	fru-miR-1731	2	fru-let-7j	2
fru-miR-3167	1	fru-miR-3642-3p	1			fru-miR-6250	1					fru-miR-4995	1	fru-miR-1750	2	fru-miR-1003-3p	2
fru-miR-317	1	fru-miR-365a	1			fru-miR-631	1					fru-miR-5002-5p	1	fru-miR-1770	2	fru-miR-100-3p	2
fru-miR-3174	1	fru-miR-365b-5p	1			fru-miR-6316	1					fru-miR-5012	1	fru-miR-1786	2	fru-miR-100-5p	2
fru-miR-3176	1	fru-miR-3664-5p	1			fru-miR-632	1					fru-miR-503-5p	1	fru-miR-1803	2	fru-miR-1006-5p	2
fru-miR-3177-5p	1	fru-miR-3680-5p	1			fru-miR-6326	1					fru-miR-5059	1	fru-miR-1805-5p	2	fru-miR-1018	2
fru-miR-318-5p	1	fru-miR-3686	1			fru-miR-6337	1					fru-miR-5088	1	fru-miR-1812	2	fru-miR-1026b	2
fru-miR-3192	1	fru-miR-3691-5p	1			fru-miR-6341	1					fru-miR-5107-5p	1	fru-miR-181b-3p	2	fru-miR-1028b-3p	2
fru-miR-3198	1	fru-miR-36b-3p	1			fru-miR-6357	1					fru-miR-5117-3p	1	fru-miR-1853-5p	2	fru-miR-1028c-3p	2
fru-miR-31b-3p	1	fru-miR-370-5p	1			fru-miR-6361	1					fru-miR-5123	1	fru-miR-1872	2	fru-miR-1057	2
fru-miR-3200-5p	1	fru-miR-3707	1			fru-miR-6367	1					fru-miR-5143a	1	fru-miR-187-3p	2	fru-miR-1058	2
fru-miR-320d	1	fru-miR-3709b	1			fru-miR-6369	1					fru-miR-5150-5p	1	fru-miR-1886.3	2	fru-miR-105b	2
fru-miR-320e	1	fru-miR-3730	1			fru-miR-6371	1					fru-miR-51-5p	1	fru-miR-1889-3p	2	fru-miR-1077-5p	2
fru-miR-3214	1	fru-miR-3736	1			fru-miR-6389	1					fru-miR-5185b	1	fru-miR-1911-3p	2	fru-miR-10a-5p	2
fru-miR-3218	1	fru-miR-3777	1			fru-miR-6396	1					fru-miR-519e-3p	1	fru-miR-1966-3p	2	fru-miR-1104	2
fru-miR-3227	1	fru-miR-3811d-5p	1			fru-miR-63c	1					fru-miR-5204	1	fru-miR-197	2	fru-miR-1119	2
fru-miR-3239	1	fru-miR-381-5p	1			fru-miR-640	1					fru-miR-5207	1	fru-miR-1972	2	fru-miR-1134	2
fru-miR-32-3p	1	fru-miR-3816-5p	1			fru-miR-6403	1					fru-miR-5246	1	fru-miR-198	2	fru-miR-1150.2	2
fru-miR-3242	1	fru-miR-3823-3p	1			fru-miR-6412	1					fru-miR-5251	1	fru-miR-1983	2	fru-miR-1167	2
fru-miR-3261	1	fru-miR-3836a-3p	1			fru-miR-6416-5p	1					fru-miR-528-3p	1	fru-miR-199a-3p	2	fru-miR-1170.1	2
fru-miR-3270	1	fru-miR-3836b-5p	1			fru-miR-6419	1					fru-miR-5289b	1	fru-miR-199a-5p	2	fru-miR-1170.2	2
fru-miR-3271	1	fru-miR-3838-3p	1			fru-miR-6421-3p	1					fru-miR-529	1	fru-miR-1a-5p	2	fru-miR-1184	2
fru-miR-328	1	fru-miR-3844-3p	1			fru-miR-6424	1					fru-miR-5298b	1	fru-miR-2006-5p	2	fru-miR-1188-3p	2
fru-miR-3283	1	fru-miR-3853-3p	1			fru-miR-6449	1					fru-miR-5328	1	fru-miR-2007	2	fru-miR-1192	2
fru-miR-3292	1	fru-miR-3856-3p	1			fru-miR-6489-5p	1					fru-miR-5333	1	fru-miR-2030-3p	2	fru-miR-1197-5p	2
fru-miR-329b	1	fru-miR-38-5p	1			fru-miR-6497-5p	1					fru-miR-5352	1	fru-miR-2042-3p	2	fru-miR-1240	2
fru-miR-3306	1	fru-miR-3892-3p	1			fru-miR-64c-3p	1					fru-miR-5352-5p	1	fru-miR-207	2	fru-miR-1244	2
fru-miR-3321	1	fru-miR-3893-3p	1			fru-miR-651	1					fru-miR-5356a-5p	1	fru-miR-20a-3p	2	fru-miR-124c-5p	2
fru-miR-3338	1	fru-miR-3897-3p	1			fru-miR-6511b-5p	1					fru-miR-5367-5p	1	fru-miR-210	2	fru-miR-125b-5p	2
fru-miR-3344	1	fru-miR-3898-5p	1			fru-miR-6514-5p	1					fru-miR-54	1	fru-miR-210-3p	2	fru-miR-1267	2
fru-miR-3347a	1	fru-miR-390b-3p	1			fru-miR-652	1					fru-miR-5407-5p	1	fru-miR-214-5p	2	fru-miR-1290	2
fru-miR-3357	1	fru-miR-3922-3p	1			fru-miR-6531	1					fru-miR-5408c-3p	1	fru-miR-216-3p	2	fru-miR-1291	2
fru-miR-3358	1	fru-miR-3922-5p	1			fru-miR-6537-3p	1					fru-miR-5437	1	fru-miR-2164-3p	2	fru-miR-1295b-3p	2
fru-miR-3359	1	fru-miR-3925-3p	1			fru-miR-6546-3p	1					fru-miR-5452-5p	1	fru-miR-2184	2	fru-miR-1299	2
fru-miR-3360	1	fru-miR-394e	1			fru-miR-6553-3p	1					fru-miR-5454	1	fru-miR-221-3p	2	fru-miR-129a-5p	2
fru-miR-3374-5p	1	fru-miR-3957-5p	1			fru-miR-6567-5p	1					fru-miR-5463	1	fru-miR-223-3p	2	fru-miR-1301	2
fru-miR-3375-5p	1	fru-miR-395c-5p	1			fru-miR-6578-3p	1					fru-miR-5472	1	fru-miR-2278	2	fru-miR-130a-5p	2
fru-miR-339-3p	1	fru-miR-395h-5p	1			fru-miR-6599-3p	1					fru-miR-5488	1	fru-miR-2292	2	fru-miR-130c-5p	2
fru-miR-3396	1	fru-miR-395i-5p	1			fru-miR-6612-5p	1					fru-miR-5534b	1	fru-miR-231	2	fru-miR-1333	2
fru-miR-34	1	fru-miR-395o-5p	1			fru-miR-6629-5p	1					fru-miR-5548-3p	1	fru-miR-2317	2	fru-miR-133b-5p	2
fru-miR-342-3p	1	fru-miR-396e	1			fru-miR-663	1					fru-miR-5578	1	fru-miR-2337	2	fru-miR-1340-5p	2
fru-miR-34-3p	1	fru-miR-396f-5p	1			fru-miR-6635-5p	1					fru-miR-5580-5p	1	fru-miR-2342	2	fru-miR-1341	2
fru-miR-3444a-5p	1	fru-miR-396g-5p	1			fru-miR-6649-5p	1					fru-miR-5582-5p	1	fru-miR-2350	2	fru-miR-134-3p	2
fru-miR-344d-5p	1	fru-miR-396h	1			fru-miR-66-5p	1					fru-miR-5595-5p	1	fru-miR-2356	2	fru-miR-1351	2
fru-miR-344f-5p	1	fru-miR-397	1			fru-miR-6667-5p	1					fru-miR-5603-3p	1	fru-miR-237-3p	2	fru-miR-140-3p	2
fru-miR-345-5p	1	fru-miR-3974	1			fru-miR-6679-5p	1					fru-miR-5626-5p	1	fru-miR-23a-5p	2	fru-miR-1418-5p	2
fru-miR-346	1	fru-miR-3980b-3p	1			fru-miR-675	1					fru-miR-5675	1	fru-miR-23b-3p	2	fru-miR-1419f-5p	2
fru-miR-3461-5p	1	fru-miR-3983	1			fru-miR-711	1					fru-miR-5728-5p	1	fru-miR-242	2	fru-miR-1420b-3p	2
fru-miR-3473c	1	fru-miR-399c	1			fru-miR-712-3p	1					fru-miR-5740	1	fru-miR-2427	2	fru-miR-1420f	2
fru-miR-3474	1	fru-miR-399f	1			fru-miR-7133	1					fru-miR-5741e	1	fru-miR-2444	2	fru-miR-1421a-5p	2
fru-miR-3479-3p	1	fru-miR-4000a-3p	1			fru-miR-71-3p	1					fru-miR-574-5p	1	fru-miR-24-5p	2	fru-miR-1421c-5p	2
fru-miR-34b-3p	1	fru-miR-4000i-3p	1			fru-miR-716b	1					fru-miR-5752b	1	fru-miR-246-3p	2	fru-miR-1429-5p	2
fru-miR-3512	1	fru-miR-4001i-5p	1			fru-miR-721	1					fru-miR-5780	1	fru-miR-2493-5p	2	fru-miR-1462	2
fru-miR-3515	1	fru-miR-4006e-5p	1			fru-miR-726	1					fru-miR-5787	1	fru-miR-2591	2	fru-miR-1473	2
fru-miR-3520-5p	1	fru-miR-4009a-3p	1			fru-miR-729	1					fru-miR-5839	1	fru-miR-26b-5p	2	fru-miR-1473-5p	2
fru-miR-3522b	1	fru-miR-4010-5p	1			fru-miR-730	1					fru-miR-5843	1	fru-miR-2733i-5p	2	fru-miR-1493	2
fru-miR-3540	1	fru-miR-4012-3p	1			fru-miR-746-3p	1					fru-miR-5880a	1	fru-miR-2734	2	fru-miR-1497a	2
fru-miR-3542	1	fru-miR-4015-5p	1			fru-miR-748-3p	1					fru-miR-5909	1	fru-miR-278	2	fru-miR-1529	2
fru-miR-3546	1	fru-miR-4027-5p	1			fru-miR-758	1					fru-miR-5913	1	fru-miR-284-3p	2	fru-miR-152b	2
fru-miR-3559-3p	1	fru-miR-4033-5p	1			fru-miR-759	1					fru-miR-5924a-5p	1	fru-miR-285	2	fru-miR-1546	2
fru-miR-3562	1	fru-miR-4041-5p	1			fru-miR-778	1					fru-miR-592-5p	1	fru-miR-2852	2	fru-miR-1559	2
fru-miR-3594-5p	1	fru-miR-4042-3p	1			fru-miR-79-5p	1					fru-miR-5930	1	fru-miR-2940-3p	2	fru-miR-1563	2
fru-miR-3596d	1	fru-miR-4059-3p	1			fru-miR-812k	1					fru-miR-5956	1	fru-miR-2949a-3p	2	fru-miR-159a.2	2
fru-miR-3610	1	fru-miR-4068-5p	1			fru-miR-812p	1					fru-miR-5969	1	fru-miR-2978	2	fru-miR-1600	2
fru-miR-361-3p	1	fru-miR-4078-5p	1			fru-miR-827c	1					fru-miR-599	1	fru-miR-2b	2	fru-miR-1612	2
fru-miR-3618	1	fru-miR-4092-3p	1			fru-miR-835-3p	1					fru-miR-6006-3p	1	fru-miR-2d-3p	2	fru-miR-1615	2
fru-miR-362	1	fru-miR-4099-5p	1			fru-miR-844-5p	1					fru-miR-6029	1	fru-miR-301a-5p	2	fru-miR-1643-3p	2
fru-miR-3624-5p	1	fru-miR-4114-5p	1			fru-miR-84a-5p	1					fru-miR-6066	1	fru-miR-301b-3p	2	fru-miR-1643-5p	2
fru-miR-3628-3p	1	fru-miR-4140-5p	1			fru-miR-84b-5p	1					fru-miR-6072	1	fru-miR-3044	2	fru-miR-167b-3p	2
fru-miR-363	1	fru-miR-4146-3p	1			fru-miR-858	1					fru-miR-6075	1	fru-miR-3059-5p	2	fru-miR-1691	2
fru-miR-3630-3p	1	fru-miR-4162-3p	1			fru-miR-873-3p	1					fru-miR-609	1	fru-miR-308-5p	2	fru-miR-1696	2
fru-miR-3632-3p	1	fru-miR-4175-3p	1			fru-miR-874	1					fru-miR-6090	1	fru-miR-3098-3p	2	fru-miR-169r	2
fru-miR-3636-5p	1	fru-miR-418	1			fru-miR-875	1					fru-miR-6103-3p	1	fru-miR-30f	2	fru-miR-16c-5p	2
fru-miR-365-5p	1	fru-miR-4192-3p	1			fru-miR-87-5p	1					fru-miR-6125	1	fru-miR-31	2	fru-miR-1715-5p	2
fru-miR-3657	1	fru-miR-4205-5p	1			fru-miR-914	1					fru-miR-6131	1	fru-miR-3133	2	fru-miR-1716	2
fru-miR-3658	1	fru-miR-4220-3p	1			fru-miR-92b-5p	1					fru-miR-6154b	1	fru-miR-3134	2	fru-miR-171a-5p	2
fru-miR-3659	1	fru-miR-422a	1			fru-miR-92d-3p	1					fru-miR-6192	1	fru-miR-31-5p	2	fru-miR-171c-5p	2
fru-miR-365a-5p	1	fru-miR-4235	1			fru-miR-92e-3p	1					fru-miR-6201	1	fru-miR-3162-5p	2	fru-miR-172b	2
fru-miR-3661	1	fru-miR-4236	1			fru-miR-9-3p	1					fru-miR-6228-3p	1	fru-miR-3191-3p	2	fru-miR-1740-3p	2
fru-miR-367	1	fru-miR-424-3p	1			fru-miR-940	1					fru-miR-627	1	fru-miR-319g	2	fru-miR-1757	2
fru-miR-3673	1	fru-miR-4251	1			fru-miR-962	1					fru-miR-634	1	fru-miR-3244	2	fru-miR-1760	2
fru-miR-3679-5p	1	fru-miR-425-3p	1			fru-miR-965	1					fru-miR-6363	1	fru-miR-3264	2	fru-miR-17a-3p	2
fru-miR-3681-5p	1	fru-miR-4256	1			fru-miR-965-3p	1					fru-miR-6371	1	fru-miR-3277	2	fru-miR-1864	2
fru-miR-3686	1	fru-miR-4273	1			fru-miR-96-5p	1					fru-miR-6389	1	fru-miR-3310	2	fru-miR-1865-5p	2
fru-miR-3689e	1	fru-miR-4287	1			fru-miR-980	1					fru-miR-6437a	1	fru-miR-3344	2	fru-miR-1868	2
fru-miR-3690	1	fru-miR-429	1			fru-miR-982c	1					fru-miR-6443	1	fru-miR-339-5p	2	fru-miR-1870-5p	2
fru-miR-370	1	fru-miR-429b	1			fru-miR-98-3p	1					fru-miR-6463	1	fru-miR-3408	2	fru-miR-1890	2
fru-miR-3701	1	fru-miR-430b	1			fru-miR-98-5p	1					fru-miR-6464	1	fru-miR-3418	2	fru-miR-1899	2
fru-miR-3705	1	fru-miR-430d	1			fru-miR-995-3p	1					fru-miR-6476	1	fru-miR-3436-5p	2	fru-miR-18a-3p	2
fru-miR-3707	1	fru-miR-434-3p	1			fru-miR-99-5p	1					fru-miR-6482	1	fru-miR-3443-5p	2	fru-miR-1911-3p	2
fru-miR-3711	1	fru-miR-4371a	1			fru-miR-99b-5p	1					fru-miR-6498-3p	1	fru-miR-3481-5p	2	fru-miR-1918	2
fru-miR-3716b	1	fru-miR-4371b	1			fru-miR-B2RC	1					fru-miR-64b-3p	1	fru-miR-34a	2	fru-miR-193b	2
fru-miR-3720	1	fru-miR-4377	1			fru-miR-B4-3p	1					fru-miR-6511a-3p	1	fru-miR-34c	2	fru-miR-194b-3p	2
fru-miR-3736	1	fru-miR-439f	1			fru-miR-BART6-3p	1					fru-miR-6512-5p	1	fru-miR-3572	2	fru-miR-196-5p	2
fru-miR-3741	1	fru-miR-43a-5p	1			fru-miR-BHRF1-3	1					fru-miR-6540-5p	1	fru-miR-357-3p	2	fru-miR-1966-3p	2
fru-miR-3742	1	fru-miR-43b-5p	1			fru-miR-H14-3p	1					fru-miR-6560-3p	1	fru-miR-3575-5p	2	fru-miR-1990c-3p	2
fru-miR-375	1	fru-miR-4404	1			fru-miR-H14-5p	1					fru-miR-6566-3p	1	fru-miR-3583-3p	2	fru-miR-1992	2
fru-miR-3752	1	fru-miR-4418	1			fru-miR-H16	1					fru-miR-6578-3p	1	fru-miR-3-5p	2	fru-miR-1995	2
fru-miR-3755	1	fru-miR-4435	1			fru-miR-H6-3p	1					fru-miR-6593-5p	1	fru-miR-3620-3p	2	fru-miR-1998	2
fru-miR-3756	1	fru-miR-4446-3p	1			fru-miR-M15-5p	1					fru-miR-6601-3p	1	fru-miR-363	2	fru-miR-1b	2
fru-miR-376b	1	fru-miR-4446-5p	1			fru-miR-M24-5p	1					fru-miR-6606-5p	1	fru-miR-3643-3p	2	fru-miR-1b-3p	2
fru-miR-377-3p	1	fru-miR-4457	1			fru-miR-M29-5p	1					fru-miR-6614-3p	1	fru-miR-365a	2	fru-miR-2014-5p	2
fru-miR-3776	1	fru-miR-4459	1			fru-miR-rL1-3p	1					fru-miR-6625-5p	1	fru-miR-3663-5p	2	fru-miR-2021-5p	2
fru-miR-3777	1	fru-miR-4461	1			fru-miR-Ro6-3p	1					fru-miR-6629-5p	1	fru-miR-367-5p	2	fru-miR-2030-5p	2
fru-miR-378f	1	fru-miR-4482-3p	1									fru-miR-6634-5p	1	fru-miR-36b-3p	2	fru-miR-204-3p	2
fru-miR-378h	1	fru-miR-4485	1									fru-miR-664-5p	1	fru-miR-375-5p	2	fru-miR-205	2
fru-miR-3818-5p	1	fru-miR-448-5p	1									fru-miR-665-5p	1	fru-miR-3785	2	fru-miR-2085	2
fru-miR-3821-5p	1	fru-miR-449a	1									fru-miR-6689-3p	1	fru-miR-3815-3p	2	fru-miR-2088a-3p	2
fru-miR-382-3p	1	fru-miR-449b	1									fru-miR-696	1	fru-miR-3818-5p	2	fru-miR-210	2
fru-miR-3835-3p	1	fru-miR-449b-5p	1									fru-miR-712-5p	1	fru-miR-3857-3p	2	fru-miR-2106	2
fru-miR-383-5p	1	fru-miR-449c-5p	1									fru-miR-7-3p	1	fru-miR-3862-5p	2	fru-miR-2111t	2
fru-miR-3836b-5p	1	fru-miR-4502	1									fru-miR-755-3p	1	fru-miR-3883-3p	2	fru-miR-215-5p	2
fru-miR-3844-5p	1	fru-miR-450a	1									fru-miR-769b	1	fru-miR-39	2	fru-miR-2162-3p	2
fru-miR-3855-5p	1	fru-miR-4517	1									fru-miR-770-5p	1	fru-miR-3934-3p	2	fru-miR-2173-3p	2
fru-miR-3872-5p	1	fru-miR-451b	1									fru-miR-771-3p	1	fru-miR-396a-3p	2	fru-miR-218a-5p	2
fru-miR-3877-3p	1	fru-miR-4525	1									fru-miR-773b-5p	1	fru-miR-396e	2	fru-miR-2227	2
fru-miR-3877-5p	1	fru-miR-453	1									fru-miR-788	1	fru-miR-3973	2	fru-miR-2240b	2
fru-miR-3897-3p	1	fru-miR-4535	1									fru-miR-81-5p	1	fru-miR-399g	2	fru-miR-2243	2
fru-miR-3914	1	fru-miR-4540	1									fru-miR-827c	1	fru-miR-4000b-3p	2	fru-miR-2253a	2
fru-miR-3922-3p	1	fru-miR-4542-3p	1									fru-miR-84-3p	1	fru-miR-4005b-5p	2	fru-miR-22-5p	2
fru-miR-3929	1	fru-miR-454a	1									fru-miR-84a	1	fru-miR-4009b-5p	2	fru-miR-2324	2
fru-miR-393e	1	fru-miR-4552	1									fru-miR-865-3p	1	fru-miR-401	2	fru-miR-2325b	2
fru-miR-394b-3p	1	fru-miR-4557	1									fru-miR-866-3p	1	fru-miR-4012-5p	2	fru-miR-2352	2
fru-miR-395	1	fru-miR-455b	1									fru-miR-87-5p	1	fru-miR-4029-5p	2	fru-miR-2366	2
fru-miR-395b	1	fru-miR-4561	1									fru-miR-877-3p	1	fru-miR-4045-3p	2	fru-miR-2427	2
fru-miR-395c-5p	1	fru-miR-4566	1									fru-miR-883a-3p	1	fru-miR-4064-5p	2	fru-miR-2451	2
fru-miR-395f-5p	1	fru-miR-4568	1									fru-miR-898b	1	fru-miR-4092-3p	2	fru-miR-2471-3p	2
fru-miR-395h-5p	1	fru-miR-4578	1									fru-miR-921	1	fru-miR-4180-5p	2	fru-miR-2477	2
fru-miR-395p-5p	1	fru-miR-4579	1									fru-miR-92d-3p	1	fru-miR-4203-3p	2	fru-miR-2486-3p	2
fru-miR-395x	1	fru-miR-457b	1									fru-miR-93-3p	1	fru-miR-4291	2	fru-miR-2490-3p	2
fru-miR-3965	1	fru-miR-458-5p	1									fru-miR-949	1	fru-miR-4298	2	fru-miR-2491-5p	2
fru-miR-396a	1	fru-miR-4599b	1									fru-miR-959-5p	1	fru-miR-430a	2	fru-miR-2493-5p	2
fru-miR-396a-3p	1	fru-miR-460-5p	1									fru-miR-980	1	fru-miR-430b	2	fru-miR-2495-5p	2
fru-miR-396c	1	fru-miR-4644	1									fru-miR-980-3p	1	fru-miR-430e	2	fru-miR-249-5p	2
fru-miR-396f-3p	1	fru-miR-465a-5p	1									fru-miR-989b	1	fru-miR-4330	2	fru-miR-250	2
fru-miR-3973	1	fru-miR-4660	1									fru-miR-99	1	fru-miR-4365	2	fru-miR-250-5p	2
fru-miR-3974	1	fru-miR-4662b	1									fru-miR-993a-5p	1	fru-miR-4382	2	fru-miR-2514	2
fru-miR-3977	1	fru-miR-466h-5p	1									fru-miR-993b-5p	1	fru-miR-4401b	2	fru-miR-2517a-3p	2
fru-miR-398	1	fru-miR-466i-5p	1									fru-miR-99-3p	1	fru-miR-4415b-3p	2	fru-miR-2548-3p	2
fru-miR-3982-5p	1	fru-miR-466n-5p	1									fru-miR-99-5p	1	fru-miR-4415b-5p	2	fru-miR-2557-3p	2
fru-miR-399b-5p	1	fru-miR-466p-5p	1									fru-miR-999-5p	1	fru-miR-4419b	2	fru-miR-25-5p	2
fru-miR-399c	1	fru-miR-4685-3p	1									fru-miR-9b-5p	1	fru-miR-4436b-3p	2	fru-miR-2582b-5p	2
fru-miR-399f	1	fru-miR-4685-5p	1									fru-miR-B1-3p	1	fru-miR-4464	2	fru-miR-2592m	2
fru-miR-399i-5p	1	fru-miR-4690-5p	1									fru-miR-B4-3p	1	fru-miR-449c-3p	2	fru-miR-2592q-3p	2
fru-miR-4000g-5p	1	fru-miR-4691-3p	1									fru-miR-H14-3p	1	fru-miR-449c-5p	2	fru-miR-2634	2
fru-miR-4001b-5p	1	fru-miR-4691-5p	1									fru-miR-H17	1	fru-miR-44b-5p	2	fru-miR-263b-3p	2
fru-miR-4001i-3p	1	fru-miR-4701-3p	1									fru-miR-H17-3p	1	fru-miR-450b-5p	2	fru-miR-2680b	2
fru-miR-4006f-3p	1	fru-miR-470-5p	1									fru-miR-H2	1	fru-miR-4543	2	fru-miR-2686a-3p	2
fru-miR-4020b-5p	1	fru-miR-4709-5p	1									fru-miR-H7-5p	1	fru-miR-4546	2	fru-miR-2686a-5p	2
fru-miR-4027-5p	1	fru-miR-4712-3p	1									fru-miR-H8-5p	1	fru-miR-4554	2	fru-miR-2691-5p	2
fru-miR-4031-5p	1	fru-miR-4716-5p	1									fru-miR-K12-3-3p	1	fru-miR-4595	2	fru-miR-2695	2
fru-miR-4036-5p	1	fru-miR-4717-3p	1									fru-miR-K12-5p	1	fru-miR-4617	2	fru-miR-270	2
fru-miR-4041-5p	1	fru-miR-4722-3p	1									fru-miR-LLT6	1	fru-miR-4645-3p	2	fru-miR-2734	2
fru-miR-4048-3p	1	fru-miR-4722-5p	1									fru-miR-M1-3p	1	fru-miR-466c-5p	2	fru-miR-2775a	2
fru-miR-4057-3p	1	fru-miR-4726-3p	1									fru-miR-M16-5p	1	fru-miR-472a	2	fru-miR-2775b	2
fru-miR-40-5p	1	fru-miR-4727-5p	1									fru-miR-M17-5p	1	fru-miR-4761-5p	2	fru-miR-2783	2
fru-miR-4060-5p	1	fru-miR-4731-3p	1									fru-miR-M18-5p	1	fru-miR-4782-5p	2	fru-miR-282	2
fru-miR-4071-5p	1	fru-miR-4731-5p	1									fru-miR-M28-3p	1	fru-miR-4790-3p	2	fru-miR-2840	2
fru-miR-4074-3p	1	fru-miR-4737	1									fru-miR-UL70-3p	1	fru-miR-4800-5p	2	fru-miR-2889	2
fru-miR-408	1	fru-miR-4746-3p	1											fru-miR-482d	2	fru-miR-2897	2
fru-miR-4087-5p	1	fru-miR-4749-3p	1											fru-miR-483	2	fru-miR-2902	2
fru-miR-4097-3p	1	fru-miR-4750-3p	1											fru-miR-4835-5p	2	fru-miR-291b-3p	2
fru-miR-4099-5p	1	fru-miR-4757-5p	1											fru-miR-4875a-5p	2	fru-miR-2937	2
fru-miR-4111-3p	1	fru-miR-4770	1											fru-miR-489-5p	2	fru-miR-29-5p	2
fru-miR-4113-5p	1	fru-miR-4787-5p	1											fru-miR-4904-5p	2	fru-miR-2962-5p	2
fru-miR-4119-5p	1	fru-miR-478e	1											fru-miR-4916-3p	2	fru-miR-298	2
fru-miR-4123-5p	1	fru-miR-4797-3p	1											fru-miR-494	2	fru-miR-2987	2
fru-miR-414	1	fru-miR-479a	1											fru-miR-4943-3p	2	fru-miR-2992	2
fru-miR-4145-3p	1	fru-miR-482	1											fru-miR-4969-5p	2	fru-miR-29b-3p	2
fru-miR-4149-5p	1	fru-miR-4822-3p	1											fru-miR-50	2	fru-miR-29b-5p	2
fru-miR-415	1	fru-miR-482a	1											fru-miR-5020b	2	fru-miR-29d-3p	2
fru-miR-4151-5p	1	fru-miR-482b	1											fru-miR-503-5p	2	fru-miR-2a-5p	2
fru-miR-4175-3p	1	fru-miR-4830d-3p	1											fru-miR-506-3p	2	fru-miR-2e	2
fru-miR-418	1	fru-miR-4841	1											fru-miR-5070	2	fru-miR-300-5p	2
fru-miR-4181-3p	1	fru-miR-4842	1											fru-miR-5079	2	fru-miR-3012a	2
fru-miR-4187-5p	1	fru-miR-4868a	1											fru-miR-508	2	fru-miR-3015c	2
fru-miR-419	1	fru-miR-4871-5p	1											fru-miR-5082	2	fru-miR-301b-5p	2
fru-miR-4214-5p	1	fru-miR-487b	1											fru-miR-508-3p	2	fru-miR-3025	2
fru-miR-4220-3p	1	fru-miR-488-3p	1											fru-miR-509-5p	2	fru-miR-3039	2
fru-miR-424-3p	1	fru-miR-489-3p	1											fru-miR-5106	2	fru-miR-3041	2
fru-miR-425-3p	1	fru-miR-4899	1											fru-miR-5124b	2	fru-miR-3044	2
fru-miR-4272	1	fru-miR-4900b	1											fru-miR-5134-3p	2	fru-miR-3052	2
fru-miR-4287	1	fru-miR-4924	1											fru-miR-516a-5p	2	fru-miR-3065-5p	2
fru-miR-4324	1	fru-miR-4932	1											fru-miR-5176-3p	2	fru-miR-3073a-3p	2
fru-miR-4327	1	fru-miR-4937	1											fru-miR-517b	2	fru-miR-3073a-5p	2
fru-miR-4359b	1	fru-miR-494-5p	1											fru-miR-518d	2	fru-miR-311b	2
fru-miR-4363	1	fru-miR-4949-3p	1											fru-miR-5291b	2	fru-miR-3139	2
fru-miR-437	1	fru-miR-4950-5p	1											fru-miR-5337b	2	fru-miR-314	2
fru-miR-4387b	1	fru-miR-4963-3p	1											fru-miR-5348-5p	2	fru-miR-3150b-5p	2
fru-miR-4394	1	fru-miR-497	1											fru-miR-5349-5p	2	fru-miR-3154	2
fru-miR-4395	1	fru-miR-4982-3p	1											fru-miR-5350b-3p	2	fru-miR-3156-5p	2
fru-miR-440	1	fru-miR-499-3p	1											fru-miR-5383	2	fru-miR-3159	2
fru-miR-4404	1	fru-miR-4999-3p	1											fru-miR-5409	2	fru-miR-3167	2
fru-miR-4416a	1	fru-miR-5001-3p	1											fru-miR-5446	2	fru-miR-3173	2
fru-miR-4423	1	fru-miR-5003-3p	1											fru-miR-5484	2	fru-miR-3193	2
fru-miR-4440	1	fru-miR-500-3p	1											fru-miR-549	2	fru-miR-319c	2
fru-miR-4447	1	fru-miR-5012	1											fru-miR-5500	2	fru-miR-3204a-3p	2
fru-miR-4449	1	fru-miR-5018	1											fru-miR-5540	2	fru-miR-320e	2
fru-miR-4454	1	fru-miR-503-5p	1											fru-miR-5543	2	fru-miR-3222	2
fru-miR-4455	1	fru-miR-5042	1											fru-miR-5562-5p	2	fru-miR-3228	2
fru-miR-44-5p	1	fru-miR-5071	1											fru-miR-5565g-3p	2	fru-miR-3266	2
fru-miR-4473	1	fru-miR-5072	1											fru-miR-557	2	fru-miR-3271	2
fru-miR-4482-3p	1	fru-miR-5080	1											fru-miR-5584-3p	2	fru-miR-328-5p	2
fru-miR-4489	1	fru-miR-5084	1											fru-miR-5599-3p	2	fru-miR-3287	2
fru-miR-449b-3p	1	fru-miR-509-5p	1											fru-miR-5599-5p	2	fru-miR-330-3p	2
fru-miR-449b-5p	1	fru-miR-5104	1											fru-miR-5644	2	fru-miR-3339	2
fru-miR-449c-3p	1	fru-miR-5122	1											fru-miR-574-5p	2	fru-miR-3388-5p	2
fru-miR-44a-5p	1	fru-miR-5123	1											fru-miR-5803	2	fru-miR-3396	2
fru-miR-4502	1	fru-miR-5131	1											fru-miR-5807	2	fru-miR-3404	2
fru-miR-4520b-3p	1	fru-miR-5134-5p	1											fru-miR-5817	2	fru-miR-3414-5p	2
fru-miR-4524a-5p	1	fru-miR-51-3p	1											fru-miR-5837.1	2	fru-miR-3420	2
fru-miR-4524b-5p	1	fru-miR-5143a	1											fru-miR-586	2	fru-miR-342-3p	2
fru-miR-4529	1	fru-miR-5146	1											fru-miR-5890c	2	fru-miR-3436-5p	2
fru-miR-4531	1	fru-miR-5159	1											fru-miR-59	2	fru-miR-3440b-5p	2
fru-miR-4537	1	fru-miR-5164	1											fru-miR-5959	2	fru-miR-344f-3p	2
fru-miR-4544-3p	1	fru-miR-516a-3p	1											fru-miR-6006-3p	2	fru-miR-344g	2
fru-miR-4550	1	fru-miR-5177	1											fru-miR-6049	2	fru-miR-345	2
fru-miR-4555	1	fru-miR-518a-3p	1											fru-miR-6108f	2	fru-miR-3466-5p	2
fru-miR-4569	1	fru-miR-519e-3p	1											fru-miR-6132	2	fru-miR-3514-3p	2
fru-miR-4576	1	fru-miR-5207	1											fru-miR-615-5p	2	fru-miR-3583-3p	2
fru-miR-4583	1	fru-miR-5213-3p	1											fru-miR-616	2	fru-miR-359	2
fru-miR-459-5p	1	fru-miR-5223b	1											fru-miR-6207	2	fru-miR-3594-5p	2
fru-miR-460-5p	1	fru-miR-5224a	1											fru-miR-6217b-3p	2	fru-miR-3614-3p	2
fru-miR-460a-3p	1	fru-miR-5234	1											fru-miR-626	2	fru-miR-3623-5p	2
fru-miR-460b-5p	1	fru-miR-52-3p	1											fru-miR-6302-3p	2	fru-miR-3681-3p	2
fru-miR-462	1	fru-miR-5261	1											fru-miR-6356	2	fru-miR-36c-5p	2
fru-miR-4621	1	fru-miR-5269b	1											fru-miR-6371	2	fru-miR-370	2
fru-miR-4639-3p	1	fru-miR-5277	1											fru-miR-6394	2	fru-miR-3721	2
fru-miR-4644	1	fru-miR-5284e	1											fru-miR-6416-3p	2	fru-miR-3724	2
fru-miR-4645-3p	1	fru-miR-5286a	1											fru-miR-6419	2	fru-miR-3735	2
fru-miR-4646-3p	1	fru-miR-5291b	1											fru-miR-6429	2	fru-miR-3750	2
fru-miR-4646-5p	1	fru-miR-5294a	1											fru-miR-6474	2	fru-miR-378f	2
fru-miR-4647	1	fru-miR-5328	1											fru-miR-6491	2	fru-miR-378h	2
fru-miR-4649-3p	1	fru-miR-5333	1											fru-miR-6505-3p	2	fru-miR-3793	2
fru-miR-4654	1	fru-miR-5338	1											fru-miR-6515-3p	2	fru-miR-3794	2
fru-miR-4662b	1	fru-miR-533e	1											fru-miR-653-5p	2	fru-miR-3809-3p	2
fru-miR-4663	1	fru-miR-5350a-5p	1											fru-miR-6548-3p	2	fru-miR-381-5p	2
fru-miR-4666b	1	fru-miR-5352-5p	1											fru-miR-6581-3p	2	fru-miR-3834-3p	2
fru-miR-4667	1	fru-miR-5353-3p	1											fru-miR-6587-5p	2	fru-miR-3849-3p	2
fru-miR-4667-3p	1	fru-miR-5362-3p	1											fru-miR-6617-3p	2	fru-miR-3865-3p	2
fru-miR-4668-3p	1	fru-miR-5364-5p	1											fru-miR-6675-5p	2	fru-miR-3884-3p	2
fru-miR-466c-5p	1	fru-miR-5365b-3p	1											fru-miR-668-5p	2	fru-miR-3885-3p	2
fru-miR-466h-5p	1	fru-miR-5380b	1											fru-miR-6700-3p	2	fru-miR-3891-3p	2
fru-miR-466k	1	fru-miR-5387b	1											fru-miR-670-3p	2	fru-miR-3897-3p	2
fru-miR-4671-3p	1	fru-miR-5388	1											fru-miR-6718-5p	2	fru-miR-39	2
fru-miR-4675	1	fru-miR-54	1											fru-miR-6719-3p	2	fru-miR-3907	2
fru-miR-467b-3p	1	fru-miR-5410-3p	1											fru-miR-7128	2	fru-miR-3916	2
fru-miR-467f	1	fru-miR-5419	1											fru-miR-750	2	fru-miR-3930-5p	2
fru-miR-4681	1	fru-miR-542-3p	1											fru-miR-750-3p	2	fru-miR-3958-5p	2
fru-miR-468-3p	1	fru-miR-5428	1											fru-miR-752-5p	2	fru-miR-395d-5p	2
fru-miR-4695-3p	1	fru-miR-5433	1											fru-miR-753d-5p	2	fru-miR-395f-5p	2
fru-miR-4701-3p	1	fru-miR-5437	1											fru-miR-754b-3p	2	fru-miR-395o	2
fru-miR-4706	1	fru-miR-5447	1											fru-miR-777	2	fru-miR-395o-3p	2
fru-miR-4712-5p	1	fru-miR-5453	1											fru-miR-788	2	fru-miR-396e	2
fru-miR-4714-5p	1	fru-miR-5460	1											fru-miR-791	2	fru-miR-3970	2
fru-miR-4721	1	fru-miR-5489	1											fru-miR-791-5p	2	fru-miR-3973	2
fru-miR-4723-3p	1	fru-miR-548d-3p	1											fru-miR-823	2	fru-miR-398	2
fru-miR-4725-5p	1	fru-miR-5493	1											fru-miR-827	2	fru-miR-4000h-3p	2
fru-miR-4727-3p	1	fru-miR-5512b	1											fru-miR-831	2	fru-miR-4001f-5p	2
fru-miR-4727-5p	1	fru-miR-5515	1											fru-miR-849	2	fru-miR-4014-5p	2
fru-miR-4728-3p	1	fru-miR-5547-3p	1											fru-miR-857-3p	2	fru-miR-4043-5p	2
fru-miR-4731-3p	1	fru-miR-5563-3p	1											fru-miR-866-3p	2	fru-miR-4064-5p	2
fru-miR-4742-3p	1	fru-miR-5568c-3p	1											fru-miR-869.1	2	fru-miR-4067-5p	2
fru-miR-4747-5p	1	fru-miR-5575	1											fru-miR-875-5p	2	fru-miR-4127-3p	2
fru-miR-4749-3p	1	fru-miR-5581-5p	1											fru-miR-87-5p	2	fru-miR-415	2
fru-miR-4753-5p	1	fru-miR-5582-5p	1											fru-miR-87a-3p	2	fru-miR-4151-3p	2
fru-miR-4758-5p	1	fru-miR-5587-5p	1											fru-miR-909.3	2	fru-miR-4200-3p	2
fru-miR-4764-3p	1	fru-miR-5598-3p	1											fru-miR-95	2	fru-miR-4214-5p	2
fru-miR-4780	1	fru-miR-5620-3p	1											fru-miR-975-5p	2	fru-miR-4246	2
fru-miR-4791	1	fru-miR-5623-3p	1											fru-miR-986-5p	2	fru-miR-4301	2
fru-miR-4797-5p	1	fru-miR-5633	1											fru-miR-989	2	fru-miR-4330	2
fru-miR-479b	1	fru-miR-5644	1											fru-miR-BART14-3p	2	fru-miR-4352a	2
fru-miR-4802-3p	1	fru-miR-5645b	1											fru-miR-BART4-5p	2	fru-miR-4389	2
fru-miR-4811-5p	1	fru-miR-5652	1											fru-miR-H9-3p	2	fru-miR-4400	2
fru-miR-4816-5p	1	fru-miR-5658	1											fru-miR-iab-5p	2	fru-miR-4415b-3p	2
fru-miR-482	1	fru-miR-5659	1											fru-miR-K121-3p	2	fru-miR-4415b-5p	2
fru-miR-4821	1	fru-miR-5670	1											fru-miR-K12-3p	2	fru-miR-4420	2
fru-miR-4822-3p	1	fru-miR-5675	1											fru-miR-K12-5-3p	2	fru-miR-4457	2
fru-miR-4825-5p	1	fru-miR-5678	1											fru-miR-M12-5p	2	fru-miR-4459	2
fru-miR-4827b	1	fru-miR-5687	1											fru-miR-rL1-32-5p	2	fru-miR-4491	2
fru-miR-482d	1	fru-miR-5696	1											fru-miR-rL1-3p	2	fru-miR-449a-3p	2
fru-miR-482d-5p	1	fru-miR-57	1											fru-bantam	1	fru-miR-449c-5p	2
fru-miR-483-3p	1	fru-miR-570-3p	1											fru-let-7-5p	1	fru-miR-451-5p	2
fru-miR-4837	1	fru-miR-5709	1											fru-let-7a-5p	1	fru-miR-4534	2
fru-miR-4841	1	fru-miR-5746	1											fru-let-7b	1	fru-miR-4593	2
fru-miR-4848a	1	fru-miR-57-5p	1											fru-let-7b-5p	1	fru-miR-4601	2
fru-miR-4860-5p	1	fru-miR-5768	1											fru-let-7c-3p	1	fru-miR-4618	2
fru-miR-4866-3p	1	fru-miR-5782	1											fru-let-7d	1	fru-miR-4647	2
fru-miR-4870	1	fru-miR-5787	1											fru-let-7f-3p	1	fru-miR-4650	2
fru-miR-4902	1	fru-miR-582	1											fru-let-7g-3p	1	fru-miR-4698	2
fru-miR-4911-3p	1	fru-miR-582-3p	1											fru-lin-4-3p	1	fru-miR-4709-3p	2
fru-miR-4914-5p	1	fru-miR-5829	1											fru-miR-1000-3p	1	fru-miR-4714-5p	2
fru-miR-4934	1	fru-miR-5833	1											fru-miR-1001-3p	1	fru-miR-4716	2
fru-miR-494	1	fru-miR-5846	1											fru-miR-1001-5p	1	fru-miR-4749-3p	2
fru-miR-4949-5p	1	fru-miR-5849	1											fru-miR-1002-5p	1	fru-miR-4749-5p	2
fru-miR-4957-5p	1	fru-miR-5858	1											fru-miR-1003-5p	1	fru-miR-4756-3p	2
fru-miR-49-5p	1	fru-miR-5903	1											fru-miR-100-3p	1	fru-miR-4786-5p	2
fru-miR-4960-3p	1	fru-miR-5907	1											fru-miR-1008-3p	1	fru-miR-479	2
fru-miR-496-3p	1	fru-miR-5910	1											fru-miR-100e-5p	1	fru-miR-4791	2
fru-miR-4965-3p	1	fru-miR-5921-5p	1											fru-miR-1014-3p	1	fru-miR-4814-3p	2
fru-miR-497-5p	1	fru-miR-592-5p	1											fru-miR-1015-3p	1	fru-miR-4840	2
fru-miR-4986-5p	1	fru-miR-5928e	1											fru-miR-101-5p	1	fru-miR-4849	2
fru-miR-499	1	fru-miR-5929	1											fru-miR-1019-5p	1	fru-miR-4868a	2
fru-miR-5001-5p	1	fru-miR-5947	1											fru-miR-101b-3p	1	fru-miR-4870	2
fru-miR-5004-3p	1	fru-miR-5952	1											fru-miR-1023e-3p	1	fru-miR-489-3p	2
fru-miR-5007-5p	1	fru-miR-5954	1											fru-miR-1026a	1	fru-miR-49	2
fru-miR-5020b	1	fru-miR-5958	1											fru-miR-1030j	1	fru-miR-4907	2
fru-miR-5026	1	fru-miR-596	1											fru-miR-1048-5p	1	fru-miR-4916-3p	2
fru-miR-502b	1	fru-miR-5963	1											fru-miR-1050	1	fru-miR-4938	2
fru-miR-503-3p	1	fru-miR-5972	1											fru-miR-1051-3p	1	fru-miR-49-3p	2
fru-miR-503-5p	1	fru-miR-598-3p	1											fru-miR-1051-5p	1	fru-miR-4951-3p	2
fru-miR-5085	1	fru-miR-6010-3p	1											fru-miR-1059	1	fru-miR-4962-3p	2
fru-miR-509-3p	1	fru-miR-6012-3p	1											fru-miR-10-5p	1	fru-miR-497-5p	2
fru-miR-5097	1	fru-miR-60-3p	1											fru-miR-1065	1	fru-miR-5003-3p	2
fru-miR-509a	1	fru-miR-6058	1											fru-miR-106a-3p	1	fru-miR-5010-3p	2
fru-miR-511	1	fru-miR-60-5p	1											fru-miR-1072	1	fru-miR-501-5p	2
fru-miR-511-5p	1	fru-miR-606	1											fru-miR-1073-3p	1	fru-miR-5032	2
fru-miR-5120	1	fru-miR-6060	1											fru-miR-1074	1	fru-miR-503-3p	2
fru-miR-5123	1	fru-miR-6065	1											fru-miR-1076-5p	1	fru-miR-5043	2
fru-miR-5126	1	fru-miR-6075	1											fru-miR-1084	1	fru-miR-506-3p	2
fru-miR-5137	1	fru-miR-6119-3p	1											fru-miR-1085-5p	1	fru-miR-509-3p	2
fru-miR-5143a	1	fru-miR-6125	1											fru-miR-1088-3p	1	fru-miR-509-5p	2
fru-miR-5143b	1	fru-miR-613	1											fru-miR-1097	1	fru-miR-5100	2
fru-miR-5144-3p	1	fru-miR-6154b	1											fru-miR-1098	1	fru-miR-5104	2
fru-miR-5147	1	fru-miR-6172	1											fru-miR-10a-5p	1	fru-miR-5133	2
fru-miR-5149	1	fru-miR-619	1											fru-miR-10c	1	fru-miR-513b	2
fru-miR-514a-5p	1	fru-miR-61a-3p	1											fru-miR-1103-3p	1	fru-miR-513c	2
fru-miR-5154	1	fru-miR-6229-3p	1											fru-miR-1106	1	fru-miR-513c-5p	2
fru-miR-5161	1	fru-miR-6231-5p	1											fru-miR-1110	1	fru-miR-5146	2
fru-miR-5173	1	fru-miR-6234b-3p	1											fru-miR-1114	1	fru-miR-5150-3p	2
fru-miR-5185a	1	fru-miR-626	1											fru-miR-1130	1	fru-miR-517-5p	2
fru-miR-518a-3p	1	fru-miR-629	1											fru-miR-1138	1	fru-miR-5230	2
fru-miR-5193	1	fru-miR-6310-3p	1											fru-miR-1150.3	1	fru-miR-5242	2
fru-miR-519c	1	fru-miR-6328	1											fru-miR-1151a-5p	1	fru-miR-5246	2
fru-miR-519e	1	fru-miR-6334	1											fru-miR-1151b-5p	1	fru-miR-5284g	2
fru-miR-5207	1	fru-miR-6337	1											fru-miR-1156.2	1	fru-miR-5285b	2
fru-miR-520c-5p	1	fru-miR-6339	1											fru-miR-1166.1	1	fru-miR-5289a	2
fru-miR-5213-5p	1	fru-miR-6344	1											fru-miR-1175	1	fru-miR-5298b	2
fru-miR-5222	1	fru-miR-6349	1											fru-miR-1179	1	fru-miR-5302	2
fru-miR-5265	1	fru-miR-6363	1											fru-miR-1195	1	fru-miR-5338	2
fru-miR-5273	1	fru-miR-6383	1											fru-miR-1197	1	fru-miR-5346-5p	2
fru-miR-5284h	1	fru-miR-6389	1											fru-miR-1205	1	fru-miR-535	2
fru-miR-5288	1	fru-miR-6399	1											fru-miR-1207-5p	1	fru-miR-5350b-5p	2
fru-miR-5289a	1	fru-miR-6404	1											fru-miR-1215	1	fru-miR-5350c-5p	2
fru-miR-5291c	1	fru-miR-6410	1											fru-miR-1221-5p	1	fru-miR-5355-5p	2
fru-miR-5295c	1	fru-miR-6412	1											fru-miR-1222a	1	fru-miR-5356b-5p	2
fru-miR-5295d	1	fru-miR-6413	1											fru-miR-1228-3p	1	fru-miR-5357-3p	2
fru-miR-5296	1	fru-miR-6423	1											fru-miR-1237	1	fru-miR-5367-5p	2
fru-miR-5298a	1	fru-miR-6437b	1											fru-miR-1238	1	fru-miR-5369	2
fru-miR-5307	1	fru-miR-6442	1											fru-miR-1238-5p	1	fru-miR-536c	2
fru-miR-530d	1	fru-miR-6452	1											fru-miR-12-3p	1	fru-miR-5388	2
fru-miR-5347-3p	1	fru-miR-650	1											fru-miR-1244	1	fru-miR-541-3p	2
fru-miR-535	1	fru-miR-6503-3p	1											fru-miR-1248	1	fru-miR-5432	2
fru-miR-5353-5p	1	fru-miR-6509-3p	1											fru-miR-124d-5p	1	fru-miR-545-5p	2
fru-miR-5359-5p	1	fru-miR-6512-5p	1											fru-miR-1250	1	fru-miR-5484	2
fru-miR-5364-5p	1	fru-miR-6515-3p	1											fru-miR-1251	1	fru-miR-548a	2
fru-miR-5365b-3p	1	fru-miR-6516-3p	1											fru-miR-1254	1	fru-miR-5499	2
fru-miR-5366-5p	1	fru-miR-652-5p	1											fru-miR-1255b	1	fru-miR-5534b	2
fru-miR-5368	1	fru-miR-6532	1											fru-miR-125a	1	fru-miR-5550-5p	2
fru-miR-536c	1	fru-miR-6540-5p	1											fru-miR-1260a	1	fru-miR-5556-5p	2
fru-miR-5380a	1	fru-miR-6545-5p	1											fru-miR-1262	1	fru-miR-5557-5p	2
fru-miR-5380b	1	fru-miR-6547-5p	1											fru-miR-1271	1	fru-miR-5589-3p	2
fru-miR-5387a	1	fru-miR-6559-5p	1											fru-miR-1272	1	fru-miR-5594-3p	2
fru-miR-5391	1	fru-miR-6560-3p	1											fru-miR-1284	1	fru-miR-55a	2
fru-miR-5397-3p	1	fru-miR-657	1											fru-miR-1285a	1	fru-miR-5604-3p	2
fru-miR-5401	1	fru-miR-6570-3p	1											fru-miR-1286	1	fru-miR-5623-3p	2
fru-miR-5408a-5p	1	fru-miR-6576-5p	1											fru-miR-1291	1	fru-miR-5633	2
fru-miR-5410-3p	1	fru-miR-6579-5p	1											fru-miR-1292-5p	1	fru-miR-5647	2
fru-miR-541-3p	1	fru-miR-658	1											fru-miR-1293	1	fru-miR-5663	2
fru-miR-541-5p	1	fru-miR-6581-5p	1											fru-miR-1297	1	fru-miR-5683	2
fru-miR-5433	1	fru-miR-6583-5p	1											fru-miR-1299	1	fru-miR-5713	2
fru-miR-543-5p	1	fru-miR-6584-5p	1											fru-miR-129b	1	fru-miR-5723	2
fru-miR-5442	1	fru-miR-6597-3p	1											fru-miR-12b-5p	1	fru-miR-5758	2
fru-miR-5450	1	fru-miR-6602-5p	1											fru-miR-1304	1	fru-miR-5772	2
fru-miR-5465	1	fru-miR-6610-3p	1											fru-miR-1306-5p	1	fru-miR-582-3p	2
fru-miR-5468	1	fru-miR-6612-5p	1											fru-miR-1307	1	fru-miR-5829	2
fru-miR-5474	1	fru-miR-6629-5p	1											fru-miR-1309	1	fru-miR-5833	2
fru-miR-547-5p	1	fru-miR-663b	1											fru-miR-130a-5p	1	fru-miR-584-3p	2
fru-miR-548aw	1	fru-miR-664-5p	1											fru-miR-130b	1	fru-miR-5844	2
fru-miR-548d-3p	1	fru-miR-6657-3p	1											fru-miR-130b-5p	1	fru-miR-5866	2
fru-miR-5501	1	fru-miR-6671-5p	1											fru-miR-1313	1	fru-miR-5884	2
fru-miR-550a-3p	1	fru-miR-6672-3p	1											fru-miR-1316	1	fru-miR-5887	2
fru-miR-551-5p	1	fru-miR-6673-3p	1											fru-miR-132	1	fru-miR-5890c	2
fru-miR-551a	1	fru-miR-6691-5p	1											fru-miR-1322	1	fru-miR-59	2
fru-miR-5524	1	fru-miR-6707-5p	1											fru-miR-1329-3p	1	fru-miR-590-5p	2
fru-miR-5532	1	fru-miR-6709-5p	1											fru-miR-1331	1	fru-miR-5924a-5p	2
fru-miR-5538	1	fru-miR-676-5p	1											fru-miR-133-5p	1	fru-miR-5946c	2
fru-miR-5539	1	fru-miR-679-5p	1											fru-miR-133a	1	fru-miR-595	2
fru-miR-55-3p	1	fru-miR-686	1											fru-miR-133a-5p	1	fru-miR-5959	2
fru-miR-5550-5p	1	fru-miR-694	1											fru-miR-133b-3p	1	fru-miR-5971	2
fru-miR-5556-3p	1	fru-miR-696	1											fru-miR-1343-5p	1	fru-miR-5998b	2
fru-miR-5576	1	fru-miR-702-3p	1											fru-miR-134-3p	1	fru-miR-6001-5p	2
fru-miR-5580-3p	1	fru-miR-7132	1											fru-miR-1345	1	fru-miR-60-5p	2
fru-miR-5581-3p	1	fru-miR-71c-3p	1											fru-miR-1349	1	fru-miR-6066	2
fru-miR-5586-3p	1	fru-miR-727-3p	1											fru-miR-1353	1	fru-miR-609	2
fru-miR-5590-5p	1	fru-miR-730	1											fru-miR-135-3p	1	fru-miR-6097	2
fru-miR-5596a-3p	1	fru-miR-742-5p	1											fru-miR-1355-3p	1	fru-miR-610	2
fru-miR-5598-3p	1	fru-miR-747-3p	1											fru-miR-1355-5p	1	fru-miR-6116-5p	2
fru-miR-5600-5p	1	fru-miR-750-3p	1											fru-miR-135a	1	fru-miR-6162	2
fru-miR-5601-5p	1	fru-miR-750-5p	1											fru-miR-1361-3p	1	fru-miR-616-5p	2
fru-miR-5620-3p	1	fru-miR-755-3p	1											fru-miR-1362-5p	1	fru-miR-6168	2
fru-miR-5626-5p	1	fru-miR-759	1											fru-miR-1365-5p	1	fru-miR-6200	2
fru-miR-5633	1	fru-miR-7-5p	1											fru-miR-1381-3p	1	fru-miR-6220-5p	2
fru-miR-5639	1	fru-miR-76	1											fru-miR-138-3p	1	fru-miR-6243	2
fru-miR-5644	1	fru-miR-760-3p	1											fru-miR-1397-3p	1	fru-miR-6299	2
fru-miR-5647	1	fru-miR-761	1											fru-miR-13a	1	fru-miR-631	2
fru-miR-5658	1	fru-miR-769	1											fru-miR-13b-5p	1	fru-miR-6312-3p	2
fru-miR-567	1	fru-miR-769-3p	1											fru-miR-140	1	fru-miR-6315	2
fru-miR-5683	1	fru-miR-787-5p	1											fru-miR-1400-3p	1	fru-miR-6327	2
fru-miR-5691	1	fru-miR-789	1											fru-miR-140-3p	1	fru-miR-634	2
fru-miR-5711	1	fru-miR-790-3p	1											fru-miR-1404	1	fru-miR-6353	2
fru-miR-5719	1	fru-miR-796	1											fru-miR-1406-3p	1	fru-miR-6372	2
fru-miR-5727-5p	1	fru-miR-797-5p	1											fru-miR-1414-5p	1	fru-miR-6393	2
fru-miR-573	1	fru-miR-80-3p	1											fru-miR-1419b-5p	1	fru-miR-6416-3p	2
fru-miR-5735-5p	1	fru-miR-80-5p	1											fru-miR-1419e-3p	1	fru-miR-6436	2
fru-miR-574-5p	1	fru-miR-812o-5p	1											fru-miR-1420e	1	fru-miR-6476	2
fru-miR-578	1	fru-miR-812p	1											fru-miR-1420g-3p	1	fru-miR-6491	2
fru-miR-5789	1	fru-miR-812r	1											fru-miR-1421ac-5p	1	fru-miR-6498-3p	2
fru-miR-5803	1	fru-miR-815c	1											fru-miR-1421ak-3p	1	fru-miR-6500-5p	2
fru-miR-5813	1	fru-miR-822-5p	1											fru-miR-1421al-5p	1	fru-miR-6501-3p	2
fru-miR-5815	1	fru-miR-825	1											fru-miR-1421am	1	fru-miR-6507-5p	2
fru-miR-5831	1	fru-miR-827	1											fru-miR-1421i-3p	1	fru-miR-650b	2
fru-miR-5839	1	fru-miR-827b	1											fru-miR-1421l-3p	1	fru-miR-6520	2
fru-miR-584	1	fru-miR-83-5p	1											fru-miR-1421x-3p	1	fru-miR-6531	2
fru-miR-584-3p	1	fru-miR-838	1											fru-miR-1421y-5p	1	fru-miR-6533	2
fru-miR-5846	1	fru-miR-84-3p	1											fru-miR-1422b-5p	1	fru-miR-6550-3p	2
fru-miR-5902-5p	1	fru-miR-84-5p	1											fru-miR-1422d-3p	1	fru-miR-6565-3p	2
fru-miR-5908-3p	1	fru-miR-848-3p	1											fru-miR-1422h-5p	1	fru-miR-6582-3p	2
fru-miR-591	1	fru-miR-851-5p	1											fru-miR-1422i-3p	1	fru-miR-6587-3p	2
fru-miR-5926	1	fru-miR-853	1											fru-miR-1422k-3p	1	fru-miR-6598-5p	2
fru-miR-5928e	1	fru-miR-860-5p	1											fru-miR-1422k-5p	1	fru-miR-6615-5p	2
fru-miR-5929	1	fru-miR-863-5p	1											fru-miR-1422q-3p	1	fru-miR-6629-5p	2
fru-miR-593-5p	1	fru-miR-866-3p	1											fru-miR-1432-3p	1	fru-miR-666-3p	2
fru-miR-5942	1	fru-miR-868-3p	1											fru-miR-1434-5p	1	fru-miR-6678-3p	2
fru-miR-5943	1	fru-miR-873-3p	1											fru-miR-1439	1	fru-miR-6689-3p	2
fru-miR-5954	1	fru-miR-873b-3p	1											fru-miR-1444a	1	fru-miR-669e-5p	2
fru-miR-5958	1	fru-miR-87-5p	1											fru-miR-144-5p	1	fru-miR-671-5p	2
fru-miR-597	1	fru-miR-891a	1											fru-miR-1448	1	fru-miR-6719-3p	2
fru-miR-5972	1	fru-miR-892b	1											fru-miR-1449	1	fru-miR-677	2
fru-miR-598-3p	1	fru-miR-906-5p	1											fru-miR-145-3p	1	fru-miR-679-5p	2
fru-miR-5991	1	fru-miR-928	1											fru-miR-146-3p	1	fru-miR-692	2
fru-miR-6003-3p	1	fru-miR-92a	1											fru-miR-146-5p	1	fru-miR-718	2
fru-miR-6007-5p	1	fru-miR-92a-5p	1											fru-miR-1467	1	fru-miR-723-3p	2
fru-miR-6013-5p	1	fru-miR-92b-5p	1											fru-miR-1467-3p	1	fru-miR-727-5p	2
fru-miR-6034	1	fru-miR-92c	1											fru-miR-1468	1	fru-miR-735	2
fru-miR-6047b	1	fru-miR-92c-3p	1											fru-miR-146b	1	fru-miR-743b-5p	2
fru-miR-6050	1	fru-miR-92d-3p	1											fru-miR-146b-5p	1	fru-miR-745a	2
fru-miR-606	1	fru-miR-96	1											fru-miR-1470	1	fru-miR-74b-5p	2
fru-miR-6060	1	fru-miR-964-5p	1											fru-miR-1477	1	fru-miR-759	2
fru-miR-6063	1	fru-miR-965-5p	1											fru-miR-147a	1	fru-miR-773a	2
fru-miR-6075	1	fru-miR-975-3p	1											fru-miR-147b	1	fru-miR-783	2
fru-miR-6079	1	fru-miR-977-3p	1											fru-miR-149-3p	1	fru-miR-790-3p	2
fru-miR-6084	1	fru-miR-978-5p	1											fru-miR-1497a	1	fru-miR-792-5p	2
fru-miR-6086	1	fru-miR-980	1											fru-miR-1497b	1	fru-miR-7d-3p	2
fru-miR-609	1	fru-miR-98-3p	1											fru-miR-1497g	1	fru-miR-80-3p	2
fru-miR-6094	1	fru-miR-988-5p	1											fru-miR-1507c-5p	1	fru-miR-80-5p	2
fru-miR-6101	1	fru-miR-989-5p	1											fru-miR-1508a	1	fru-miR-815a	2
fru-miR-6105a	1	fru-miR-993	1											fru-miR-1510a-3p	1	fru-miR-815c	2
fru-miR-6114-5p	1	fru-miR-99b-5p	1											fru-miR-1512b	1	fru-miR-821e	2
fru-miR-6122-3p	1	fru-miR-B20	1											fru-miR-1513c	1	fru-miR-835-3p	2
fru-miR-6124	1	fru-miR-BART10-5p	1											fru-miR-151b	1	fru-miR-840	2
fru-miR-6131	1	fru-miR-BART14-3p	1											fru-miR-152	1	fru-miR-842-3p	2
fru-miR-6154a	1	fru-miR-BART15	1											fru-miR-1520q	1	fru-miR-851-3p	2
fru-miR-6155	1	fru-miR-BART4-5p	1											fru-miR-1522	1	fru-miR-853-3p	2
fru-miR-616	1	fru-miR-BART7-3p	1											fru-miR-1524	1	fru-miR-861-3p	2
fru-miR-6172	1	fru-miR-BART7-5p	1											fru-miR-1533	1	fru-miR-866-3p	2
fru-miR-6173	1	fru-miR-BHRF1-3	1											fru-miR-1538	1	fru-miR-893	2
fru-miR-6190	1	fru-miR-H1	1											fru-miR-1540	1	fru-miR-917	2
fru-miR-6192	1	fru-miR-H10	1											fru-miR-1547	1	fru-miR-929-5p	2
fru-miR-6199	1	fru-miR-H17	1											fru-miR-1548	1	fru-miR-92d-3p	2
fru-miR-61a-5p	1	fru-miR-H2-5p	1											fru-miR-154a	1	fru-miR-938	2
fru-miR-6207	1	fru-miR-H4-3p	1											fru-miR-154b-5p	1	fru-miR-967-3p	2
fru-miR-6211	1	fru-miR-H5	1											fru-miR-1557	1	fru-miR-96b-5p	2
fru-miR-6214	1	fru-miR-H5-3p	1											fru-miR-1569	1	fru-miR-971-3p	2
fru-miR-6223-5p	1	fru-miR-H7-5p	1											fru-miR-156b-3p	1	fru-miR-975-3p	2
fru-miR-6238	1	fru-miR-H8	1											fru-miR-156c-3p	1	fru-miR-980-3p	2
fru-miR-6299	1	fru-miR-H9-3p	1											fru-miR-156e	1	fru-miR-993	2
fru-miR-631	1	fru-miR-K12-5p	1											fru-miR-156h-3p	1	fru-miR-994-3p	2
fru-miR-6314	1	fru-miR-m108-5p.2	1											fru-miR-156j	1	fru-miR-9b-3p	2
fru-miR-6319	1	fru-miR-M1-3-5p	1											fru-miR-156j-3p	1	fru-miR-9e-5p	2
fru-miR-6331	1	fru-miR-M14-5p	1											fru-miR-1571	1	fru-miR-BART20-3p	2
fru-miR-6334	1	fru-miR-M1-5p	1											fru-miR-1574-3p	1	fru-miR-BART20-5p	2
fru-miR-6335	1	fru-miR-M18-5p	1											fru-miR-1574-5p	1	fru-miR-BART22	2
fru-miR-6340	1	fru-miR-M23-5p	1											fru-miR-1579	1	fru-miR-H6-3p	2
fru-miR-6346	1	fru-miR-M24-5p	1											fru-miR-1582	1	fru-miR-I1-5p	2
fru-miR-635	1	fru-miR-M29-5p	1											fru-miR-1587	1	fru-miR-I5-5p	2
fru-miR-6352	1	fru-miR-M5-5p	1											fru-miR-158b	1	fru-miR-K122-3p	2
fru-miR-63-5p	1	fru-miR-rL10-3p	1											fru-miR-159	1	fru-miR-K12-5-3p	2
fru-miR-6361	1	fru-miR-rL11-3p	1											fru-miR-1590	1	fru-miR-M12-5p	2
fru-miR-6364	1	fru-miR-rL1-32-5p	1											fru-miR-1595-3p	1	fru-miR-M1-3p	2
fru-miR-6367	1	fru-miR-UL148D	1											fru-miR-159c	1	fru-miR-M14-3p	2
fru-miR-6369	1													fru-miR-15b-3p	1	fru-miR-M16-5p	2
fru-miR-637	1													fru-miR-15b-5p	1	fru-miR-rL1-30-5p	2
fru-miR-6372	1													fru-miR-160	1	fru-miR-rL13-3p	2
fru-miR-6376	1													fru-miR-1609	1	fru-miR-rL1-3p	2
fru-miR-6389	1													fru-miR-160f-3p	1	fru-miR-rL16-3p	2
fru-miR-63f	1													fru-miR-1614-3p	1	fru-miR-UL70-3p	2
fru-miR-6403	1													fru-miR-1616	1	fru-bantam	1
fru-miR-6410	1													fru-miR-1621-5p	1	fru-bantam-5p	1
fru-miR-6412	1													fru-miR-1624	1	fru-let-7-3p	1
fru-miR-642b-3p	1													fru-miR-1627-3p	1	fru-let-7-5p	1
fru-miR-6437b	1													fru-miR-1630	1	fru-let-7a-3p	1
fru-miR-6439a	1													fru-miR-163-3p.2	1	fru-let-7b	1
fru-miR-6449	1													fru-miR-1639	1	fru-let-7e-5p	1
fru-miR-6456	1													fru-miR-1642	1	fru-let-7f-3p	1
fru-miR-646	1													fru-miR-1647	1	fru-lin-4-3p	1
fru-miR-6468	1													fru-miR-164d-3p	1	fru-miR-1003-5p	1
fru-miR-6478	1													fru-miR-1652	1	fru-miR-1006	1
fru-miR-6496-5p	1													fru-miR-1658-3p	1	fru-miR-100a	1
fru-miR-64b-3p	1													fru-miR-1662	1	fru-miR-100a-3p	1
fru-miR-650	1													fru-miR-1667	1	fru-miR-1017-3p	1
fru-miR-6501-5p	1													fru-miR-1669	1	fru-miR-101b-3p	1
fru-miR-6510-5p	1													fru-miR-166g	1	fru-miR-1022-5p	1
fru-miR-652-5p	1													fru-miR-166h-5p	1	fru-miR-1024a	1
fru-miR-6528	1													fru-miR-1677-3p	1	fru-miR-1028a-5p	1
fru-miR-6539	1													fru-miR-1677-5p	1	fru-miR-1029	1
fru-miR-6542-5p	1													fru-miR-1677b-3p	1	fru-miR-1056	1
fru-miR-6543-5p	1													fru-miR-167a	1	fru-miR-1066	1
fru-miR-6544-3p	1													fru-miR-167b-3p	1	fru-miR-106a-5p	1
fru-miR-654-5p	1													fru-miR-167h	1	fru-miR-1072	1
fru-miR-6553-3p	1													fru-miR-167i	1	fru-miR-1073-3p	1
fru-miR-6557-5p	1													fru-miR-1680-3p	1	fru-miR-1075	1
fru-miR-6559-5p	1													fru-miR-1684a-5p	1	fru-miR-1091	1
fru-miR-6560-3p	1													fru-miR-168a	1	fru-miR-1099	1
fru-miR-6566-5p	1													fru-miR-1699	1	fru-miR-10d	1
fru-miR-6567-3p	1													fru-miR-169aa	1	fru-miR-1100	1
fru-miR-6572-5p	1													fru-miR-169b-3p	1	fru-miR-1103-5p	1
fru-miR-6586-5p	1													fru-miR-169g	1	fru-miR-1107	1
fru-miR-6593-5p	1													fru-miR-1700	1	fru-miR-1111	1
fru-miR-661	1													fru-miR-1706	1	fru-miR-1121	1
fru-miR-6631-5p	1													fru-miR-1709	1	fru-miR-1143-5p	1
fru-miR-6647-5p	1													fru-miR-1712-5p	1	fru-miR-1149.1	1
fru-miR-6675-3p	1													fru-miR-1715-5p	1	fru-miR-1151a-5p	1
fru-miR-6679-5p	1													fru-miR-1717	1	fru-miR-1159.1	1
fru-miR-6682-3p	1													fru-miR-1718	1	fru-miR-1172.1	1
fru-miR-6690-5p	1													fru-miR-171a-5p	1	fru-miR-1175	1
fru-miR-6691-5p	1													fru-miR-171f-5p	1	fru-miR-1176	1
fru-miR-6693-3p	1													fru-miR-171i-5p	1	fru-miR-1177	1
fru-miR-6697-5p	1													fru-miR-171k-5p	1	fru-miR-1178	1
fru-miR-669i	1													fru-miR-171l	1	fru-miR-1178-5p	1
fru-miR-670	1													fru-miR-1727	1	fru-miR-1179	1
fru-miR-6715b-5p	1													fru-miR-172b	1	fru-miR-1182	1
fru-miR-672	1													fru-miR-172f	1	fru-miR-1185-3p	1
fru-miR-677-3p	1													fru-miR-172h-5p	1	fru-miR-1185-5p	1
fru-miR-696	1													fru-miR-1730-5p	1	fru-miR-1188-5p	1
fru-miR-70	1													fru-miR-1736-5p	1	fru-miR-1190	1
fru-miR-702-3p	1													fru-miR-1739	1	fru-miR-1193	1
fru-miR-709	1													fru-miR-17-3p	1	fru-miR-1194	1
fru-miR-7130	1													fru-miR-1740-3p	1	fru-miR-1224-3p	1
fru-miR-72-3p	1													fru-miR-1744	1	fru-miR-1226	1
fru-miR-730	1													fru-miR-1744-5p	1	fru-miR-122b	1
fru-miR-735	1													fru-miR-1745	1	fru-miR-1231-5p	1
fru-miR-73a	1													fru-miR-1746	1	fru-miR-1232	1
fru-miR-7-3p	1													fru-miR-1747	1	fru-miR-1234-3p	1
fru-miR-743a-3p	1													fru-miR-1752	1	fru-miR-1236	1
fru-miR-744-3p	1													fru-miR-1754	1	fru-miR-1236-5p	1
fru-miR-745-3p	1													fru-miR-1758	1	fru-miR-124	1
fru-miR-745-5p	1													fru-miR-1764-5p	1	fru-miR-124e-5p	1
fru-miR-74-5p	1													fru-miR-1774	1	fru-miR-1251	1
fru-miR-746-3p	1													fru-miR-1779	1	fru-miR-125c-5p	1
fru-miR-750-3p	1													fru-miR-1788-3p	1	fru-miR-1262	1
fru-miR-752-3p	1													fru-miR-1788a-3p	1	fru-miR-126b	1
fru-miR-752-5p	1													fru-miR-17a-3p	1	fru-miR-1270	1
fru-miR-753d-3p	1													fru-miR-1814c	1	fru-miR-1271	1
fru-miR-753d-5p	1													fru-miR-1817	1	fru-miR-1285-3p	1
fru-miR-756-5p	1													fru-miR-181b-5p	1	fru-miR-1285-5p	1
fru-miR-757	1													fru-miR-181c-5p	1	fru-miR-1291a	1
fru-miR-759	1													fru-miR-1821	1	fru-miR-1292	1
fru-miR-763	1													fru-miR-1822-3p	1	fru-miR-1298	1
fru-miR-764-5p	1													fru-miR-1822-5p	1	fru-miR-12a-5p	1
fru-miR-766	1													fru-miR-1829b	1	fru-miR-12b-5p	1
fru-miR-774a-3p.1	1													fru-miR-183	1	fru-miR-1305	1
fru-miR-774b-3p	1													fru-miR-183-3p	1	fru-miR-1306-3p	1
fru-miR-779.1	1													fru-miR-1837	1	fru-miR-1313	1
fru-miR-787-5p	1													fru-miR-1839	1	fru-miR-1315	1
fru-miR-791-5p	1													fru-miR-1843	1	fru-miR-1319a	1
fru-miR-796	1													fru-miR-1848	1	fru-miR-1325	1
fru-miR-7a-3p	1													fru-miR-1859	1	fru-miR-132-5p	1
fru-miR-8	1													fru-miR-1860-5p	1	fru-miR-1327	1
fru-miR-80-3p	1													fru-miR-1862e	1	fru-miR-1347	1
fru-miR-812u	1													fru-miR-1863	1	fru-miR-1349	1
fru-miR-81-5p	1													fru-miR-1863b	1	fru-miR-1350	1
fru-miR-81c-3p	1													fru-miR-1863b.2	1	fru-miR-1375-5p	1
fru-miR-821b	1													fru-miR-1866-5p	1	fru-miR-1377	1
fru-miR-822-3p	1													fru-miR-187-5p	1	fru-miR-1379	1
fru-miR-827	1													fru-miR-1879	1	fru-miR-1381-3p	1
fru-miR-831	1													fru-miR-1891	1	fru-miR-138-3p	1
fru-miR-838-3p	1													fru-miR-1892	1	fru-miR-1388-3p	1
fru-miR-838-5p	1													fru-miR-1894-3p	1	fru-miR-13a-5p	1
fru-miR-839-3p	1													fru-miR-18b-5p	1	fru-miR-1403	1
fru-miR-84	1													fru-miR-1902	1	fru-miR-141	1
fru-miR-844-3p	1													fru-miR-1903	1	fru-miR-1410	1
fru-miR-849	1													fru-miR-190-3p	1	fru-miR-1414-3p	1
fru-miR-84a	1													fru-miR-1904	1	fru-miR-1419f-3p	1
fru-miR-84b-5p	1													fru-miR-1905a	1	fru-miR-1420a-3p	1
fru-miR-853	1													fru-miR-190b	1	fru-miR-1421ai-5p	1
fru-miR-854	1													fru-miR-190b-3p	1	fru-miR-1421aj-5p	1
fru-miR-862-3p	1													fru-miR-190b-5p	1	fru-miR-1421ak-5p	1
fru-miR-877	1													fru-miR-191	1	fru-miR-1421e-3p	1
fru-miR-87a	1													fru-miR-1912	1	fru-miR-1421g-3p	1
fru-miR-885	1													fru-miR-1916	1	fru-miR-1421l-3p	1
fru-miR-891b	1													fru-miR-1923	1	fru-miR-1421n-3p	1
fru-miR-902c-5p	1													fru-miR-192-3p	1	fru-miR-1421s-3p	1
fru-miR-908.1	1													fru-miR-1929-5p	1	fru-miR-1421w-3p	1
fru-miR-909.1	1													fru-miR-193	1	fru-miR-1422d-3p	1
fru-miR-924	1													fru-miR-1933-3p	1	fru-miR-1422e-3p	1
fru-miR-92b-5p	1													fru-miR-1933-5p	1	fru-miR-1422e-5p	1
fru-miR-92d-3p	1													fru-miR-1943-3p	1	fru-miR-1422k-3p	1
fru-miR-939-3p	1													fru-miR-1943-5p	1	fru-miR-1422m-3p	1
fru-miR-958-3p	1													fru-miR-1948-3p	1	fru-miR-1422o-3p	1
fru-miR-960	1													fru-miR-1953	1	fru-miR-142-5p	1
fru-miR-962	1													fru-miR-1955-3p	1	fru-miR-1430	1
fru-miR-962-5p	1													fru-miR-1957b	1	fru-miR-1434	1
fru-miR-970-5p	1													fru-miR-196-3p	1	fru-miR-1434-3p	1
fru-miR-980-5p	1													fru-miR-196-5p	1	fru-miR-1434-5p	1
fru-miR-98-5p	1													fru-miR-1966-5p	1	fru-miR-1440a	1
fru-miR-995-3p	1													fru-miR-196b-5p	1	fru-miR-144-3p	1
fru-miR-99b-5p	1													fru-miR-1976	1	fru-miR-1452	1
fru-miR-9b-3p	1													fru-miR-1981-5p	1	fru-miR-145-3p	1
fru-miR-9c-5p	1													fru-miR-1985	1	fru-miR-1454	1
fru-miR-B4	1													fru-miR-1993	1	fru-miR-1458	1
fru-miR-BART10-5p	1													fru-miR-199-3p	1	fru-miR-1460	1
fru-miR-BART4-3p	1													fru-miR-1994a	1	fru-miR-1461	1
fru-miR-BART4-5p	1													fru-miR-1996a	1	fru-miR-1467-3p	1
fru-miR-BART7-5p	1													fru-miR-199b-5p	1	fru-miR-1468	1
fru-miR-H12	1													fru-miR-19a-3p	1	fru-miR-146a	1
fru-miR-H13	1													fru-miR-19b-5p	1	fru-miR-146a-3p	1
fru-miR-H6-3p	1													fru-miR-19d-3p	1	fru-miR-146a-5p	1
fru-miR-K12-5p	1													fru-miR-1b-3p	1	fru-miR-1479	1
fru-miR-LLT5	1													fru-miR-2	1	fru-miR-1481	1
fru-miR-LLT6	1													fru-miR-2002-5p	1	fru-miR-149-3p	1
fru-miR-M11-5p	1													fru-miR-2003-3p	1	fru-miR-1494	1
fru-miR-M1-3-3p	1													fru-miR-200-3p	1	fru-miR-1495	1
fru-miR-M14-5p	1													fru-miR-200a	1	fru-miR-150	1
fru-miR-M23-5p	1													fru-miR-200b-3p	1	fru-miR-1507c-5p	1
fru-miR-M28-3p	1													fru-miR-200b-5p	1	fru-miR-1508b	1
fru-miR-M32-5p	1													fru-miR-200c	1	fru-miR-1510b	1
fru-miR-M4-5p	1													fru-miR-2010	1	fru-miR-1520a	1
fru-miR-rL12-3p	1													fru-miR-2013	1	fru-miR-1520j	1
fru-miR-rL1-33-3p	1													fru-miR-201-3p	1	fru-miR-1520k	1
fru-miR-rL1-34-3p	1													fru-miR-2015-5p	1	fru-miR-1528	1
fru-miR-rL1-3p	1													fru-miR-2017-3p	1	fru-miR-1539	1
fru-miR-rL19-5p	1													fru-miR-2018-3p	1	fru-miR-1547	1
fru-miR-Ro6-3p	1													fru-miR-2024b-3p	1	fru-miR-155	1
fru-miR-Ro6-5p	1													fru-miR-2034-3p	1	fru-miR-1551-3p	1
fru-miR-rR1-5p	1													fru-miR-2037-3p	1	fru-miR-1551-5p	1
														fru-miR-2040a-5p	1	fru-miR-15-5p	1
														fru-miR-2041-5p	1	fru-miR-1562-3p	1
														fru-miR-2045-5p	1	fru-miR-1562-5p	1
														fru-miR-2048-3p	1	fru-miR-1565	1
														fru-miR-2051-5p	1	fru-miR-156e-3p	1
														fru-miR-2052	1	fru-miR-1585	1
														fru-miR-2058-3p	1	fru-miR-1595-3p	1
														fru-miR-2062-3p	1	fru-miR-1596-3p	1
														fru-miR-2062-5p	1	fru-miR-159a-5p	1
														fru-miR-206-5p	1	fru-miR-159c	1
														fru-miR-2067	1	fru-miR-159g-3p	1
														fru-miR-2068-5p	1	fru-miR-15c	1
														fru-miR-2071-5p	1	fru-miR-1-5p	1
														fru-miR-2078	1	fru-miR-1601	1
														fru-miR-2080	1	fru-miR-1602	1
														fru-miR-2081	1	fru-miR-1604	1
														fru-miR-2084	1	fru-miR-1605	1
														fru-miR-2087-3p	1	fru-miR-160c-3p	1
														fru-miR-2090	1	fru-miR-160f-3p	1
														fru-miR-2093-3p	1	fru-miR-1617	1
														fru-miR-2095-5p	1	fru-miR-1623	1
														fru-miR-2098-3p	1	fru-miR-162-5p	1
														fru-miR-20a-5p	1	fru-miR-1627-5p	1
														fru-miR-2100-3p	1	fru-miR-1638	1
														fru-miR-2102-3p	1	fru-miR-164-5p	1
														fru-miR-2104	1	fru-miR-1646	1
														fru-miR-2116-3p	1	fru-miR-1651-3p	1
														fru-miR-2120	1	fru-miR-1656	1
														fru-miR-212-3p	1	fru-miR-1658-3p	1
														fru-miR-2136	1	fru-miR-1659	1
														fru-miR-2139	1	fru-miR-1660	1
														fru-miR-2151-5p	1	fru-miR-1664-3p	1
														fru-miR-215-3p	1	fru-miR-1667	1
														fru-miR-2156a-3p	1	fru-miR-1668-3p	1
														fru-miR-216-5p	1	fru-miR-166b-5p	1
														fru-miR-216a	1	fru-miR-166g-5p	1
														fru-miR-216a-3p	1	fru-miR-1671	1
														fru-miR-217	1	fru-miR-1674	1
														fru-miR-218-3p	1	fru-miR-1677b-3p	1
														fru-miR-2187-3p	1	fru-miR-167c	1
														fru-miR-2189	1	fru-miR-167f-3p	1
														fru-miR-2196	1	fru-miR-1688	1
														fru-miR-2201-3p	1	fru-miR-1689-3p	1
														fru-miR-2202-3p	1	fru-miR-1693	1
														fru-miR-2207-5p	1	fru-miR-169ag	1
														fru-miR-2208a-3p	1	fru-miR-169i	1
														fru-miR-2208a-5p	1	fru-miR-169k	1
														fru-miR-2210-3p	1	fru-miR-169m-3p	1
														fru-miR-2212-5p	1	fru-miR-169n-3p	1
														fru-miR-2216-3p	1	fru-miR-169q	1
														fru-miR-2220-3p	1	fru-miR-16a-3p	1
														fru-miR-222-3p	1	fru-miR-16a-5p	1
														fru-miR-222b-3p	1	fru-miR-1705	1
														fru-miR-222b-5p	1	fru-miR-171a	1
														fru-miR-2230-5p	1	fru-miR-171o	1
														fru-miR-2232	1	fru-miR-171t	1
														fru-miR-2235	1	fru-miR-1726	1
														fru-miR-223-5p	1	fru-miR-1728-3p	1
														fru-miR-2240b	1	fru-miR-1729	1
														fru-miR-2243	1	fru-miR-172b-5p	1
														fru-miR-22-5p	1	fru-miR-172c	1
														fru-miR-2270	1	fru-miR-1739	1
														fru-miR-2275c-5p	1	fru-miR-17-3p	1
														fru-miR-2284d	1	fru-miR-1747	1
														fru-miR-2284r	1	fru-miR-1759	1
														fru-miR-2285r	1	fru-miR-1763	1
														fru-miR-2288	1	fru-miR-1769-5p	1
														fru-miR-2293	1	fru-miR-1780	1
														fru-miR-2299-3p	1	fru-miR-1793	1
														fru-miR-22a-3p	1	fru-miR-1794	1
														fru-miR-2302	1	fru-miR-1796	1
														fru-miR-2313-5p	1	fru-miR-1798-5p	1
														fru-miR-231-5p	1	fru-miR-1803	1
														fru-miR-2320-3p	1	fru-miR-1817	1
														fru-miR-2320-5p	1	fru-miR-1819-3p	1
														fru-miR-2324	1	fru-miR-181a-5p	1
														fru-miR-232-5p	1	fru-miR-182d	1
														fru-miR-2329-5p	1	fru-miR-183	1
														fru-miR-2331-3p	1	fru-miR-1834	1
														fru-miR-2334	1	fru-miR-1843	1
														fru-miR-233-5p	1	fru-miR-184-3p	1
														fru-miR-2336	1	fru-miR-1846d-5p	1
														fru-miR-2349	1	fru-miR-1848	1
														fru-miR-2355-3p	1	fru-miR-1854-5p	1
														fru-miR-2360	1	fru-miR-185-5p	1
														fru-miR-2361	1	fru-miR-1856	1
														fru-miR-2362	1	fru-miR-1861m	1
														fru-miR-2364	1	fru-miR-1863b.2	1
														fru-miR-2365	1	fru-miR-186-3p	1
														fru-miR-2366	1	fru-miR-1871	1
														fru-miR-2368-5p	1	fru-miR-187-5p	1
														fru-miR-2375	1	fru-miR-1879	1
														fru-miR-237-5p	1	fru-miR-1886.2	1
														fru-miR-2383	1	fru-miR-1895	1
														fru-miR-2388-3p	1	fru-miR-190-3p	1
														fru-miR-2392	1	fru-miR-191	1
														fru-miR-2397-3p	1	fru-miR-1912	1
														fru-miR-239b-3p	1	fru-miR-1912-3p	1
														fru-miR-240	1	fru-miR-191-3p	1
														fru-miR-2406	1	fru-miR-1919a	1
														fru-miR-2409	1	fru-miR-192-3p	1
														fru-miR-241-3p	1	fru-miR-1930-5p	1
														fru-miR-2416	1	fru-miR-1933-3p	1
														fru-miR-2423	1	fru-miR-1934-5p	1
														fru-miR-2434	1	fru-miR-1936	1
														fru-miR-2437	1	fru-miR-193a-3p	1
														fru-miR-2439-3p	1	fru-miR-193a-5p	1
														fru-miR-2441	1	fru-miR-1941-3p	1
														fru-miR-244-3p	1	fru-miR-1946a	1
														fru-miR-2454-5p	1	fru-miR-1946b	1
														fru-miR-2464-5p	1	fru-miR-195b	1
														fru-miR-246-5p	1	fru-miR-1964-5p	1
														fru-miR-2469	1	fru-miR-1968-5p	1
														fru-miR-247	1	fru-miR-197	1
														fru-miR-2474	1	fru-miR-1972	1
														fru-miR-247-5p	1	fru-miR-1986	1
														fru-miR-2477	1	fru-miR-1988	1
														fru-miR-2480	1	fru-miR-1992-5p	1
														fru-miR-2481	1	fru-miR-19b-3p	1
														fru-miR-2484	1	fru-miR-19d-3p	1
														fru-miR-2486-3p	1	fru-miR-1a	1
														fru-miR-2494-3p	1	fru-miR-1c-3p	1
														fru-miR-2495-5p	1	fru-miR-200-3p	1
														fru-miR-24b-3p	1	fru-miR-2004	1
														fru-miR-2500-3p	1	fru-miR-200a	1
														fru-miR-2501-3p	1	fru-miR-200a-5p	1
														fru-miR-250-3p	1	fru-miR-200c	1
														fru-miR-2507a	1	fru-miR-2024e-5p	1
														fru-miR-2511	1	fru-miR-2024f-3p	1
														fru-miR-2514	1	fru-miR-2029-5p	1
														fru-miR-2522b-5p	1	fru-miR-2030	1
														fru-miR-2524	1	fru-miR-2037-3p	1
														fru-miR-252b	1	fru-miR-2038-3p	1
														fru-miR-252b-3p	1	fru-miR-2045-3p	1
														fru-miR-253	1	fru-miR-2046-5p	1
														fru-miR-2532	1	fru-miR-2049-5p	1
														fru-miR-2539-5p	1	fru-miR-205-3p	1
														fru-miR-2546-3p	1	fru-miR-2062-3p	1
														fru-miR-2548-5p	1	fru-miR-2062-5p	1
														fru-miR-2553-3p	1	fru-miR-2075	1
														fru-miR-255-3p	1	fru-miR-2083-5p	1
														fru-miR-255-5p	1	fru-miR-2084	1
														fru-miR-2556-3p	1	fru-miR-2087-5p	1
														fru-miR-2557-5p	1	fru-miR-2093-5p	1
														fru-miR-2559-5p	1	fru-miR-2094-5p	1
														fru-miR-2561-5p	1	fru-miR-2098-3p	1
														fru-miR-2562-3p	1	fru-miR-210-3p	1
														fru-miR-2567c-3p	1	fru-miR-2105	1
														fru-miR-2568b-3p	1	fru-miR-210-5p	1
														fru-miR-2572-3p	1	fru-miR-2111d	1
														fru-miR-2578	1	fru-miR-2113	1
														fru-miR-2580	1	fru-miR-2115-5p	1
														fru-miR-2581	1	fru-miR-2118a	1
														fru-miR-2582a-5p	1	fru-miR-2155	1
														fru-miR-2592a-5p	1	fru-miR-2156a-5p	1
														fru-miR-2593d	1	fru-miR-2163-3p	1
														fru-miR-259-3p	1	fru-miR-2169-5p	1
														fru-miR-2594b	1	fru-miR-216a	1
														fru-miR-2599	1	fru-miR-216b	1
														fru-miR-2-5p	1	fru-miR-217a	1
														fru-miR-2602a	1	fru-miR-2184	1
														fru-miR-2604	1	fru-miR-2188-5p	1
														fru-miR-2618b	1	fru-miR-218a-3p	1
														fru-miR-2630x	1	fru-miR-2196	1
														fru-miR-2636	1	fru-miR-2208a-3p	1
														fru-miR-263a-3p	1	fru-miR-2208b-3p	1
														fru-miR-263b-3p	1	fru-miR-2209b-5p	1
														fru-miR-263b-5p	1	fru-miR-2209c-5p	1
														fru-miR-2647a	1	fru-miR-2217-5p	1
														fru-miR-2667	1	fru-miR-2219-5p	1
														fru-miR-2668	1	fru-miR-2220-5p	1
														fru-miR-2681-3p	1	fru-miR-2222	1
														fru-miR-2688-3p	1	fru-miR-222-3p	1
														fru-miR-27	1	fru-miR-2226-5p	1
														fru-miR-2703-3p	1	fru-miR-223-3p	1
														fru-miR-2708	1	fru-miR-2235	1
														fru-miR-2733a-3p	1	fru-miR-2238c	1
														fru-miR-2733f	1	fru-miR-2238d	1
														fru-miR-2752	1	fru-miR-2240c	1
														fru-miR-2754	1	fru-miR-2241a	1
														fru-miR-275-5p	1	fru-miR-2241b	1
														fru-miR-2760-3p	1	fru-miR-2241c	1
														fru-miR-2765	1	fru-miR-2242	1
														fru-miR-2767	1	fru-miR-2259	1
														fru-miR-2771-5p	1	fru-miR-2260	1
														fru-miR-2775a	1	fru-miR-2261	1
														fru-miR-277b-3p	1	fru-miR-2270	1
														fru-miR-277d-5p	1	fru-miR-2275a-5p	1
														fru-miR-2780b	1	fru-miR-2275d	1
														fru-miR-278-3p	1	fru-miR-2284h-3p	1
														fru-miR-278-5p	1	fru-miR-2284i	1
														fru-miR-2788	1	fru-miR-2285f	1
														fru-miR-2790-3p	1	fru-miR-2292	1
														fru-miR-2791	1	fru-miR-2300a-5p	1
														fru-miR-2792-5p	1	fru-miR-2302	1
														fru-miR-2794	1	fru-miR-231-3p	1
														fru-miR-279a	1	fru-miR-231-5p	1
														fru-miR-279b-5p	1	fru-miR-2319b	1
														fru-miR-279c	1	fru-miR-2321	1
														fru-miR-27b	1	fru-miR-2329-3p	1
														fru-miR-27b-3p	1	fru-miR-2329-5p	1
														fru-miR-27b-5p	1	fru-miR-2331-5p	1
														fru-miR-27c-3p	1	fru-miR-2336	1
														fru-miR-27d-3p	1	fru-miR-2344	1
														fru-miR-2807c-3p	1	fru-miR-2348	1
														fru-miR-2808e	1	fru-miR-2350	1
														fru-miR-2809	1	fru-miR-2358	1
														fru-miR-281	1	fru-miR-2361	1
														fru-miR-2810	1	fru-miR-2364	1
														fru-miR-2813	1	fru-miR-2369	1
														fru-miR-282-3p	1	fru-miR-2370-3p	1
														fru-miR-283-3p	1	fru-miR-237-5p	1
														fru-miR-2839-3p	1	fru-miR-2388-3p	1
														fru-miR-2849	1	fru-miR-239	1
														fru-miR-285-5p	1	fru-miR-2394	1
														fru-miR-2857	1	fru-miR-2396	1
														fru-miR-2863c	1	fru-miR-2397-5p	1
														fru-miR-2867-5p	1	fru-miR-239b	1
														fru-miR-287-3p	1	fru-miR-23a-5p	1
														fru-miR-2879	1	fru-miR-2402	1
														fru-miR-2889	1	fru-miR-240-3p	1
														fru-miR-2897	1	fru-miR-2406	1
														fru-miR-2898	1	fru-miR-2417	1
														fru-miR-29	1	fru-miR-2426	1
														fru-miR-290-3p	1	fru-miR-2437	1
														fru-miR-2913	1	fru-miR-2439-3p	1
														fru-miR-291a-3p	1	fru-miR-245-3p	1
														fru-miR-2920	1	fru-miR-2459	1
														fru-miR-2924	1	fru-miR-24-5p	1
														fru-miR-2929	1	fru-miR-247-5p	1
														fru-miR-2931	1	fru-miR-2483-5p	1
														fru-miR-2933b	1	fru-miR-249	1
														fru-miR-2934-3p	1	fru-miR-249-3p	1
														fru-miR-2934-5p	1	fru-miR-2496-3p	1
														fru-miR-2938	1	fru-miR-2499-3p	1
														fru-miR-2944a-3p	1	fru-miR-24b	1
														fru-miR-2945-5p	1	fru-miR-2500-3p	1
														fru-miR-2948-5p	1	fru-miR-2505	1
														fru-miR-2954-3p	1	fru-miR-2508	1
														fru-miR-2954-5p	1	fru-miR-2516	1
														fru-miR-2964a-3p	1	fru-miR-2522b-5p	1
														fru-miR-2970-3p	1	fru-miR-2535-3p	1
														fru-miR-2983	1	fru-miR-253-5p	1
														fru-miR-298-3p	1	fru-miR-2547-5p	1
														fru-miR-2985	1	fru-miR-2553-3p	1
														fru-miR-2988	1	fru-miR-2558-5p	1
														fru-miR-299-3p	1	fru-miR-2559-3p	1
														fru-miR-2995	1	fru-miR-2559-5p	1
														fru-miR-29a-3p	1	fru-miR-2561-5p	1
														fru-miR-29a-5p	1	fru-miR-2567a-3p	1
														fru-miR-29b-5p	1	fru-miR-2572-3p	1
														fru-miR-29c-5p	1	fru-miR-2575-5p	1
														fru-miR-2a	1	fru-miR-2582a-3p	1
														fru-miR-2a-3p	1	fru-miR-2582a-5p	1
														fru-miR-2c	1	fru-miR-2588b	1
														fru-miR-2d	1	fru-miR-2592bm-3p	1
														fru-miR-2d-5p	1	fru-miR-2593d	1
														fru-miR-2e-3p	1	fru-miR-259-3p	1
														fru-miR-2f	1	fru-miR-2599	1
														fru-miR-3014	1	fru-miR-2630u	1
														fru-miR-3016	1	fru-miR-263b	1
														fru-miR-3017b	1	fru-miR-2643b-3p	1
														fru-miR-301a	1	fru-miR-2680c	1
														fru-miR-3021	1	fru-miR-2680d	1
														fru-miR-3029	1	fru-miR-2681-3p	1
														fru-miR-303	1	fru-miR-2681-5p	1
														fru-miR-3033	1	fru-miR-2685-5p	1
														fru-miR-303-5p	1	fru-miR-2687	1
														fru-miR-3041	1	fru-miR-2688-5p	1
														fru-miR-3045b	1	fru-miR-2698	1
														fru-miR-3047	1	fru-miR-26b-5p	1
														fru-miR-3049-3p	1	fru-miR-2709	1
														fru-miR-3049-5p	1	fru-miR-2715	1
														fru-miR-3053	1	fru-miR-2733a-5p	1
														fru-miR-305-3p	1	fru-miR-2733h	1
														fru-miR-305-5p	1	fru-miR-2733i-5p	1
														fru-miR-3061-3p	1	fru-miR-2751	1
														fru-miR-306-3p	1	fru-miR-2754	1
														fru-miR-3067-5p	1	fru-miR-275-5p	1
														fru-miR-3073a-5p	1	fru-miR-2760-3p	1
														fru-miR-3073b-5p	1	fru-miR-2760-5p	1
														fru-miR-3074-5p	1	fru-miR-2768-5p	1
														fru-miR-307-5p	1	fru-miR-2769	1
														fru-miR-307a-5p	1	fru-miR-2778a-3p	1
														fru-miR-3083-3p	1	fru-miR-2778d-3p	1
														fru-miR-3084-3p	1	fru-miR-277b	1
														fru-miR-3085-3p	1	fru-miR-2788	1
														fru-miR-3088-5p	1	fru-miR-2789	1
														fru-miR-309	1	fru-miR-2792-3p	1
														fru-miR-3094-5p	1	fru-miR-279b-3p	1
														fru-miR-3098-5p	1	fru-miR-279b-5p	1
														fru-miR-309b-3p	1	fru-miR-2805	1
														fru-miR-309b-5p	1	fru-miR-2809	1
														fru-miR-30b-3p	1	fru-miR-2820	1
														fru-miR-30e	1	fru-miR-282-3p	1
														fru-miR-30e-5p	1	fru-miR-2824	1
														fru-miR-310	1	fru-miR-2831	1
														fru-miR-3100-5p	1	fru-miR-2832	1
														fru-miR-3104-5p	1	fru-miR-2845	1
														fru-miR-3109-3p	1	fru-miR-2865	1
														fru-miR-3109-5p	1	fru-miR-2867-5p	1
														fru-miR-311-5p	1	fru-miR-2873b	1
														fru-miR-3119	1	fru-miR-2898	1
														fru-miR-311a	1	fru-miR-29	1
														fru-miR-311b	1	fru-miR-290-5p	1
														fru-miR-311c	1	fru-miR-291b	1
														fru-miR-3124-3p	1	fru-miR-292-5p	1
														fru-miR-3125	1	fru-miR-293-3p	1
														fru-miR-3127-3p	1	fru-miR-2941-5p	1
														fru-miR-313	1	fru-miR-2944a-3p	1
														fru-miR-3132	1	fru-miR-2944b-5p	1
														fru-miR-3138	1	fru-miR-2951-3p	1
														fru-miR-3140	1	fru-miR-2957	1
														fru-miR-3140-5p	1	fru-miR-2968	1
														fru-miR-3145	1	fru-miR-2969	1
														fru-miR-315	1	fru-miR-2970	1
														fru-miR-3150b-5p	1	fru-miR-2970-3p	1
														fru-miR-3154	1	fru-miR-2978	1
														fru-miR-3155a	1	fru-miR-299-5p	1
														fru-miR-3160-5p	1	fru-miR-2997-3p	1
														fru-miR-3164	1	fru-miR-29a-3p	1
														fru-miR-3167	1	fru-miR-29c-3p	1
														fru-miR-317	1	fru-miR-29c-5p	1
														fru-miR-3170	1	fru-miR-2a	1
														fru-miR-3171	1	fru-miR-2a-3p	1
														fru-miR-3173-5p	1	fru-miR-2f	1
														fru-miR-317-3p	1	fru-miR-3007-5p	1
														fru-miR-3177-3p	1	fru-miR-3014	1
														fru-miR-318	1	fru-miR-301b	1
														fru-miR-3185	1	fru-miR-302	1
														fru-miR-3189-5p	1	fru-miR-3024	1
														fru-miR-31a-5p	1	fru-miR-302c	1
														fru-miR-3205	1	fru-miR-302d	1
														fru-miR-320-5p	1	fru-miR-303	1
														fru-miR-3212	1	fru-miR-3038	1
														fru-miR-3213-3p	1	fru-miR-304	1
														fru-miR-3221	1	fru-miR-3045b	1
														fru-miR-3228	1	fru-miR-3046	1
														fru-miR-3239	1	fru-miR-3054	1
														fru-miR-324-3p	1	fru-miR-3056	1
														fru-miR-3266	1	fru-miR-306	1
														fru-miR-3268-5p	1	fru-miR-3061-3p	1
														fru-miR-3269	1	fru-miR-306-3p	1
														fru-miR-3276	1	fru-miR-307-5p	1
														fru-miR-3286-5p	1	fru-miR-307b-3p	1
														fru-miR-3291	1	fru-miR-308	1
														fru-miR-3294	1	fru-miR-3080-3p	1
														fru-miR-3296-3p	1	fru-miR-3083-3p	1
														fru-miR-3299	1	fru-miR-3083-5p	1
														fru-miR-3306	1	fru-miR-308-3p	1
														fru-miR-3308-3p	1	fru-miR-308-5p	1
														fru-miR-3311	1	fru-miR-3086-5p	1
														fru-miR-3317	1	fru-miR-3088-5p	1
														fru-miR-3321	1	fru-miR-3089-3p	1
														fru-miR-3324	1	fru-miR-3091-3p	1
														fru-miR-3333	1	fru-miR-3094-5p	1
														fru-miR-3338	1	fru-miR-3097-5p	1
														fru-miR-3339	1	fru-miR-30c-3p	1
														fru-miR-33-3p	1	fru-miR-3101-3p	1
														fru-miR-3343	1	fru-miR-3112-3p	1
														fru-miR-3347a	1	fru-miR-311-5p	1
														fru-miR-3350	1	fru-miR-3122	1
														fru-miR-3353	1	fru-miR-3124-5p	1
														fru-miR-335-3p	1	fru-miR-3126-5p	1
														fru-miR-3357	1	fru-miR-3130-3p	1
														fru-miR-336-3p	1	fru-miR-3132	1
														fru-miR-3364	1	fru-miR-3137	1
														fru-miR-3366	1	fru-miR-3142	1
														fru-miR-3370	1	fru-miR-3145	1
														fru-miR-3371	1	fru-miR-3147	1
														fru-miR-3374-5p	1	fru-miR-315	1
														fru-miR-3375-5p	1	fru-miR-3153	1
														fru-miR-3383-3p	1	fru-miR-316	1
														fru-miR-3384-3p	1	fru-miR-3165	1
														fru-miR-3385-5p	1	fru-miR-316-5p	1
														fru-miR-338-5p	1	fru-miR-317-3p	1
														fru-miR-3388-5p	1	fru-miR-3174	1
														fru-miR-3392	1	fru-miR-318	1
														fru-miR-339-3p	1	fru-miR-3180-5p	1
														fru-miR-3395	1	fru-miR-3192	1
														fru-miR-340	1	fru-miR-3194-3p	1
														fru-miR-3401	1	fru-miR-3194-5p	1
														fru-miR-3405	1	fru-miR-3199	1
														fru-miR-3407	1	fru-miR-319a-5p	1
														fru-miR-3414-3p	1	fru-miR-3210	1
														fru-miR-3416	1	fru-miR-3223-3p	1
														fru-miR-342-5p	1	fru-miR-3223-5p	1
														fru-miR-3440	1	fru-miR-3226	1
														fru-miR-3441-3p.1	1	fru-miR-3249	1
														fru-miR-3444a-5p	1	fru-miR-325	1
														fru-miR-3445-3p.2	1	fru-miR-3253	1
														fru-miR-345-3p	1	fru-miR-325-3p	1
														fru-miR-3454g-3p	1	fru-miR-3259	1
														fru-miR-3459-5p	1	fru-miR-3268-3p	1
														fru-miR-3460-5p	1	fru-miR-3273	1
														fru-miR-3462-5p	1	fru-miR-328a-5p	1
														fru-miR-3465-5p	1	fru-miR-3292	1
														fru-miR-346-5p	1	fru-miR-3296-3p	1
														fru-miR-3466-3p	1	fru-miR-3299	1
														fru-miR-3476-3p	1	fru-miR-3303	1
														fru-miR-3477-5p	1	fru-miR-3308-3p	1
														fru-miR-3479-3p	1	fru-miR-3310	1
														fru-miR-3480-5p	1	fru-miR-3311	1
														fru-miR-3482-3p	1	fru-miR-3317	1
														fru-miR-3499	1	fru-miR-3319	1
														fru-miR-34b-5p	1	fru-miR-3326	1
														fru-miR-34c-3p	1	fru-miR-3332	1
														fru-miR-3505	1	fru-miR-3340	1
														fru-miR-3507	1	fru-miR-3344	1
														fru-miR-3508	1	fru-miR-335	1
														fru-miR-3516	1	fru-miR-3360	1
														fru-miR-3518	1	fru-miR-3372-5p	1
														fru-miR-3520-5p	1	fru-miR-337-3p	1
														fru-miR-3525	1	fru-miR-3375-3p	1
														fru-miR-3528	1	fru-miR-337-5p	1
														fru-miR-353	1	fru-miR-338-5p	1
														fru-miR-3535	1	fru-miR-3386-3p	1
														fru-miR-354	1	fru-miR-3386-5p	1
														fru-miR-3558-5p	1	fru-miR-3389-5p	1
														fru-miR-3561-3p	1	fru-miR-33a	1
														fru-miR-356b-5p	1	fru-miR-33a-3p	1
														fru-miR-357	1	fru-miR-33b-3p	1
														fru-miR-3572-5p	1	fru-miR-340	1
														fru-miR-3584-3p	1	fru-miR-3406-5p	1
														fru-miR-3585-5p	1	fru-miR-3408	1
														fru-miR-3599-5p	1	fru-miR-3410	1
														fru-miR-35d-3p	1	fru-miR-3415	1
														fru-miR-3609	1	fru-miR-3425	1
														fru-miR-361-3p	1	fru-miR-3435-5p	1
														fru-miR-3614-3p	1	fru-miR-3440-3p	1
														fru-miR-3618	1	fru-miR-3445-3p.2	1
														fru-miR-362	1	fru-miR-3447-3p	1
														fru-miR-362-3p	1	fru-miR-3448-3p	1
														fru-miR-3627-5p	1	fru-miR-344b-5p	1
														fru-miR-3630-3p	1	fru-miR-344d-3-5p	1
														fru-miR-3630-5p	1	fru-miR-344g-3p	1
														fru-miR-3631a-3p	1	fru-miR-3451-3p	1
														fru-miR-3632-3p	1	fru-miR-3464-3p	1
														fru-miR-3633a-5p	1	fru-miR-3476-3p	1
														fru-miR-3640-5p	1	fru-miR-3477	1
														fru-miR-3641-5p	1	fru-miR-3492	1
														fru-miR-3650	1	fru-miR-3498	1
														fru-miR-3654	1	fru-miR-34b-5p	1
														fru-miR-365-5p	1	fru-miR-34c-3p	1
														fru-miR-3658	1	fru-miR-350	1
														fru-miR-3661	1	fru-miR-3504	1
														fru-miR-3664-5p	1	fru-miR-3506	1
														fru-miR-3667-5p	1	fru-miR-351-5p	1
														fru-miR-367	1	fru-miR-3516	1
														fru-miR-3670	1	fru-miR-3518	1
														fru-miR-367-3p	1	fru-miR-3528	1
														fru-miR-3677-3p	1	fru-miR-353	1
														fru-miR-3678-3p	1	fru-miR-3530	1
														fru-miR-3679-5p	1	fru-miR-3539	1
														fru-miR-3681-5p	1	fru-miR-3540	1
														fru-miR-3682-3p	1	fru-miR-3544	1
														fru-miR-3687	1	fru-miR-3551-5p	1
														fru-miR-3689b-3p	1	fru-miR-3566	1
														fru-miR-3690	1	fru-miR-357	1
														fru-miR-3691-5p	1	fru-miR-3575-5p	1
														fru-miR-3696	1	fru-miR-3579	1
														fru-miR-3697	1	fru-miR-3580-5p	1
														fru-miR-36d-3p	1	fru-miR-3585-5p	1
														fru-miR-36f-5p	1	fru-miR-3591-5p	1
														fru-miR-3704a	1	fru-miR-3598-3p	1
														fru-miR-370-5p	1	fru-miR-35c-5p	1
														fru-miR-3710	1	fru-miR-3611	1
														fru-miR-371-3p	1	fru-miR-361-3p	1
														fru-miR-371-5p	1	fru-miR-3616-5p	1
														fru-miR-3718b	1	fru-miR-3617-5p	1
														fru-miR-3721	1	fru-miR-3620-5p	1
														fru-miR-3725	1	fru-miR-3625-5p	1
														fru-miR-3729	1	fru-miR-3630-3p	1
														fru-miR-3730	1	fru-miR-3633a-5p	1
														fru-miR-374a-3p	1	fru-miR-3633b-5p	1
														fru-miR-374b-3p	1	fru-miR-3636-3p	1
														fru-miR-3751	1	fru-miR-3636-5p	1
														fru-miR-3752	1	fru-miR-3639-3p	1
														fru-miR-3755	1	fru-miR-3640-3p	1
														fru-miR-3767	1	fru-miR-3640-5p	1
														fru-miR-376a-3p	1	fru-miR-3654	1
														fru-miR-377-3p	1	fru-miR-3661	1
														fru-miR-378a	1	fru-miR-3667-5p	1
														fru-miR-378f	1	fru-miR-367	1
														fru-miR-378h	1	fru-miR-3673	1
														fru-miR-3793	1	fru-miR-3675-3p	1
														fru-miR-3794	1	fru-miR-3679-5p	1
														fru-miR-3796	1	fru-miR-3682-3p	1
														fru-miR-380-3p	1	fru-miR-3683	1
														fru-miR-3804a-5p	1	fru-miR-3688-3p	1
														fru-miR-3805a-3p	1	fru-miR-3688-5p	1
														fru-miR-3805b-3p	1	fru-miR-3689a-5p	1
														fru-miR-3806-3p	1	fru-miR-3689e	1
														fru-miR-3811d-5p	1	fru-miR-3692-3p	1
														fru-miR-3811e-5p	1	fru-miR-3704	1
														fru-miR-3812-5p	1	fru-miR-3704a	1
														fru-miR-3815-5p	1	fru-miR-3704b	1
														fru-miR-381-5p	1	fru-miR-3707	1
														fru-miR-3820-3p	1	fru-miR-3710	1
														fru-miR-3821-3p	1	fru-miR-3717	1
														fru-miR-3824-5p	1	fru-miR-3720	1
														fru-miR-3827-5p	1	fru-miR-3729	1
														fru-miR-3828-5p	1	fru-miR-3731	1
														fru-miR-3829-5p	1	fru-miR-3747a	1
														fru-miR-3831-5p	1	fru-miR-3755	1
														fru-miR-3834-5p	1	fru-miR-37-5p	1
														fru-miR-383-5p	1	fru-miR-3769	1
														fru-miR-38-3p	1	fru-miR-3779	1
														fru-miR-3844-3p	1	fru-miR-3783	1
														fru-miR-3846-5p	1	fru-miR-378g	1
														fru-miR-3847-5p	1	fru-miR-3791	1
														fru-miR-3852-5p	1	fru-miR-3799	1
														fru-miR-3854-5p	1	fru-miR-380-3p	1
														fru-miR-3855-3p	1	fru-miR-3804b-5p	1
														fru-miR-3855-5p	1	fru-miR-3810-5p	1
														fru-miR-3866-3p	1	fru-miR-3818-3p	1
														fru-miR-3867-3p	1	fru-miR-3820-5p	1
														fru-miR-3884-5p	1	fru-miR-3823-5p	1
														fru-miR-3896-5p	1	fru-miR-383-5p	1
														fru-miR-3898-3p	1	fru-miR-3838-3p	1
														fru-miR-390b-3p	1	fru-miR-3842-3p	1
														fru-miR-390c-3p	1	fru-miR-3844-3p	1
														fru-miR-3913-5p	1	fru-miR-384-5p	1
														fru-miR-3914	1	fru-miR-3853-5p	1
														fru-miR-3915	1	fru-miR-3855-3p	1
														fru-miR-3916	1	fru-miR-3857-3p	1
														fru-miR-3922-3p	1	fru-miR-3861-3p	1
														fru-miR-3933	1	fru-miR-3880-3p	1
														fru-miR-3934	1	fru-miR-3882-3p	1
														fru-miR-3937	1	fru-miR-3892-3p	1
														fru-miR-393a-3p	1	fru-miR-3893-5p	1
														fru-miR-393b-3p	1	fru-miR-390	1
														fru-miR-3942-3p	1	fru-miR-3904-5p	1
														fru-miR-3945	1	fru-miR-3910	1
														fru-miR-3948	1	fru-miR-3913-3p	1
														fru-miR-394b-3p	1	fru-miR-3915	1
														fru-miR-3956-3p	1	fru-miR-3922-5p	1
														fru-miR-3957	1	fru-miR-3925-3p	1
														fru-miR-395h-5p	1	fru-miR-3925-5p	1
														fru-miR-395k-3p	1	fru-miR-3928	1
														fru-miR-395k-5p	1	fru-miR-3934	1
														fru-miR-395n	1	fru-miR-393b-3p	1
														fru-miR-395o	1	fru-miR-3943	1
														fru-miR-3967	1	fru-miR-3947-5p	1
														fru-miR-396a	1	fru-miR-394a	1
														fru-miR-396g-3p	1	fru-miR-394b-3p	1
														fru-miR-396h	1	fru-miR-3950	1
														fru-miR-3970	1	fru-miR-3956-3p	1
														fru-miR-3971	1	fru-miR-3959-5p	1
														fru-miR-398	1	fru-miR-395b	1
														fru-miR-3982-5p	1	fru-miR-395g-5p	1
														fru-miR-398b-5p	1	fru-miR-395k-5p	1
														fru-miR-399c	1	fru-miR-395l-5p	1
														fru-miR-399f	1	fru-miR-395n	1
														fru-miR-399h-5p	1	fru-miR-3968	1
														fru-miR-40	1	fru-miR-396a	1
														fru-miR-4003b-5p	1	fru-miR-396b	1
														fru-miR-4003d-3p	1	fru-miR-396f-5p	1
														fru-miR-4005c-5p	1	fru-miR-396g-5p	1
														fru-miR-4006a-3p	1	fru-miR-398a-5p	1
														fru-miR-4024-5p	1	fru-miR-399b-3p	1
														fru-miR-4028-3p	1	fru-miR-399c-5p	1
														fru-miR-4036-3p	1	fru-miR-4	1
														fru-miR-4044-5p	1	fru-miR-4000a-5p	1
														fru-miR-4045-5p	1	fru-miR-4000g-5p	1
														fru-miR-4046-3p	1	fru-miR-4001a-3p	1
														fru-miR-4051-5p	1	fru-miR-4004-5p	1
														fru-miR-4060-5p	1	fru-miR-4006a-3p	1
														fru-miR-4062-3p	1	fru-miR-4009a-3p	1
														fru-miR-4071-5p	1	fru-miR-4011b-5p	1
														fru-miR-4077c-5p	1	fru-miR-4035-5p	1
														fru-miR-408	1	fru-miR-4036-5p	1
														fru-miR-408d	1	fru-miR-4047-5p	1
														fru-miR-4091-3p	1	fru-miR-4062-5p	1
														fru-miR-4097-3p	1	fru-miR-4063-5p	1
														fru-miR-4100-3p	1	fru-miR-407	1
														fru-miR-4112-5p	1	fru-miR-4079-3p	1
														fru-miR-4113-5p	1	fru-miR-408	1
														fru-miR-4120-5p	1	fru-miR-4085-3p	1
														fru-miR-412-3p	1	fru-miR-408b-5p	1
														fru-miR-4124-5p	1	fru-miR-408d	1
														fru-miR-4125-5p	1	fru-miR-4091-3p	1
														fru-miR-4127-3p	1	fru-miR-4097-3p	1
														fru-miR-4133-3p	1	fru-miR-40b	1
														fru-miR-4135-3p	1	fru-miR-4101-3p	1
														fru-miR-4137-3p	1	fru-miR-4118-3p	1
														fru-miR-4143-5p	1	fru-miR-412	1
														fru-miR-4146-3p	1	fru-miR-4125-5p	1
														fru-miR-415	1	fru-miR-4135-3p	1
														fru-miR-4158-5p	1	fru-miR-4137-3p	1
														fru-miR-4162-3p	1	fru-miR-4143-3p	1
														fru-miR-4162-5p	1	fru-miR-4143-5p	1
														fru-miR-4165-3p	1	fru-miR-4144-3p	1
														fru-miR-417	1	fru-miR-4160-3p	1
														fru-miR-4175-3p	1	fru-miR-4162-5p	1
														fru-miR-4178a-5p	1	fru-miR-4165-3p	1
														fru-miR-4182-5p	1	fru-miR-4166-5p	1
														fru-miR-4187-5p	1	fru-miR-4173-5p	1
														fru-miR-4199-3p	1	fru-miR-4188-5p	1
														fru-miR-41a	1	fru-miR-4189-5p	1
[truncated: 789 more rows]
