# Supplementary material for: Deep sequencing, profiling and detailed annotation of microRNAs in Takifugu rubripes
Source: BMC Genomics. 2015 Jun 16;16(1):457. doi: 10.1186/s12864-015-1622-1 (PMC4469249; doi:10.1186/s12864-015-1622-1)
Supplement: Additional file 9: Table S4. — Expression profiles of miRNAs and putative miRNAs in T. rubripes in all tissues examined. List of known miRNAs and putative miRNAs, their most abundant sequences, and their read numbers, after normalization against reads with 1 million 18–25 nt small RNAs in each tissue. [file 12864_2015_1622_MOESM9_ESM.xlsx]

## Sheet: Additional file3
Additional file 9 : Table S4 Expression profiles of miRNAs and putative miRNAs in Takifugu rubripes in all the tissues.
List of known miRNAs and putative miRNAs, their most abundant sequences, and their expression numbers, after normalized reads with 1 million 18–25 nt small RNAs distributed in each tissue.
miRNA	Major sequence	Fast muscle	Slow muscle	Heart	Eye	Brain	Intestine	Liver	Ovaries	Testes	Total
fru-bantam	TTCACCATGACCTCACTCAGACA	0	0	0	0	0	0	0	1	1	2	putative miRNA
fru-bantam-3p	TGAGATCATTTTGAAAGACGCT	10	4	5	2	0	2	9	0	0	32
fru-bantam-5p	TAAGAAAGCAAACCGAAAACAATA	0	1	0	0	0	0	0	4	1	6	putative miRNA
fru-bantam-c-3p	TGAGATCATTAAAACGGGTTTGTGA	0	0	0	0	0	0	0	0	3	3	putative miRNA
fru-bantam-c-5p	AGAAAATGATGAATGAAAGCA	0	0	0	0	0	0	3	0	0	3	putative miRNA
fru-let-7-3p	CCTGTCCAGCCTGTCCAGCCTC	6	2	1	0	1	0	0	2	1	13	putative miRNA
fru-let-7-5p	TGAGGTAGTAGGTTGTATAGTTA	510	964	1506	1021	1665	1232	576	120	46	7640
fru-let-7-5p	TGAGGTAGTAGGTCGGAGT	5	3	7	5	16	4	1	1	1	43	putative miRNA
fru-let-7a	ATGAGGTAGTAGGTTGTATAGTT	0	2	4	3	2	2	0	0	0	13
fru-let-7a-3p	CTATACAACTTACTGTCATTCC	193	188	342	187	193	244	424	109	20	1900
fru-let-7a-3p	CTATACAACTTACCGGCC	0	0	2	1	0	1	1	3	1	9	putative miRNA
fru-let-7a-5p	TGAGGTAGTAGGTTGTCTAGTT	5214	8656	14064	7925	13933	12314	6913	958	328	70305
fru-let-7a-5p	TGAGGTAGTAGGTCGGAGT	4	5	9	2	8	7	0	1	4	40	putative miRNA
fru-let-7b	TAACCACACAACCCACGA	0	0	2	0	0	0	0	1	1	4	putative miRNA
fru-let-7b-3p	CTATACAACCTACTGACTTCC	34	23	76	22	32	45	128	16	3	379
fru-let-7b-3p	TAGCTGTACCTGACCTACTAACCTC	0	1	0	0	0	0	0	0	2	3	putative miRNA
fru-let-7b-5p	TGAGGTAGTAGGTTGTGTGGTT	1777	2635	3917	2642	4124	4377	1408	526	64	21470
fru-let-7b-5p	TGAGGTAGTAGTAGTGTG	3	1	2	2	12	6	0	1	0	27	putative miRNA
fru-let-7c	GTGAGGTAGTAGGTTGTATGGT	0	9	0	6	12	3	2	0	0	32
fru-let-7c	TAACTGCATAAACTGCCTCACA	0	0	0	0	0	0	4	7	0	11	putative miRNA
fru-let-7c-3p	CTGTACAGCCTCCTAGCATCCT	7	11	25	12	32	2	3	5	0	97
fru-let-7c-3p	CAATAGACTGTCTTTCCAGACTGCA	1	0	0	0	0	0	0	1	0	2	putative miRNA
fru-let-7c-5p	TGAGGTAGTAGGTAGTAGG	188	238	486	278	515	501	132	39	5	2382
fru-let-7c-5p	TGAGGTAGTAGGCCAGGCGATT	0	1	3	3	2	3	0	0	0	12	putative miRNA
fru-let-7d	GAACAATACAACCACTGCTCAGTCC	0	0	0	0	0	0	1	1	2	4	putative miRNA
fru-let-7d-3p	CTGTACAACCTTCTAGCTACTCC	3	10	19	10	26	3	13	2	1	87
fru-let-7d-3p	GAAGGCAGCAGCTCGACAA	0	1	0	0	0	0	0	0	0	1	putative miRNA
fru-let-7d-5p	TGAGGTAGTTGGTTGTATGGTT	1085	1585	2574	2157	4785	2434	840	151	42	15653
fru-let-7d-5p	TGAGGTAGTTGGTGTGCGTTACCC	0	1	2	1	3	1	0	0	0	8	putative miRNA
fru-let-7e	ATTGCATCTATTACCTCTGACCGC	2	0	6	0	0	0	1	7	4	20	putative miRNA
fru-let-7e	GTGAGGTAGTAGGTTGTTTAGT	0	2	0	3	4	1	1	0	0	11
fru-let-7e-3p	AACTATACAATCTACTGGA	1	0	0	0	0	0	0	0	0	1
fru-let-7e-5p	TGAGGTAGTAGATTGAATAGTT	1910	3013	4811	2223	4319	4616	2973	425	48	24338
fru-let-7e-5p	TGAGGTAGTAGATCACCGACT	0	2	0	8	8	6	0	0	1	25	putative miRNA
fru-let-7f	TTGAGGTAGTAGATTGTATAGT	0	8	15	12	17	8	11	0	0	71
fru-let-7f-3p	CTATACAGTCTATTGCCATCCT	50	48	68	41	39	43	129	24	0	442
fru-let-7f-3p	CTATACAGTCTATTACCATA	3	3	1	1	0	0	5	1	1	15	putative miRNA
fru-let-7f-5p	TGAGGTAGTAGATTGGATAGT	79	121	246	79	196	183	154	10	1	1069
fru-let-7f-5p	TGAGGTAGTGAAAACTGTTGGAGTA	1	0	0	0	0	0	0	0	0	1	putative miRNA
fru-let-7g-3p	ACCAACTGAACAGGCCACAACT	0	0	0	0	0	0	0	1	0	1	putative miRNA
fru-let-7g-5p	TGAGGTAGTAGTTTGTATAGTT	904	1756	2493	1591	2756	2591	4299	136	52	16578
fru-let-7g-5p	TGAGGTAGTATTTTGGAGC	1	0	1	2	2	1	0	0	0	7	putative miRNA
fru-let-7h-5p	TGAGGTAGTAAGTTGTGTTGT	455	742	195	608	1027	1505	819	33	12	5396
fru-let-7h-5p	TGAGGTAGTAAGTAAGTTGT	1	1	1	1	2	1	0	0	0	7	putative miRNA
fru-let-7i-3p	CTGCGCAAGCTACTGCCATGCT	1	3	1	3	37	0	1	0	0	46
fru-let-7i-5p	TGAGGTAGTAGTTTGTGCTATT	156	363	294	374	2683	551	641	56	13	5131
fru-let-7i-5p	TGAGGTAGTAGTAGGTGG	0	2	1	1	6	5	2	0	0	17	putative miRNA
fru-let-7j	TTGGATTAGTTTATGCTGAGATA	3	0	0	2	0	0	3	2	2	12	putative miRNA
fru-let-7j-5p	TGAGGTAGTTTTTTGTACAGTT	1884	2858	4761	2860	3552	4207	7134	446	158	27860
fru-let-7j-5p	TGAGGTAGTTTTTGCTTT	0	2	3	0	5	4	0	0	0	14	putative miRNA
fru-let-7k-5p	TGAGGTAGTAGTTTGAATAGT	0	3	3	1	0	1	24	0	0	32
fru-lin-4-3p	TACCCGGAGAGTACCCATCCACGA	0	0	0	0	0	0	0	1	1	2	putative miRNA
fru-lin-4-5p	TCCCTGAGACCCCCATGT	6	3	8	16	35	3	1	6	3	81	putative miRNA
fru-lin-4-5p	TCCCTGAGACCCTAAGTGT	4	3	6	9	33	3	2	5	0	65
fru-miR-1	TGGAATGTAAAGCCTGCGTGCG	0	167	78	0	0	0	1	0	0	246	putative miRNA
fru-miR-1	GAATGTAAAGAAGTATGTATTT	0	12	0	0	0	0	0	0	3	15
fru-miR-10	ACCCTGTAGATCCGTATTTG	0	0	1	0	0	0	3	0	0	4
fru-miR-1000-3p	TAATGCCCCTACCCCGAAGGCC	0	1	0	0	0	0	0	1	0	2	putative miRNA
fru-miR-1001-3p	TCATCTACAAAGAGCAGAGACCCA	0	1	0	0	0	0	0	1	0	2	putative miRNA
fru-miR-1001-5p	TATTGCAAAACTCCCGATGATCAA	0	1	0	0	0	0	0	1	0	2	putative miRNA
fru-miR-1002-3p	AACATGGATAGCCTCCTTAACCCCC	0	0	0	0	0	0	1	0	0	1	putative miRNA
fru-miR-1002-5p	TTCGCCTTTTGTCTCAGCCCTC	0	0	0	0	0	0	0	1	0	1	putative miRNA
fru-miR-1003-3p	ATGTCCATATTCACAGTATGACCG	0	0	0	0	0	0	0	0	2	2	putative miRNA
fru-miR-1003-5p	TGTCATCCAAATACCCTC	0	0	0	0	0	0	0	1	1	2	putative miRNA
fru-miR-1003-5p	TCCAACCACATCCAGCGCCCCTTTA	0	0	0	0	0	0	0	1	0	1
fru-miR-100-3p	GACCCATAGACTTTGTGCGAGCCC	3	0	0	0	0	0	0	1	2	6	putative miRNA
fru-miR-100-3p	ATACCTATAGATACGAACTTGT	1	1	0	0	1	0	0	0	1	4
fru-miR-1004-3p	TCCATAGCTTCCCTCACCCC	1	0	0	0	0	0	0	0	0	1	putative miRNA
fru-miR-100-5p	AACCCGTAGATCCGAACTTGT	14689	16034	35849	22495	58748	4494	15041	5872	452	173674
fru-miR-100-5p	AACCCGTAGATCCCCTTG	21	23	47	14	108	6	16	11	2	248	putative miRNA
fru-miR-1006	TTACCAAATTTCGATTACGTCTTGC	0	0	0	0	0	0	0	0	1	1	putative miRNA
fru-miR-1006-5p	CTTTACACATTTCAAAATGCCTAC	0	0	0	0	0	0	0	0	2	2
fru-miR-1006-5p	TTACACATTTCATTTCCGGATG	0	0	0	0	0	0	0	0	2	2	putative miRNA
fru-miR-1008-3p	GCCACAGCTATTTGTAAAGCATT	0	0	0	0	0	0	0	1	0	1	putative miRNA
fru-miR-100a	ACCCGTAGATCCGAACTTGTGT	0	25	48	40	104	10	27	7	2	263
fru-miR-100a	ACAAAAGTTACGAACATGTGACAGC	0	0	0	0	0	0	0	0	1	1	putative miRNA
fru-miR-100a-3p	GCACCCGAGAGACGTATGATACAGC	0	0	0	0	0	0	0	0	1	1	putative miRNA
fru-miR-100a-5p	AACCCGTAGATCCGAACATGTGT	594	694	1601	917	1846	190	639	185	16	6682
fru-miR-100a-5p	CCCTCGATCCAAGCTTTTGTT	1	1	0	0	3	0	0	3	0	8	putative miRNA
fru-miR-100b-5p	AACCCGTAGATTCGAACTTGT	8	5	15	11	24	2	5	3	0	73
fru-miR-100b-5p	AACCCGTAGATTGCTGCTTGT	2	1	0	1	1	0	1	0	0	6	putative miRNA
fru-miR-100c-3p	ATCACGAGCAACGACACT	0	0	0	1	0	0	0	0	0	1	putative miRNA
fru-miR-100c-5p	AACCCGTAGATCTAGCAAACGT	1	0	0	0	1	0	0	0	0	2	putative miRNA
fru-miR-100c-5p	AACCCGTAGATCCGACATCGTG	0	0	0	0	1	0	0	0	0	1
fru-miR-100d	TCACATATTCGGACCCTCAAGCAG	0	0	0	0	0	0	0	5	0	5	putative miRNA
fru-miR-100d-5p	AACCCGTAGATCCGAGTATGT	1	5	3	1	1	1	0	0	0	12
fru-miR-100d-5p	AACACACCCACGAGCTCACGAG	0	0	0	0	0	0	3	0	0	3	putative miRNA
fru-miR-100e-5p	TGCAAGACATCAGGACCGGATGCTA	0	0	0	0	0	0	0	1	3	4	putative miRNA
fru-miR-101	CCAGTGTTCAGTAAGGACAGTACTC	0	1	0	0	0	0	0	0	0	1	putative miRNA
fru-miR-1010-3p	TACCGTTCCAATTGCCGT	0	0	0	0	0	0	1	0	0	1	putative miRNA
fru-miR-1010-5p	TCCCTGAGGTTTCAACTACACT	0	1	0	0	0	0	0	0	0	1	putative miRNA
fru-miR-1012-3p	TCCAAGAATTTCCCCTCT	0	0	0	0	0	0	0	5	0	5	putative miRNA
fru-miR-1013-3p	ATTGCTGGCAGTAAGTCGAACTCG	0	0	0	0	0	0	1	0	0	1	putative miRNA
fru-miR-101-3p	TACAGTACTGTGATACTGA	219	294	304	169	414	197	366	42	4	2009
fru-miR-101-3p	TACAGTACTGTGGTATGA	1	0	4	0	5	1	0	0	0	11	putative miRNA
fru-miR-1014-3p	ACCCAAATCTTTTTCATATGCAGTG	0	0	0	0	0	0	1	1	0	2	putative miRNA
fru-miR-1015-3p	CTGCAAGTGTTATGTCCCTGAAA	0	0	0	0	0	0	0	1	0	1	putative miRNA
fru-miR-101-5p	CAGTTATCACAGTGCTGTTGCTA	1	1	0	0	1	2	2	0	0	7
fru-miR-101-5p	TCAGCACAGAGATCACTTCCTTAAA	0	0	0	0	0	0	0	1	0	1	putative miRNA
fru-miR-1016-5p	TCACATCCTCTCTATGGGGAATGC	0	0	0	0	0	1	0	0	0	1
fru-miR-1017-3p	TGGATGAGTTTGGCCACCGTTGACC	0	0	1	0	0	0	0	0	1	2	putative miRNA
fru-miR-1018	TGTGATATCATTTGACTTTCCCTGC	0	0	0	0	0	0	0	0	2	2	putative miRNA
fru-miR-1019-5p	CCTGCAAATGAAACACGAA	0	0	0	0	0	0	0	1	0	1	putative miRNA
fru-miR-101a-3p	GTACAGTACTGTGATAACTGA	830	1034	974	553	1073	514	1098	69	5	6150
fru-miR-101a-5p	TCAGTTATCACAGTGCAGATGC	71	97	37	45	36	44	107	14	4	455
fru-miR-101b-3p	GTACAGTACTATGATAACTGA	577	546	916	866	1122	503	6909	188	72	11699
fru-miR-101b-3p	GTACAGTACTATAGCGATAAGG	1	1	2	1	3	1	6	1	1	17	putative miRNA
fru-miR-101b-5p	TCAGTTATCATGGTACCACTGCT	27	36	52	43	53	52	203	22	9	497
fru-miR-101b-5p	TAGCACCATGGTCCCGATGTTA	0	0	0	0	7	1	4	3	0	15	putative miRNA
fru-miR-101c-3p	ACAGTACTGTGATAAGAAG	3	1	1	0	4	0	1	0	0	10
fru-miR-1020-3p	TGCCCTTTTTCTGTGACAGTTCAGT	0	0	0	0	0	0	0	0	4	4	putative miRNA
fru-miR-1020-5p	TAGGAATATGCTGTAACAA	1	0	0	0	0	0	0	0	0	1	putative miRNA
fru-miR-1022-5p	CAAAAGAACATTGTTACCCCAGTC	0	0	0	0	0	0	0	0	1	1	putative miRNA
fru-miR-1023b-5p	CACTCTCTCCATTCATTTGACGCAG	0	0	0	0	0	0	4	0	0	4	putative miRNA
fru-miR-1023c-3p	TACACTCTTTCCCTACCCA	0	1	0	1	0	0	0	0	0	2	putative miRNA
fru-miR-1023e-3p	AGGCACTCCACCTTTTTCCGGT	0	3	3	0	0	3	5	1	0	15	putative miRNA
fru-miR-1024a	TCTGGTTGGATTTGGTGCCTGAG	0	0	0	0	0	0	0	0	1	1	putative miRNA
fru-miR-1025	GCCACAACAAAACTAACTCCGGACA	0	0	0	0	0	0	0	0	1	1
fru-miR-1025	CATTATTACTTTGTTGCCGCAA	0	1	0	0	0	0	0	0	0	1	putative miRNA
fru-miR-1026a	TGCCCTCTCAAAGCGTTCTGGGGC	0	0	0	0	0	0	0	1	0	1	putative miRNA
fru-miR-1026b	TGCCCTCTCAAAGCGTTCTGGTCGC	1	0	0	0	0	0	0	0	2	3	putative miRNA
fru-miR-1027b	TATCTTCTCCTCCGCGGTAA	0	0	0	0	0	1	0	0	0	1	putative miRNA
fru-miR-1028a-5p	TACACCTACAATGTCAGTCTGACC	0	0	0	0	0	0	0	0	1	1	putative miRNA
fru-miR-1028b-3p	AGGTGCATTGTGGGCATAA	0	0	0	0	0	0	0	0	2	2	putative miRNA
fru-miR-1028c-3p	CTCTTAAACCTAACCCTCTAACCC	0	0	0	0	0	0	0	0	2	2	putative miRNA
fru-miR-1029	TGTGGTTGGTTCAAAGACTTCT	0	0	0	0	0	0	0	0	1	1	putative miRNA
fru-miR-1030j	TCCAGCATCAGCATCTACACCA	0	0	0	1	0	0	0	1	0	2	putative miRNA
fru-miR-1031a	GAAGCTCCTGAGAGCAGTGGAA	0	0	0	0	0	0	0	0	1	1
fru-miR-1031a	ATCCCAATGCTCTCTAGCAAACTTC	1	0	0	0	0	0	0	0	0	1	putative miRNA
fru-miR-1032	TGTGTCTGGAATTGGCATAA	0	1	0	0	0	0	0	0	0	1	putative miRNA
fru-miR-103-3p	AGCAGCATTGTACAGGGCTATGA	861	1609	2472	1952	9891	2053	4245	901	606	24590
fru-miR-103-3p	AGCAGCATTGTACGGTAT	1	0	3	1	8	3	3	0	0	19	putative miRNA
fru-miR-1035	AGCTGGTGTTGTGGGCTAAGTTC	0	0	0	0	0	0	1	0	0	1	putative miRNA
fru-miR-103-5p	AGCTTCTTTACAGTGACA	0	3	2	1	5	9	7	0	0	27
fru-miR-103-5p	TAGCACCATGGTCGGCGAGTTA	0	0	0	0	1	1	0	0	0	2	putative miRNA
fru-miR-1039-3p	TAAACCGTTACCCGTCTCCCCTA	0	0	0	0	0	0	0	6	3	9	putative miRNA
fru-miR-1039-5p	TACTTGGAAAGAATGACCCA	0	0	0	1	0	0	0	0	0	1	putative miRNA
fru-miR-103a	TAGCAGCACGTACCGCGCTTGCA	1	3	6	1	4	3	2	0	0	20	putative miRNA
fru-miR-103a-3p	AGCAGCATTGTACAGGGCTATGAA	2	8	7	17	42	7	28	9	2	122
fru-miR-103a-5p	AGCTTCTTTACAGTGCTGCCT	0	0	1	2	5	1	0	0	0	9
fru-miR-103b-3p	AGCAGCATTGTACAGCGCTATGA	0	0	0	0	2	0	1	0	0	3
fru-miR-103b-5p	GGCCTCTTTACGGTGCTGTCTTGT	0	0	0	0	0	0	1	0	0	1
fru-miR-1045	AAGGTCCACAAGACAGCACT	0	1	0	0	0	0	0	0	0	1	putative miRNA
fru-miR-1048-3p	GCCTGTCTACACTCAGGT	1	0	0	0	0	0	0	0	0	1	putative miRNA
fru-miR-1048-5p	TAGAAGATAAGCGTCGAGGA	0	0	0	0	0	0	0	1	0	1	putative miRNA
fru-miR-105	TAAGTGGTCAGTTGCTCCCCATGCC	0	0	0	0	0	0	0	3	15	18	putative miRNA
fru-miR-1050	GACCACCTTGATAAGTCTCCCTCT	0	0	0	0	0	0	0	1	0	1	putative miRNA
fru-miR-1051-3p	TTCTCCTGGCTACTTGACGCTCCTC	1	1	0	0	0	0	0	1	0	3	putative miRNA
fru-miR-1051-5p	TATTCCTGTTTGCTTGACCT	0	0	0	0	0	0	1	1	0	2	putative miRNA
fru-miR-1053-3p	TCTCTACTTTGACTCACAGAG	1	1	0	0	0	0	0	0	0	2	putative miRNA
fru-miR-1053-5p	GAGGTGACCATTTTGACATAACCAC	1	0	0	0	0	0	0	0	0	1	putative miRNA
fru-miR-105-3p	CCACATGGCCAAACATCATG	0	0	0	0	0	0	2	0	0	2	putative miRNA
fru-miR-1056	TGAGATCATTTGTGTCATAACC	0	0	0	0	0	0	2	0	1	3	putative miRNA
fru-miR-1057	TCCCTCGCCCCAGCCAAAACACACT	0	0	0	0	0	0	0	0	2	2	putative miRNA
fru-miR-1057	GACCTGGCCCCCGGCCAGAACACAA	0	0	0	1	0	0	0	0	0	1
fru-miR-1058	AGAGATTCCATCAGACTTGTGCAA	0	0	0	0	0	0	0	0	2	2	putative miRNA
fru-miR-1059	TGTAAGTGCTTCACACTCAGCT	1	0	0	0	0	1	0	1	0	3	putative miRNA
fru-miR-105b	ACCAAGGAGTCTAACGCG	2	2	0	6	0	3	2	4	2	21	putative miRNA
fru-miR-105b	ACCAAGGAGTCTGACGCA	1	0	0	0	0	0	0	0	0	1
fru-miR-10-5p	CACCCTGTAGATCCGAATTTGT	93	197	0	0	18	64	1	4	0	377
fru-miR-10-5p	ACCCTGTAGATCCTTTGT	0	1	1	0	2	1	1	1	0	7	putative miRNA
fru-miR-106	CAAAAGTGCTTACAGTGCAGGTAG	0	3	0	1	0	0	1	0	1	6
fru-miR-106-3p	TGGAATGTAAGTCCTCCTACAG	0	1	0	0	0	0	0	0	0	1	putative miRNA
fru-miR-1064-5p	TCATTCTGAGAATATCAGCCTCTTG	0	0	0	0	0	0	0	1	0	1
fru-miR-1065	TAGCCAAGGAGTGAGAGACTGTTA	0	0	0	0	0	0	0	1	0	1	putative miRNA
fru-miR-106-5p	AAAGTGCTTACAGTGAAGGTA	3	3	4	1	1	4	0	2	0	18
fru-miR-1066	CCGCTTTCCCCACTCGGCAACACA	0	0	0	0	0	0	1	0	1	2	putative miRNA
fru-miR-1069-3p	TGATAAATCAATGGCCTCAACC	0	1	0	0	0	0	0	0	0	1	putative miRNA
fru-miR-1069-5p	TCCAATGATAATGACTTTTTCCGTT	0	0	0	0	0	0	0	37	57	94	putative miRNA
fru-miR-106a	TAAAGTGCTTACGACATGAGT	0	1	1	1	5	2	0	0	0	10	putative miRNA
fru-miR-106a-3p	ACTGCAGGACCAGCACTCACGCT	0	1	0	0	0	0	1	1	0	3	putative miRNA
fru-miR-106a-5p	TAAAGTGCTTACAGTGCAGGTAG	282	346	338	246	361	457	454	172	92	2748
fru-miR-106a-5p	TACACAAGAAATAACATTGCAGGTC	0	0	0	0	0	0	0	0	1	1	putative miRNA
fru-miR-106b-3p	TAGCAGCACGTACGCGCTGTGCG	1	0	1	0	1	0	0	0	0	3	putative miRNA
fru-miR-106b-5p	TAAAGTGCTTACAGTCCAGAT	0	0	1	0	0	0	0	0	0	1
fru-miR-107	AGCAGCATTGTACTGCTA	2	2	1	4	17	5	6	0	0	37	putative miRNA
fru-miR-1072	TGAGCATTGTTTTGATTAGAAGCC	0	0	0	0	0	0	0	1	1	2	putative miRNA
fru-miR-1073-3p	CAAAGTGCATCAACGCCCAA	0	0	0	0	0	0	0	1	1	2	putative miRNA
fru-miR-1073-5p	TACCTTCTGTGGATGTGAATATCAC	1	0	0	0	0	0	0	0	0	1	putative miRNA
fru-miR-107-3p	AGCAGCATTGTACAGAGCTAT	660	1536	1978	1957	9631	4182	7399	487	544	28374
fru-miR-1074	TTGAGTATTGTTAATTGTGTAGGTC	0	0	0	0	0	0	0	1	0	1	putative miRNA
fru-miR-1075	CAACCATGGCTGAAACCTTGGAC	0	0	0	0	0	0	0	0	1	1	putative miRNA
fru-miR-107-5p	AGCTTCTTTACAGTGTTGCCTTT	3	7	17	27	61	60	85	1	3	264
fru-miR-1076-3p	CTGGAACTTGTTGCACCCTGTGG	0	0	0	0	0	0	0	0	3	3	putative miRNA
fru-miR-1076-5p	TGTTAGCGCACCATGTGGCCCATA	0	0	0	0	0	0	0	1	0	1	putative miRNA
fru-miR-1077-5p	TCTGTAACAAATGGTCGGATTTCC	0	0	0	0	0	0	0	0	2	2	putative miRNA
fru-miR-1079-5p	CAGCTCTTCATTTTGGAGAA	0	0	0	0	0	0	0	1	0	1
fru-miR-107a-3p	AGCAGCATTGTACAGGGCTATCACA	0	0	0	0	0	0	2	0	0	2
fru-miR-107b	AGCAGCATTGTATGGAATCG	0	0	0	0	0	1	0	0	0	1	putative miRNA
fru-miR-107b-3p	AGCAGCATTGTACAGGGCTTGA	31	68	65	64	388	101	185	21	8	931
fru-miR-1082b	TCGCTCGCCAGCAGGCCTTCTGCAC	0	0	0	0	0	0	0	8	0	8	putative miRNA
fru-miR-1083	TCGTACCGTGATTCGTACCA	0	1	0	0	0	0	0	0	0	1	putative miRNA
fru-miR-1084	TGGGTACATAACAGCTACGATACT	0	1	0	0	0	0	0	1	0	2	putative miRNA
fru-miR-1085-5p	TACACAAGAAATAACAAT	0	0	0	0	0	0	0	1	0	1	putative miRNA
fru-miR-1088-3p	TACACAAGAAATAGCAGCACGA	0	0	0	0	0	0	0	1	0	1	putative miRNA
fru-miR-1088-5p	TGGAGAAGAAGGACTGCACGCA	0	1	0	0	0	0	0	0	0	1	putative miRNA
fru-miR-1089	GCGACAACAGTCCAAGAGGATCCAA	0	0	0	0	0	0	1	0	3	4	putative miRNA
fru-miR-1090	TTCCCATGCCATTCTCATCAACTT	0	0	0	0	0	0	1	0	0	1	putative miRNA
fru-miR-1091	CAGCAAATCCGCCCGCAGT	0	0	0	0	1	0	0	0	1	2	putative miRNA
fru-miR-1094a	ACAGTAGTCTGCGTGCCACATTA	0	1	0	0	0	0	0	0	0	1	putative miRNA
fru-miR-1097	TAGCAAAGAAGAACCATGGCTACC	0	0	0	0	0	0	0	1	3	4	putative miRNA
fru-miR-1098	TCCAAGAATTTCACCTCTAACGTCA	0	0	0	0	0	0	0	1	0	1	putative miRNA
fru-miR-1099	AGCAATGGGGTTTCCCCGCACAA	0	0	0	0	0	0	0	0	1	1	putative miRNA
fru-miR-10a	TATTCGAGACCACGGGAA	0	2	1	0	2	0	0	2	0	7	putative miRNA
fru-miR-10a-3p	TTCCCCTAGACGTGCACGGA	0	0	0	0	0	1	0	0	0	1	putative miRNA
fru-miR-10a-5p	TACCCTGTAGATCCGTTGT	73	76	6	0	89	79	54	33	0	410
fru-miR-10a-5p	ACCCTGTAGATCCCTTTGT	2	0	0	0	0	6	2	1	2	13	putative miRNA
fru-miR-10b	ACCCTGTAGAACCTATGT	11	6	0	0	1	1	0	2	0	21	putative miRNA
fru-miR-10b-3p	GATTCGATTCTAGGGGAGTATAA	17	25	0	0	8	6	0	0	0	56
fru-miR-10b-5p	TACCCTGTAGAACCGAATTGT	2310	2329	30	19	486	571	81	57	5	5888
fru-miR-10b-5p	TACCCTGTAGGTAATGGCCCTG	0	1	0	0	1	0	0	0	0	2	putative miRNA
fru-miR-10c	ACCCTGTAGATCCCGTTGT	0	2	0	0	1	0	1	1	0	5	putative miRNA
fru-miR-10c-5p	TACCCTGTAGATCCGGATTTGT	1209	1538	336	9	2180	1590	4353	540	26	11781
fru-miR-10c-5p	TACCCTGTAGGGTTAACTTTGT	3	1	0	0	0	0	0	0	0	4	putative miRNA
fru-miR-10d	ACCCTGTAGAACCCTTTGT	4	3	0	1	1	1	3	0	1	14	putative miRNA
fru-miR-10d-5p	TACCCTGTAGAACCGAATGTGT	1516	1513	25	12	469	378	35	98	12	4058
fru-miR-11	CCACAGGCACAGTTCTTGTTAAGCC	0	0	0	1	0	0	0	0	1	2
fru-miR-1100	ATCATTTCATACGGACAGAAACCCG	0	0	0	0	0	0	0	0	1	1	putative miRNA
fru-miR-1103-3p	GCGCCCCTCCTGTTTCCCGC	0	0	0	0	0	0	6	1	0	7	putative miRNA
fru-miR-1103-5p	CAAGAATTCAACCCCTTTCACAG	0	0	0	0	0	0	0	0	1	1	putative miRNA
fru-miR-1104	CAGGCAGCTAAAAGAACAGCT	0	0	0	0	0	0	0	0	2	2	putative miRNA
fru-miR-1106	ACCAGAAACATTAACACC	0	0	0	1	0	0	0	1	0	2	putative miRNA
fru-miR-1106	CTCCATCGTTCACACATGAACACCT	0	0	0	0	0	0	0	0	1	1
fru-miR-1107	TCACACCTGAAATGGACCCAATAGA	1	0	0	0	0	0	0	2	1	4	putative miRNA
fru-miR-1110	TGTTACTGCCCCTAGTGTC	0	0	0	0	0	0	0	1	0	1	putative miRNA
fru-miR-1111	CTGGTCCTGCTCAAGGTATC	0	0	0	0	0	0	0	0	1	1	putative miRNA
fru-miR-1112-3p	TAATACTGCCTTTGTTAGAGCA	0	0	0	0	0	1	0	0	0	1	putative miRNA
fru-miR-1113	AAACCGTTACCATATGACTGCT	0	0	1	0	0	0	0	0	0	1	putative miRNA
fru-miR-1114	TTAGCAGGAAGAAACCTTGAGCAG	0	0	0	1	0	0	0	1	0	2	putative miRNA
fru-miR-1115-3p	AGTCAACAAAGTTCCCCTGCTCAAT	0	0	0	0	0	0	0	2	8	10	putative miRNA
fru-miR-1115-5p	TAAGATCAAAGTGCCTGGACCCAT	0	1	0	0	0	0	0	0	0	1	putative miRNA
fru-miR-1119	TGACTAAGCATCACATAGATCCAGT	0	0	0	0	0	0	0	0	12	12
fru-miR-1119	ACTGTCAGCATCTCCCCGTGGCAAA	0	0	0	0	0	0	0	0	2	2	putative miRNA
fru-miR-1121	CCACGACTAAGACCGTTTAGACT	0	0	0	0	0	0	0	0	1	1	putative miRNA
fru-miR-1127	TTCAAGTAATCCCTTCGTCCGA	0	1	0	0	0	0	0	0	0	1	putative miRNA
fru-miR-1130	TCGTCTTACATTAAGTCACTGCCGA	0	0	0	0	0	0	0	3	0	3
fru-miR-1130	TCGTCTTACATTAAGTCCTGC	0	0	0	0	0	0	0	1	0	1	putative miRNA
fru-miR-1134	GACAACATCAAGAGCACGCAGAGAA	0	0	0	0	0	0	2	0	2	4	putative miRNA
fru-miR-1135	GTGACAACTATGTTCGAATGGACT	0	0	0	0	0	0	0	0	5	5	putative miRNA
fru-miR-1138	TCCAAGAATTTCACCTCTAAG	0	0	0	0	0	0	0	1	0	1	putative miRNA
fru-miR-11-3p	TAAAGAACTCTACTGTGAGCCCACC	1	0	0	0	0	0	0	16	0	17	putative miRNA
fru-miR-11-3p	AACAGTAAGAGTTATAGCTG	0	1	2	0	0	1	0	0	0	4
fru-miR-1142	CAGATGGCATGCCGCACCCACAGAA	0	1	0	0	0	0	0	0	0	1	putative miRNA
fru-miR-1143-5p	TCCAGGGGACATCCCCTTACCCC	0	0	0	0	0	0	0	0	1	1	putative miRNA
fru-miR-1144a.2	GTGGAACCGGGCGGAAATACCA	0	0	0	0	0	0	2	0	0	2	putative miRNA
fru-miR-1144b	CTGCACGCGCGCCACACTACAG	0	0	0	1	0	0	0	0	0	1	putative miRNA
fru-miR-1145.1	AGAGGCTGGCCCAGGAGGTCCTAC	0	1	0	0	0	0	0	0	0	1	putative miRNA
fru-miR-1145.2	AAACCGTTACCACCGTCAGGGTC	0	0	0	0	0	0	1	0	0	1	putative miRNA
fru-miR-1149.1	CCCAACAACACCGCCCCCATGGA	0	0	0	0	0	0	0	0	1	1	putative miRNA
fru-miR-1149.2	TGATCTGCCATAGAGGGT	1	0	0	0	0	0	0	0	0	1	putative miRNA
fru-miR-1150.2	TCAATGCCCCTCTCTCATGACCATC	0	0	0	0	0	0	0	0	2	2	putative miRNA
fru-miR-1150.3	TGCAGCGGCGAATCGAAA	1	0	0	0	0	0	0	1	0	2	putative miRNA
fru-miR-1151a-5p	CAACAGGTTATGGGCCCAGGAAAGA	0	0	0	0	0	0	0	4	4	8
fru-miR-1151a-5p	CAACAGGTTATGGGCAGAA	0	0	0	0	0	0	0	1	1	2	putative miRNA
fru-miR-1151b-5p	CTCCGGGGCTCATTCCCCA	0	1	0	0	0	0	0	1	0	2	putative miRNA
fru-miR-1151b-5p	CTCCGGGGCTCATACCCA	0	0	0	0	0	0	0	1	0	1
fru-miR-1156.2	TGCCTGAAGCTGTCCTAGTAACCC	0	0	0	0	0	0	0	1	0	1	putative miRNA
fru-miR-1157-5p	AGTAACACAGCGGGACCAG	1	0	0	1	0	0	0	0	0	2	putative miRNA
fru-miR-1159.1	CAAACGGGCACTGAACGG	0	0	0	0	0	0	0	0	1	1	putative miRNA
fru-miR-11-5p	GCTCACCGGGTAACGGAGAAACGTC	1	1	0	0	0	0	0	0	9	11	putative miRNA
fru-miR-1162-3p	TGTTGTAGTAGGTTCTAGTT	0	0	0	0	0	1	0	0	0	1	putative miRNA
fru-miR-1165-5p	CACGGACCGCTTCTCCCGGAGCT	0	0	1	0	0	0	0	0	0	1	putative miRNA
fru-miR-1166.1	TCCTCCAGGGCCAACTTGA	0	0	0	0	0	0	0	1	0	1	putative miRNA
fru-miR-1167	CCAAAGAATCACACCCACA	0	0	1	0	0	0	0	0	2	3	putative miRNA
fru-miR-1168.2	TGGCACCGAAGGCGAAGATGGAG	1	1	0	0	0	1	0	0	0	3
fru-miR-1170.1	TGGCAACTTGGCTGCATCCTCCTC	0	0	0	0	0	0	0	0	2	2	putative miRNA
fru-miR-1170.2	TCTGGAAGGAATAAGCCAAACACC	0	0	0	0	0	0	0	0	2	2	putative miRNA
fru-miR-1171	TGGAGTGTGATTGGAGTGTGAC	0	0	0	0	0	0	56	0	0	56	putative miRNA
fru-miR-1171	ACCACTCCACTCCTGAACACCCCAC	0	0	0	0	0	1	0	0	0	1
fru-miR-1172.1	TGCTGCTCCAATCCAACTGCTCT	0	0	0	0	0	0	0	0	1	1	putative miRNA
fru-miR-1172.2	TGGAATGTAATCGGAGACGC	1	1	0	0	0	0	0	0	0	2	putative miRNA
fru-miR-1175	AACAGACCACACCTCGGACCC	0	0	0	0	0	0	1	1	1	3	putative miRNA
fru-miR-1175-3p	TCAACTCCTGCAACCCATCAACCAA	3	2	1	1	1	1	1	0	5	15	putative miRNA
fru-miR-1175-5p	TTGGCTCAGTTCTCTCTTCACCA	0	1	0	0	0	1	1	3	0	6	putative miRNA
fru-miR-1176	TCCAATTTTTATCCATGTGGAG	0	0	0	0	0	0	0	0	1	1	putative miRNA
fru-miR-1177	TCCAGTTAGGGTTTGACAAGACAGC	0	0	0	0	0	0	0	0	1	1	putative miRNA
fru-miR-1178	CTCTAGGGAAGCACACCCAATTA	0	0	0	0	0	0	0	0	1	1	putative miRNA
fru-miR-1178-5p	ACACCTCATACTCAGCAGACCCATT	0	0	0	0	0	0	0	0	1	1	putative miRNA
fru-miR-1179	AGCATTCTTTCTTTAGTATAGCATA	0	0	0	0	0	0	1	1	1	3	putative miRNA
fru-miR-1180	CACACACACTCGAGCCCCT	1	0	0	0	0	0	0	0	0	1
fru-miR-1182	TCACCTCTCACCCAAGATCCGTTC	0	0	0	0	0	0	0	0	1	1	putative miRNA
fru-miR-1183	CAGGTGATGGTGTGACGT	0	3	0	1	0	0	1	0	0	5	putative miRNA
fru-miR-1183	TAACACCACTGTCGCCATCACCT	1	0	0	0	0	0	0	0	0	1
fru-miR-1184	TGGCAGTGATTAAGCCGCTGCA	0	1	0	0	0	0	0	0	2	3	putative miRNA
fru-miR-1185	GGAGCATACCCTTTGCAGGCGTGAC	0	0	0	0	0	0	1	0	0	1	putative miRNA
fru-miR-1185-3p	CAGCTGGAGACTCTCAGATCGACGC	1	0	0	0	0	0	0	0	1	2	putative miRNA
fru-miR-1185-5p	TGGGAACATACGAAGGGGTCTCCAA	0	0	0	0	0	0	0	0	1	1	putative miRNA
fru-miR-1186a	TGTGACTTTAATTTTAGCAGGCAGT	0	0	0	0	0	0	0	0	7	7	putative miRNA
fru-miR-1186b	TTGGGATTAAAGGGACAG	0	0	0	0	0	0	0	4	4	8	putative miRNA
fru-miR-1187	TACACACATCCACAAACTCAACT	0	0	0	0	0	0	0	1	0	1
fru-miR-1188-3p	TTGGCAAGTTTGTGGTGGGTAGCGT	0	0	0	0	0	0	0	2	2	4	putative miRNA
fru-miR-1188-5p	TCCACCTGGCAAAACCTCAT	0	0	0	1	0	0	0	0	1	2	putative miRNA
fru-miR-1190	AAGGACAGATGGCAACCTTAGCCCT	0	0	0	0	0	0	1	0	1	2	putative miRNA
fru-miR-1191	TCAGTCTTACTATAGCAGCAC	0	0	0	0	0	0	0	2	7	9	putative miRNA
fru-miR-1192	AACAAACAAACAAAACAGCCATAAA	0	0	0	0	0	0	0	0	2	2	putative miRNA
fru-miR-1193	TCATCACACGTCTCAGGTCTACTCA	0	0	0	0	0	0	0	0	1	1	putative miRNA
fru-miR-1194	TGAATGAGTAACAGACAA	0	0	0	0	0	0	1	0	1	2	putative miRNA
fru-miR-1195	TGGATGAGCAAGCTGGCTTCCTTTT	0	0	0	0	0	0	0	1	0	1	putative miRNA
fru-miR-1197	TGAAGTAGACCACTTTCTGTCCCGT	1	2	0	0	0	0	1	1	0	5	putative miRNA
fru-miR-1197	TTGAGGTAGAACATGTGTCGTAT	0	0	0	0	0	0	0	0	1	1
fru-miR-1197-5p	ACAGATACCAGGAACCACATCA	0	0	0	1	0	0	0	3	2	6	putative miRNA
fru-miR-1200	TCCTGAGCCATCCTATATTTCCTCT	0	1	0	0	0	0	0	0	0	1	putative miRNA
fru-miR-1205	ACTCAAAGCAAACCAAGGACAC	0	0	0	0	0	0	0	1	3	4	putative miRNA
fru-miR-1207-5p	GGGAAGGAGGCGGGGAGGC	0	0	0	24	0	0	0	1	0	25	putative miRNA
fru-miR-1208	CCGCCTGTCTGAGGGTCG	1	0	0	2	0	0	2	0	0	5	putative miRNA
fru-miR-1211-5p	TCCATCAGAACCATCCCTCC	0	0	0	0	0	0	0	80	4	84	putative miRNA
fru-miR-1212	TGGAGTGTGACAGCAACGAATG	1	0	0	0	0	0	1	0	0	2	putative miRNA
fru-miR-1215	TCATTGCAAAACTCCAATCA	0	0	0	0	0	0	0	1	0	1	putative miRNA
fru-miR-1216	GACGGAAGGGCATCACCA	0	0	0	1	0	1	0	0	0	2	putative miRNA
fru-miR-1218	CCAGTGGCCTACTACTCCC	0	0	0	0	0	0	0	0	3	3	putative miRNA
fru-miR-1221-3p	TAGTACATTCCATGCATGGGCCTGT	1	0	0	0	0	0	0	0	0	1	putative miRNA
fru-miR-1221-5p	TTTGACCCTGCAATGCCTGCC	0	0	0	0	0	0	0	1	0	1	putative miRNA
fru-miR-1222a	CCTCTGCCTATGAGCTACTTCAA	0	0	0	0	0	0	0	1	0	1	putative miRNA
fru-miR-1222b	TGTTTGTTGTACCAAAGTACTCCA	0	0	0	0	0	0	1	0	0	1	putative miRNA
fru-miR-1223d	TGGAGTGTGACTCGACAAGGCT	0	0	0	0	0	0	1	0	0	1	putative miRNA
fru-miR-122-3p	AACGCCATTATCACACTAATA	31	3	0	0	0	2	9102	4	0	9142
fru-miR-122-3p	AACGCCATTATCGCAGAAT	0	0	0	0	0	0	2	0	0	2	putative miRNA
fru-miR-1224	GTCCATCGCCAGAGTCCTGACT	1	0	1	0	0	0	0	0	0	2	putative miRNA
fru-miR-1224-3p	CACTCCTCTCCTCTCCTCAGCCC	1	0	0	0	0	1	0	0	0	2
fru-miR-1224-3p	TACAACACGCACCTCCTCTACTCCT	0	0	0	0	0	0	0	0	1	1	putative miRNA
fru-miR-1225-5p	CCCCCACTGGGCAAGTCGGACCACA	0	0	0	0	0	0	0	0	3	3	putative miRNA
fru-miR-122-5p	TGGAGTGTGACAATGGTGTTT	250	62	17	5	7	357	139224	23	0	139945
fru-miR-122-5p	TGGAGTGTGACACGTCTGTTT	0	0	0	0	0	0	32	0	0	32	putative miRNA
fru-miR-1226	TCACCAGCCCTATGATTGCCCCATC	0	0	0	0	0	0	0	0	1	1	putative miRNA
fru-miR-1228	TCTTGGTCATACACCTTCCCCCTCC	1	0	8	14	0	0	4	5	3	35	putative miRNA
fru-miR-1228-3p	TGTGCTCACTCCTCCCTCACCCCG	1	0	0	0	0	0	0	2	4	7
fru-miR-1228-3p	TGCACTCACACCTGCCTGCCGCC	0	0	0	0	0	0	0	1	0	1	putative miRNA
fru-miR-1228-5p	GACCTGGCCCCCGGCCACAAAA	0	50	0	0	14	19	0	0	0	83	putative miRNA
fru-miR-1229-3p	CTCACCACCCCTCCCACAG	1	0	0	0	0	0	0	0	0	1
fru-miR-1229-5p	GATCTCCCTCAAACAGTCCCCGC	1	0	0	0	0	0	0	0	0	1	putative miRNA
fru-miR-122a-5p	TGGAGTGTGACAATTGGAGTGTGAC	0	0	0	0	0	0	4	0	0	4
fru-miR-122b	TGGATGTGACACGCGTGTTTTAAA	0	0	0	0	0	0	1	0	1	2	putative miRNA
fru-miR-1230	TCCAGGTGCCCCCACGCA	1	0	0	0	0	0	0	0	0	1	putative miRNA
fru-miR-1231-3p	CCTGCCTGTTCTGCCTGACCCC	0	0	0	0	0	1	0	0	0	1	putative miRNA
fru-miR-1231-5p	TTCTCTCATCCAGCTCCTCACAGGA	0	0	0	0	0	0	0	0	1	1	putative miRNA
fru-miR-1232	CTGACCCCGACAAGCAACA	0	0	0	0	0	0	0	0	1	1	putative miRNA
fru-miR-1233	AAGCCCTTACCCCCCGCAT	0	0	0	0	1	0	0	0	0	1	putative miRNA
fru-miR-1233-5p	AAGTGGGAGGCCTCGGCCGCCAGT	1	0	0	0	0	0	0	0	0	1	putative miRNA
fru-miR-1234	TCGGCCTGACCACCCACCCC	1	1	0	0	0	0	0	0	0	2
fru-miR-1234-3p	TACAGTGACCATCCACCC	0	0	0	0	0	0	1	0	1	2	putative miRNA
fru-miR-1236	CCCTCTTCCCCTTATGAATT	0	0	0	0	0	0	0	0	1	1	putative miRNA
fru-miR-1236-5p	TTGAGTGACAGGAGAAGCATCACAG	0	0	0	0	0	0	0	0	1	1	putative miRNA
fru-miR-1237	TTCTTTTCTGCTCGCTCCCCAGTGA	0	0	0	0	0	0	0	1	0	1	putative miRNA
fru-miR-1237-5p	GGGGGCGGGGCTCCACAGCATA	1	0	0	0	0	0	0	0	0	1	putative miRNA
fru-miR-1238	TCCCTCATCTGACCCCCC	1	0	0	0	0	0	1	1	0	3	putative miRNA
fru-miR-1238-3p	AGACATACAGACGAGGAC	0	1	0	0	0	0	0	0	0	1	putative miRNA
fru-miR-1238-5p	TGGAGTGGAAGGTCCATTGTG	0	0	0	0	0	0	0	1	0	1	putative miRNA
fru-miR-12-3p	TCAGTTAAAACCCTAAAGAGACC	1	0	0	0	0	0	0	1	0	2	putative miRNA
fru-miR-124	CCTTGGCATTCACCCAGCCCCAAT	0	0	0	0	0	0	0	0	1	1	putative miRNA
fru-miR-1240	TTGCAGATCAGAGTCATGGATGT	0	0	0	0	0	0	0	2	2	4	putative miRNA
fru-miR-124-3p	TAAGGCACGCGGTGAATGCCA	54	152	107	110648	87215	47	281	0	9	198513
fru-miR-124-3p	GACATTCACCGTGGCCAAACGT	0	1	0	0	1	0	1	0	0	3	putative miRNA
fru-miR-1244	TCGAATTTCAGACAAACCAAATGGT	0	0	0	0	0	0	0	1	2	3	putative miRNA
fru-miR-1245b-3p	AACCCGTAGATCATCTGAAGTG	0	0	1	0	1	0	2	0	0	4	putative miRNA
fru-miR-124-5p	CGTGTTCACAGCGGACCATGAT	1	0	2	185	180	0	2	1	4	375
fru-miR-124-5p	GCATCAATGAAATCGGGGACACCCA	1	1	1	4	3	1	2	4	18	35	putative miRNA
fru-miR-1247-3p	TTCTGCCCAATCTCGACCTTGCC	1	0	0	0	0	0	0	0	0	1	putative miRNA
fru-miR-1248	TTAGCACAGTGGTTGGCTCAGACGT	0	0	1	0	0	0	0	1	0	2	putative miRNA
fru-miR-1249-3p	GGGAAGGAGGCGGGAAAGGC	0	1	0	80	0	0	0	0	0	81	putative miRNA
fru-miR-1249-5p	AGGTGGGAGGGTACGGGAGCTAGC	0	0	0	0	0	1	0	0	0	1	putative miRNA
fru-miR-124a	TTAAGGCACGCGGTGAATGCA	0	0	0	0	0	1	0	0	0	1
fru-miR-124a-3p	TAAGGCACGCGGTGAGTGCCA	1	2	6	2912	940	0	10	0	0	3871
fru-miR-124b-3p	TAAGGCACGCGGTGAATACCA	16	21	27	24384	17009	7	47	0	0	41511
fru-miR-124b-3p	TAAGGCACGCAGTCTGCC	1	1	0	0	1	0	0	0	0	3	putative miRNA
fru-miR-124c-3p	TAAGGCACGCGGTGAATGCCAT	2	8	9	4377	3650	2	13	0	0	8061
fru-miR-124c-5p	TCAATCAAGTAACGGGATGAATGA	0	0	0	0	0	0	0	4	2	6	putative miRNA
fru-miR-124c-5p	ATTAAGGCACGCGGTGAAGTCA	0	0	0	1	3	0	0	0	0	4
fru-miR-124d-3p	TAAGGCACGCGGTAATGC	0	1	0	245	337	0	0	0	0	583
fru-miR-124d-3p	CCAGTTACCGCGTGGATTTGCCTCA	1	2	3	2	3	1	2	3	3	20	putative miRNA
fru-miR-124d-5p	ACATTTACAAGCAGAGCCAC	1	0	0	0	0	0	0	1	0	2	putative miRNA
fru-miR-124e-3p	TAAGGCACGCTGTGAATGTCA	0	0	0	6	5	0	1	0	0	12
fru-miR-124e-5p	AAGACTCCAACCGACCCA	3	0	0	0	0	0	0	0	1	4	putative miRNA
fru-miR-1250	ACATGCTGGATGTTGCGACCCTG	0	0	0	0	1	0	1	1	4	7	putative miRNA
fru-miR-1251	TAACCGTCTTTGGCAGCTTGC	0	0	0	0	0	0	0	1	1	2	putative miRNA
fru-miR-1251-3p	TAACACTGTCTGGGCCAAGCGC	0	0	0	0	0	1	0	0	0	1	putative miRNA
fru-miR-1252	TCAACTCCGATAAATGAAATCAACT	0	0	0	0	0	0	0	2	20	22	putative miRNA
fru-miR-1253	TTTAGTCAGGTTGCTCTTCCCCACT	0	0	0	0	0	0	0	3	0	3	putative miRNA
fru-miR-125-3p	ACGGGTTAGGCTCTCGGGAGACT	3	7	6	2	5	2	4	1	0	30
fru-miR-125-3p	TACCGGAGATCTGCACTG	0	0	0	0	1	0	0	2	0	3	putative miRNA
fru-miR-1254	TGGAATGTAAAGCCTGCAGTAT	5	2	3	0	0	0	0	1	0	11	putative miRNA
fru-miR-1255a	GCCTGGCACATCTTTGTTCATCCTG	0	1	0	0	0	0	0	0	0	1	putative miRNA
fru-miR-1255b	TCCACTTTCTTTGTTTAGTCTTACT	0	0	0	0	0	0	0	0	1	1
fru-miR-1255b	TGAAGTAGACCACTTTCTCTCCTT	0	0	0	0	0	0	0	1	0	1	putative miRNA
fru-miR-125-5p	TCCCTGAGACCCTAACTTGTGAA	237	428	1597	1432	3740	195	620	367	47	8663
fru-miR-125-5p	TCCCTGAGACCCCAGTCT	2	4	5	5	20	2	6	2	0	46	putative miRNA
fru-miR-1256	GGCATTAACATCTCTCCACCCAA	1	0	0	0	0	0	0	0	0	1	putative miRNA
fru-miR-1258	TTCCACCACCTCATCGCGCAGGA	0	0	0	0	0	0	1	0	0	1	putative miRNA
fru-miR-125a	CCACGACTAAGACCGTTTAACCAA	0	0	0	0	0	0	1	1	3	5	putative miRNA
fru-miR-125a-3p	ACAGGTGAGGTCCTTGGGAAA	15	12	19	30	90	11	11	9	0	197
fru-miR-125a-3p	ACAGATACCAGGAACCACACC	0	0	0	1	2	0	0	5	6	14	putative miRNA
fru-miR-125a-5p	TCCCTGAGACCCTTAACCTGTGT	1966	2066	5725	5320	24185	945	2336	2365	725	45633
fru-miR-125a-5p	TCCCTGAGACCCCCTTAT	5	1	6	8	30	2	2	5	9	68	putative miRNA
fru-miR-125b-3p	ACGGGTTAGGCTCTCGGGAGCT	2	6	4	4	5	1	5	1	0	28
fru-miR-125b-3p	TTCATCAACGCGTTCGTAAGCCACT	0	1	0	0	0	0	0	0	0	1	putative miRNA
fru-miR-125b-5p	TCCCTGAGACCCTAACTTGTGA	4903	6327	16867	17342	38934	2348	7699	4973	819	100212
fru-miR-125b-5p	TCCCTGAGACTGAATCGGACT	1	0	0	1	4	0	0	3	2	11	putative miRNA
fru-miR-125c-5p	TCCCTGAGACCCTAACTAGTGA	2162	2967	8380	7926	20880	1076	3788	2279	192	49650
fru-miR-125c-5p	TCCCTGAGACCCCCTTGT	27	13	52	68	253	10	6	35	1	465	putative miRNA
fru-miR-12-5p	TGGAATGTAAAGCCTGCCTGCG	12	10	7	1	0	0	0	0	0	30	putative miRNA
fru-miR-12-5p	ACCAGTACCTGATGTCCACGACC	0	0	0	0	0	1	0	0	0	1
fru-miR-1260	CTCGCACCGCTGCCACTCA	0	0	0	0	0	0	1	0	0	1	putative miRNA
fru-miR-1260-5p	ATCCCACCGCTGCCACCA	29	19	48	55	114	45	81	107	185	683
fru-miR-1260a	ATTGCATCTATTACCTCTGCCACC	0	0	0	0	0	0	0	1	0	1	putative miRNA
fru-miR-1262	TGAGTTTGTTGAACGATAGGTAGC	0	0	0	0	0	0	0	1	1	2	putative miRNA
fru-miR-1263	TTTGGTCCCCTGACACACTATA	1	1	0	0	0	0	0	0	0	2	putative miRNA
fru-miR-126-3p	TCGTACCGTGAGTAATAATGCAA	8159	30059	51458	7351	7875	4857	16865	2595	744	129963
fru-miR-126-3p	TCGTACCGTGAGTGAATG	22	103	157	17	23	12	22	7	4	367	putative miRNA
fru-miR-1264-5p	TGAATTCTTATTGGGGAA	0	1	0	0	0	0	0	4	8	13	putative miRNA
fru-miR-126-5p	CATTATTACTTTTGGTACGCGA	6337	17479	36026	6206	4246	4646	8974	1173	215	85302
fru-miR-126-5p	CATTATTACTTTTAGACG	84	151	410	79	60	63	54	3	0	904	putative miRNA
fru-miR-1267	TCCTGTTGAAGTGTAGTGAACAGTA	0	0	0	0	0	0	0	0	7	7
fru-miR-1267	CCTGTTGAAGTGTCGTGATCTGT	1	0	0	0	0	0	0	0	2	3	putative miRNA
fru-miR-1268b	CTGCTGTGTCCCCCACCAACACGC	0	2	0	0	0	0	0	0	0	2	putative miRNA
fru-miR-126a-3p	TCGTACCGTGAGTAATAATGCA	7356	27102	41595	6353	6237	4742	18890	1788	566	114629
fru-miR-126a-3p	TCGTACCGTGAGCGGCAATGCA	0	1	2	0	0	0	1	0	0	4	putative miRNA
fru-miR-126a-5p	CATTATTACTTTTGGCACACG	2	23	13	1	0	0	0	0	0	39
fru-miR-126b	TGCACCAAAAGATATAAAGTC	1	0	1	1	0	0	1	0	1	5	putative miRNA
fru-miR-126b-3p	CGTACCGTGAGTAATAGTGCAA	876	3116	5976	752	863	527	1236	276	61	13683
fru-miR-126b-3p	TCGTACCGTGAGTGGCGGTGC	0	2	4	0	0	1	2	0	0	9	putative miRNA
fru-miR-126b-5p	CATTATTACTTTTGGGACGCG	11	1350	98	982	17	35	788	0	1	3282
fru-miR-126b-5p	CATTATTACTTTACACACGCGA	0	0	0	0	0	0	1	0	0	1	putative miRNA
fru-miR-1270	TGGACAACAGGAAGATCTGGAGCAG	1	0	0	0	0	0	0	4	1	6	putative miRNA
fru-miR-1271	CAAAGTGCTTACGACATCCCATT	2	1	1	0	0	0	1	1	1	7	putative miRNA
fru-miR-1272	TGGCAGAAAAGGCTGAAACA	1	0	0	0	0	0	0	1	0	2	putative miRNA
fru-miR-1273g-3p	TGAAGGCCGAAGTGGAGTGGG	0	0	0	1	0	0	0	0	0	1	putative miRNA
fru-miR-1273g-5p	TCAGTCTTACTACAGCAGCAACCCA	0	0	0	0	0	0	0	0	9	9	putative miRNA
fru-miR-1276	TAAAGAGCCCTGCGGTCCTTCA	0	0	0	0	0	0	0	0	3	3	putative miRNA
fru-miR-128	TCACAGTGAACCAGCTCT	4	1	2	1	62	2	0	0	6	78	putative miRNA
fru-miR-1282	TAGCAGCATAAGGCAACCGACAG	1	1	1	1	2	1	0	0	0	7	putative miRNA
fru-miR-1283b	CCATAGAGAGGGCTTCCCACCGC	0	0	0	1	0	0	1	0	0	2	putative miRNA
fru-miR-128-3p	TCACAGTGAACCGGTCTCAAT	1356	817	2528	1867	23464	677	710	90	69	31578
fru-miR-1284	TCCAGGGTCTCTACAGCCACC	0	0	0	0	0	0	0	1	0	1	putative miRNA
fru-miR-1285	CCTGTCCAGCCTGTGCAGCACT	3	1	2	0	1	1	0	2	0	10	putative miRNA
fru-miR-1285	CCTGTCCAGCCTGTGCAACCTAT	1	0	0	0	0	0	0	0	0	1
fru-miR-1285-3p	TCTGGGCAACACAGTGAAG	0	0	0	0	0	0	0	0	1	1
fru-miR-1285-3p	CTCTGGGCAACACACTGAAGAATTG	0	0	0	0	0	0	0	0	1	1	putative miRNA
fru-miR-1285-5p	TGGCTGGGGAACAGAGTGA	0	0	0	0	0	0	1	0	1	2	putative miRNA
fru-miR-1285a	TAGGTCTGTCTTTAATGCCTACTGC	0	0	0	0	0	0	0	1	3	4	putative miRNA
fru-miR-128-5p	GGGGGCCGTTACACTATCAGA	5	1	3	1	12	1	0	1	0	24
fru-miR-128-5p	TTGTAGTTGTATCGGCCCCCTGA	0	0	0	1	0	1	0	3	0	5	putative miRNA
fru-miR-1286	AACAACAATATGAGCCCTCAGACA	0	0	0	0	0	0	0	1	3	4	putative miRNA
fru-miR-1287	AAGCAACAAACCTCTGGTCCTGCAC	0	1	0	0	0	0	1	0	0	2	putative miRNA
fru-miR-1288	CTCCAGATCAGAGCACTTCTC	0	0	0	0	0	0	0	0	3	3	putative miRNA
fru-miR-128a-3p	TCACAGTGAACCAGCCTC	0	0	0	0	3	0	0	0	0	3
fru-miR-128b-3p	TCACAGTGAACCGGTTTCGTT	0	0	2	0	3	1	0	0	0	6
fru-miR-1290	GGCATTGATATTTTTGGACCAGA	0	0	0	0	0	0	0	0	2	2	putative miRNA
fru-miR-1291	GATGGTCTTCATTGATGGCCGACGC	0	0	0	0	0	0	0	1	2	3	putative miRNA
fru-miR-1291a	TCCGGGCCTGAGTGAAGA	0	0	0	0	0	0	0	0	1	1	putative miRNA
fru-miR-1291b	TGGTCTTCATTGATGGCCTAA	0	0	0	0	0	0	0	3	0	3	putative miRNA
fru-miR-1292	TGCTGTGGAACCTGCTCCCAATCCA	0	0	0	0	0	0	0	0	1	1	putative miRNA
fru-miR-1292-3p	GAACGGGAGCCTGAGGAG	1	0	0	0	0	0	0	0	0	1	putative miRNA
fru-miR-1292-5p	ACACAGCATGTGTTCCGGCTGACGC	0	0	0	0	0	0	0	1	0	1	putative miRNA
fru-miR-1293	ACAAGTAAATCTACAGAAGGACCCA	1	0	0	0	0	0	0	1	6	8	putative miRNA
fru-miR-129-3p	AAGCCCTTACCCCAAAAAACAT	140	242	47	1055	10435	22	66	7	3	12017
fru-miR-129-3p	AAGCCCTTACCCCTTACCC	2	2	0	10	185	1	2	0	0	202	putative miRNA
fru-miR-1294	TAAGATCAAAGACAACAATGACAAC	0	0	0	0	0	0	0	0	1	1
fru-miR-1295b-3p	TGCCCAGATCCGTACAGACTGAG	0	0	0	0	0	0	0	0	2	2	putative miRNA
fru-miR-129-5p	CTTTTTGCGGTCTGGAATTGC	14	15	1	44	535	1	2	0	0	612
fru-miR-129-5p	CTTTTTGCGGTCTCTGTTGC	0	0	0	0	2	0	0	0	0	2	putative miRNA
fru-miR-1296	GATGGAGATGGACACCCGTCCCTAA	0	0	0	0	0	0	1	0	0	1	putative miRNA
fru-miR-1296-3p	TCAGTTAAAACCCTACTCA	0	1	0	0	0	0	0	0	0	1	putative miRNA
fru-miR-1297	TTCAAGTAATCCAGGTGGCT	42	77	104	34	86	43	33	6	2	427
fru-miR-1297	TCTGAATTACCTCACCTAT	1	3	2	1	1	1	1	1	3	14	putative miRNA
fru-miR-1298	ATGATTCGTACCACAGCCGAAGGAA	0	0	0	0	0	0	0	0	1	1	putative miRNA
fru-miR-1299	CCCTCACACAGGCCACCA	0	0	0	0	0	0	2	1	2	5	putative miRNA
fru-miR-129a	AGCCCTTACCCCAAAGAGCAT	0	0	1	0	0	0	0	0	0	1
fru-miR-129a-3p	AAGCCCTTACCCCAAAGAGCAT	118	135	44	977	7793	17	61	7	4	9156
fru-miR-129a-3p	AGCCCTTACCCCACCCCTCAT	1	0	0	1	8	0	0	0	0	10	putative miRNA
fru-miR-129a-5p	GACCTGGCCCCCGGCCACAAAAA	1	3	1	1	0	0	1	0	2	9	putative miRNA
fru-miR-129a-5p	CTTTTTGCGGTCTGGCCGTGC	0	0	0	1	2	0	0	0	0	3
fru-miR-129b	TTTCCGTGGTTTGGCTGAGGGAGCG	0	0	0	0	0	0	0	1	0	1	putative miRNA
fru-miR-129b-3p	AAGCCCTTACCCCAACAAGCA	3	8	0	29	260	2	2	0	0	304
fru-miR-129b-3p	AAACCGTTACCACAAGAAGCA	0	0	0	0	2	0	0	0	0	2	putative miRNA
fru-miR-129b-5p	CTTTTTGCGGTCTGGTCTTGC	4	5	2	18	266	1	2	0	0	298
fru-miR-129b-5p	CTTTTTGCGGTCTAGCCGT	0	0	0	1	21	0	0	0	0	22	putative miRNA
fru-miR-12a-5p	AAGTACCTGATGTTGATATGAGC	0	0	0	0	0	0	0	0	1	1	putative miRNA
fru-miR-12b-3p	TTGAGGTAATCTACGCGGTACTACC	0	0	1	0	0	0	0	0	0	1	putative miRNA
fru-miR-12b-5p	TATCCATCAGTAATTGTCCAGGTAC	0	0	0	0	0	0	0	1	1	2	putative miRNA
fru-miR-1301	TTCCTCAGCACTCGTGGGCAGATGC	0	0	0	0	0	0	0	0	2	2	putative miRNA
fru-miR-1303	TAGCAAAACCCTCCATCCAAAACCC	0	0	0	0	0	0	0	3	0	3	putative miRNA
fru-miR-130-3p	CAGTGCAATATTAAAAGGGCAT	1047	1375	2378	1230	1263	523	86	8	76	7986
fru-miR-130-3p	CAGTGCAATATATGGGGGGCAT	0	0	1	0	0	0	0	0	0	1	putative miRNA
fru-miR-1304	TTGATCTCATTATAGCCACT	1	0	0	0	0	0	2	1	0	4	putative miRNA
fru-miR-1304-3p	TGGTTCTAGACTACAGTACT	0	0	0	1	0	0	0	0	0	1	putative miRNA
fru-miR-1305	TCCAAGAATTTCACCTCTAACGGGC	0	1	0	0	0	0	0	4	1	6	putative miRNA
fru-miR-1306-3p	TTACCCACCATCGGAGCCAACTCA	0	0	0	0	0	0	0	0	1	1	putative miRNA
fru-miR-1306-5p	CCACCTCCCCTGCAAATGTCCA	6	7	18	9	5	6	32	1	1	85
fru-miR-1306-5p	CAACCTGACATTTCCAGAGGAGTTG	0	0	0	0	1	0	0	1	0	2	putative miRNA
fru-miR-1307	ACTCGGCGTGGCTCCCAGCAATC	0	0	0	1	0	0	0	1	0	2	putative miRNA
fru-miR-1309	GTCCTTGCAGAGGGCCTTCAGGA	0	0	0	0	0	0	0	1	0	1	putative miRNA
fru-miR-130a	ATCAATGTAAACAGTGCATGGT	1	0	0	0	0	0	0	0	0	1	putative miRNA
fru-miR-130a-3p	CAGTGCAATATTAAAAAGACAT	62	60	279	134	83	31	51	24	0	724
fru-miR-130a-3p	CAGTGCAATATTACCCTTCACC	1	0	0	1	1	0	0	0	0	3	putative miRNA
fru-miR-130a-5p	TGCTCTTTTCACCTTTAGCCTCTG	0	0	0	0	0	0	0	1	2	3	putative miRNA
fru-miR-130b	TGCAGTGATGAAAGGTCCATACC	0	0	0	0	0	0	0	1	0	1	putative miRNA
fru-miR-130b-3p	CAGTGCAATAATGAAAGAGCAT	509	733	2026	808	1405	356	355	214	17	6423
fru-miR-130b-3p	CAGTGCAATAATGGGGAAGCAT	2	6	11	9	6	1	3	0	0	38	putative miRNA
fru-miR-130b-5p	ACTCTTTCCCTGTTGCCCTACT	88	113	343	120	245	37	113	77	7	1143
fru-miR-130b-5p	TTTTGTATGTTATACCACAACCCA	3	0	0	0	2	0	0	1	0	6	putative miRNA
fru-miR-130c-3p	CAGTGCAATATTAAAAGAGCAT	2537	2555	8579	3745	3257	1227	1894	1027	90	24911
fru-miR-130c-3p	CAGTGCAATATTACCCTTGCAT	8	8	23	8	12	3	4	4	3	73	putative miRNA
fru-miR-130c-5p	CAACGCACAACTTCAAATGGGCCT	0	0	0	0	0	0	0	0	2	2	putative miRNA
fru-miR-130d	AGCCTCTTTTCAACATGGC	0	0	0	0	0	0	1	0	0	1	putative miRNA
fru-miR-130e-3p	CAGTGCAATAGTGAAATAGT	2	1	1	2	2	0	1	0	0	9
fru-miR-130e-3p	TAGTGCAATATTGAGGCGGGGT	1	1	1	0	0	0	0	0	0	3	putative miRNA
fru-miR-1311	TTCAGAGTTTTGCAGCTCTAGGGA	0	0	0	0	0	0	0	2	7	9	putative miRNA
fru-miR-1313	ACCTCTGAAATTGATTCTCGCCT	0	0	0	0	0	0	0	1	1	2	putative miRNA
fru-miR-1315	AAGAACGTGACAGTCATCCAGCAGA	0	0	0	0	0	0	0	0	1	1	putative miRNA
fru-miR-1316	TCCATACACAAAGCGCTCCTACA	0	0	0	1	0	0	0	1	0	2	putative miRNA
fru-miR-1317-3p	CTGAAGTGATCTGGACGTAGT	0	0	0	0	0	0	1	0	0	1	putative miRNA
fru-miR-1319a	TCCAGCATCAGTAATATA	0	0	0	0	2	0	0	0	1	3	putative miRNA
fru-miR-132	CTCCTCCTCACCATGGCTGCAGA	0	0	0	0	0	0	0	1	0	1	putative miRNA
fru-miR-1320-3p	TGGAATGTAAAGTTCATACGTA	2	1	0	0	0	0	0	0	0	3	putative miRNA
fru-miR-1321	TGGCTCAGGGACGTGAAGGTGAC	1	1	0	0	0	0	0	0	0	2	putative miRNA
fru-miR-1322	CAGCAGCAGCAGCACCGACCAAT	4	0	0	0	1	1	0	1	6	13	putative miRNA
fru-miR-1322	AGCAGCAGCAGCAGCACCGA	0	1	0	0	1	0	0	0	1	3
fru-miR-1323	ACATCAAGAAGATGGCCCTCACTGA	0	0	0	0	0	0	0	2	0	2	putative miRNA
fru-miR-132-3p	TAACAGTCTACAGCCATGGTC	4	5	2	102	1047	13	10	25	1	1209
fru-miR-132-3p	TGCCTGTCTACAGACATGTTT	0	1	0	0	0	0	0	0	0	1	putative miRNA
fru-miR-1324	CCAGACAGAATTATATGAGAAGA	0	0	0	0	0	0	0	1	0	1
fru-miR-1325	AGCACCATGGGTGGAAGTTTCTGGC	0	0	0	0	0	0	0	0	1	1	putative miRNA
fru-miR-132-5p	ACCGTGGCTTTAGATTGCTACT	36	55	15	38	507	28	4	11	0	694
fru-miR-132-5p	TGGAATGTAAGAGGCATAAGCG	7	11	1	1	6	2	0	0	1	29	putative miRNA
fru-miR-1327	TATCATCATTTAAGACCTC	0	0	0	0	0	0	0	0	1	1	putative miRNA
fru-miR-1329-3p	TCCATGTTGGTGATGTAGCTACGCA	0	0	0	0	0	0	0	1	0	1	putative miRNA
fru-miR-1329-5p	GTCCACGTTACCATGGGAGC	32	20	28	17	18	61	51	69	22	318	putative miRNA
fru-miR-132a-3p	TAACAGTCTACAGCCATGGTCA	1	3	0	51	446	8	1	4	1	515
fru-miR-132b	GTAACAGTCTACAGACATGG	0	1	1	1	6	1	2	1	0	13
fru-miR-132b	GTAACAGTCTACAATGGC	0	0	0	1	0	0	0	0	0	1	putative miRNA
fru-miR-132b-5p	ACCATGGCTGTAGACTATGACC	1	0	0	0	0	0	0	0	0	1
fru-miR-133	TACAGCTGGTTTATGGCCTGGTTA	0	0	4	1	1	1	0	0	6	13	putative miRNA
fru-miR-1331	TCACACACCAACATCAACA	1	0	0	0	0	0	0	1	0	2	putative miRNA
fru-miR-1333	CAAAACAGACAAAAACACGTCAA	0	0	0	0	0	0	0	3	2	5	putative miRNA
fru-miR-133-3p	TTTGGTCCCCTTCAACCAGCT	58952	35351	3951	999	169	93	21	42	3	99581
fru-miR-133-3p	TTGGTCCCCTTCACAACTAGCGG	18	17	0	0	0	0	0	0	0	35	putative miRNA
fru-miR-133-5p	AGCTGGTAAAATGGAGCCAAA	2581	1089	481	51	10	13	1	4	0	4230
fru-miR-133-5p	CTTGCTCAAATTCAACCAGAAGCCT	1	1	2	0	1	1	0	1	0	7	putative miRNA
fru-miR-1336	TCACCCTTTATCCATTTGAACCCAA	0	0	0	0	0	0	0	22	87	109	putative miRNA
fru-miR-1338-5p	AGACCAGACCAGACCAGACC	1	0	0	0	0	0	0	0	0	1	putative miRNA
fru-miR-1339-3p	TGAAAACTCATGCTGCGGTCACATT	0	0	0	0	0	0	0	14	8	22	putative miRNA
fru-miR-133a	TGGAAGCTTGGGTAAGGGGACGAA	0	0	0	0	0	0	0	1	0	1	putative miRNA
fru-miR-133a	TGGTAAAATGGAACCAAATCAG	0	1	0	0	0	0	0	0	0	1
fru-miR-133a-3p	TTGGTCCCCTTCAACCAACTGT	48921	14148	5208	506	165	186	24	68	3	69229
fru-miR-133a-3p	TTGGTCCCCTTCACACCTCTG	30	21	4	0	1	0	0	0	0	56	putative miRNA
fru-miR-133a-5p	AGCTGGTAAAATGGGACCAA	14675	5286	2764	250	63	67	12	27	0	23144
fru-miR-133a-5p	AGCTGGTAAAATGTCCAA	37	14	6	1	0	0	0	1	0	59	putative miRNA
fru-miR-133b	TTTGGTCCCCTGACCAACTATAT	0	0	0	1	0	2	0	0	0	3	putative miRNA
fru-miR-133b-3p	TTTGGTCCCCTTCAAACAGCT	16735	14243	1003	370	38	30	8	7	0	32434
fru-miR-133b-3p	TTGGTCCCCTTCACAACTCTGT	205	113	20	0	0	0	0	1	0	339	putative miRNA
fru-miR-133b-5p	GCTGGTCAAACGGAATCAAGT	95	41	24	0	0	0	0	0	0	160
fru-miR-133b-5p	TCCAAGAATTTCACCTCTAGCAGCA	0	1	0	0	0	0	0	23	2	26	putative miRNA
fru-miR-133c	TGGTCCCCTTCAACCCGCTGC	0	0	0	0	0	0	0	6	0	6
fru-miR-133c-3p	TTGGTCCCCTTCAACCAGCTGC	5374	2378	725	90	20	18	4	0	0	8609
fru-miR-133c-3p	TTGGTCCCCTTCACAACTAGGTG	34	10	3	1	0	0	0	0	0	48	putative miRNA
fru-miR-133d-3p	TTGGTCCCCTTCAACCAGCCGC	79	58	28	6	0	0	0	1	0	172
fru-miR-133d-3p	TTGGTCCCCTTCACAACTAGTCG	8	3	1	0	0	0	0	0	0	12	putative miRNA
fru-miR-134	CCCCTCTGGTCACCCATCAG	0	0	0	0	0	0	0	0	1	1
fru-miR-134	TGGAGTGTGACACGTTGACCTGA	0	0	0	0	0	0	1	0	0	1	putative miRNA
fru-miR-1340-5p	TTCCAATCCAGAGTTTTCATACGGA	0	0	0	0	0	0	0	0	2	2	putative miRNA
fru-miR-1341	ACCCTGATGACGACTTTGACGAGAC	0	0	1	0	0	0	2	2	2	7	putative miRNA
fru-miR-1343	TCCTGGGGCCCTCACTGGGAACGC	0	0	0	0	0	0	0	0	1	1
fru-miR-1343	TTGGAGTGGGAGAGCCCCAGGAG	0	1	0	0	0	0	0	0	0	1	putative miRNA
fru-miR-1343-5p	TGTGGGATGTGGCCCCCGTGCGAC	0	0	0	0	0	0	0	1	0	1	putative miRNA
fru-miR-134-3p	TCCATGTTGGTGATGTGGCAGCGCA	0	0	0	0	0	0	0	0	3	3
fru-miR-134-3p	TCCATGTTGGTGACGTGGCTGGGC	0	0	0	0	0	0	0	1	2	3	putative miRNA
fru-miR-1345	TCCAGAGATGAGGAGGAGGACGTCA	1	0	0	0	0	0	0	1	0	2	putative miRNA
fru-miR-134-5p	TTGGTCCCCTCTGGTTAATCGC	1	0	0	0	0	0	0	0	0	1	putative miRNA
fru-miR-1347	TTTGGTCCCCTCTGGTTGAACT	1	2	0	0	0	0	0	0	1	4	putative miRNA
fru-miR-1348	TACCAGAGGAAAATGCCCTGAACAC	0	0	0	0	0	0	0	3	0	3	putative miRNA
fru-miR-1349	CTGGGCAGGGCGAAGCCAGAGGA	1	1	0	0	0	2	0	1	1	6	putative miRNA
fru-miR-1350	TGTCAACTGGGTGTGGTTCTTCCAT	0	0	0	0	0	0	0	0	1	1	putative miRNA
fru-miR-1351	TCCACTTCCGGACCCCAGCCATGA	0	0	0	0	0	0	0	0	2	2	putative miRNA
fru-miR-1352	TGGAGTGTGACATACCACAAA	0	0	0	0	0	0	163	0	0	163	putative miRNA
fru-miR-1352	TGGAGTGTGACAATTGTT	1	0	0	0	0	1	69	0	0	71
fru-miR-1353	TCCAGAACCTTTTCGAGATGTC	0	1	0	0	0	0	0	1	0	2	putative miRNA
fru-miR-135-3p	CACAGTAAAGTAGGACCTCCACTTA	0	0	0	0	0	0	0	1	3	4	putative miRNA
fru-miR-1354	TCCATGTTGGTGATGTGGCTGAACG	1	1	1	0	0	1	0	12	7	23	putative miRNA
fru-miR-1354-5p	TAGCAGCACATCATTACGAGCA	55	41	106	40	50	27	37	29	20	405
fru-miR-1354-5p	AGCAGCACATCATTACGCA	0	0	1	0	0	0	0	0	0	1	putative miRNA
fru-miR-1355-3p	TGTGAGACCAGGGTCGACTGGAGA	1	0	0	0	0	0	0	1	0	2	putative miRNA
fru-miR-1355-5p	TCCATGTTGTGAGATGAGT	0	0	0	0	0	0	0	1	0	1	putative miRNA
fru-miR-135-5p	TATGGCTTTTTATTCCCGTGA	4	7	30	1439	3737	3	64	11	3	5298
fru-miR-135-5p	TCACACCTGAAATGGACGCCATA	1	0	0	0	0	0	0	0	0	1	putative miRNA
fru-miR-1356	GCCCCCTCAGACGCCAGGACC	1	0	0	0	0	0	0	0	0	1	putative miRNA
fru-miR-1357	GGTTCCGTCAGATCTCAG	0	0	0	0	0	1	0	0	0	1	putative miRNA
fru-miR-135a	TCACATATGATGAAGGACACCGAGC	0	0	0	1	0	0	0	1	3	5	putative miRNA
fru-miR-135a-3p	TCCAAGAATTTCACCTCTACAGC	1	1	0	0	0	2	0	10	5	19	putative miRNA
fru-miR-135a-5p	TATGGCTTTCTATTCCTATGT	20	15	29	458	10001	14	340	9	3	10889
fru-miR-135a-5p	TATGGCTTTCTACTCATGT	0	0	0	0	5	0	0	0	0	5	putative miRNA
fru-miR-135b	CAAAAGGAATAAACCCCGTGACTAA	2	0	0	0	0	0	0	0	3	5	putative miRNA
fru-miR-135b-5p	TATGGCTTTTTATTCCTACGTGA	6	21	60	4186	10732	2	290	31	4	15332
fru-miR-135b-5p	TATGGCTTTTTATGTACA	0	0	0	0	4	0	0	0	0	4	putative miRNA
fru-miR-135c-5p	TATGGCTTTCTATTCCTGTGA	22	7	12	290	5287	9	227	7	2	5863
fru-miR-1360	TCCCTGTCTGTGGTGTCGAAGCAG	0	1	0	1	0	2	0	7	3	14	putative miRNA
fru-miR-1361-3p	TGACCTAGTGGGGTGACA	0	0	0	0	0	0	0	1	0	1	putative miRNA
fru-miR-1362-5p	TTCCTCTCTGTACCGTTGGTGGGGT	0	0	0	0	0	0	0	1	0	1	putative miRNA
fru-miR-136-3p	TATGATCGTCTCGACTGATT	2	0	0	0	0	0	0	0	0	2	putative miRNA
fru-miR-1365-5p	TCTTTCCAGGTGACGCCCAGTATAC	0	0	0	0	0	0	0	1	0	1	putative miRNA
fru-miR-136-5p	TCCATCATCAAAAGCACC	1	0	0	0	0	0	2	0	8	11	putative miRNA
fru-miR-137	TTATTGCTTGAGAGAGCGT	0	0	0	0	9	1	0	0	0	10	putative miRNA
fru-miR-1371	AGGCGCTCAGAGTCCCCACC	0	0	0	1	0	0	0	0	0	1	putative miRNA
fru-miR-1372	TGGAATGTAAAGGGAATTCA	1	0	0	0	0	0	0	0	0	1	putative miRNA
fru-miR-1373	TCACTTTCACTAATGCTGCTCCATA	0	0	0	0	0	0	1	0	0	1	putative miRNA
fru-miR-137-3p	TTATTGCTTGAGAATACGCGT	3	5	3	30	1849	26	5	0	0	1921
fru-miR-1375-5p	TACATGCTTCCTCTTGGGGACGTCA	0	0	0	0	0	0	0	0	1	1	putative miRNA
fru-miR-137-5p	ACGGGTATTCTTGGGTCGATAA	1	0	0	0	15	1	0	0	0	17
fru-miR-137-5p	ACGGGTATTCTTGCATTGA	0	0	0	0	1	0	0	0	0	1	putative miRNA
fru-miR-1376-5p	CCCAGTGTTCAGCAGCACTATT	0	0	0	0	0	0	1	0	0	1	putative miRNA
fru-miR-1377	ATTCCTTATTAAAATAACCGAGAC	0	0	0	0	0	0	0	2	1	3	putative miRNA
fru-miR-1379	CATGTTTGGCGATCAGCAAGGTCAG	0	0	0	0	0	0	0	0	1	1	putative miRNA
fru-miR-137a-3p	TTATTGCTTAGGAATACGCGTAG	0	0	0	0	1	0	0	0	0	1
fru-miR-137b	TTATTGCTTGAGAGACGA	0	0	0	0	1	0	0	0	0	1	putative miRNA
fru-miR-137b-3p	TTATTGCTTGAGAATACGCAT	2	3	2	17	908	21	2	0	0	955
fru-miR-137b-5p	ACGGGTATTCTTGGGGGTA	0	0	0	1	3	0	0	0	0	4
fru-miR-137b-5p	ACGGGTATTCTTGATGTGA	0	0	0	0	1	0	0	0	0	1	putative miRNA
fru-miR-1380-5p	ACAGGTGCAGAAAGAACG	1	0	0	0	0	0	0	0	0	1
fru-miR-1380-5p	CCAGCCATTCTGTAAGCATCTGAGA	1	0	0	0	0	0	0	0	0	1	putative miRNA
fru-miR-1381-3p	AACTTCTCAACCTCGCGCACCAA	0	0	0	0	0	0	0	1	1	2	putative miRNA
fru-miR-1383	TTGGTCCCCTTCACACCTCT	27	5	3	2	0	0	0	0	0	37	putative miRNA
fru-miR-1383	TTTGGTCCCCTTCCCAATTAGCG	11	16	1	0	0	0	0	0	0	28
fru-miR-138-3p	AGCTGGTGTTGTGAACTAGC	0	0	0	1	12	0	0	0	0	13
fru-miR-138-3p	TGAACACCTCACCAGGGCCG	0	0	0	0	0	0	0	1	1	2	putative miRNA
fru-miR-1385	TTTGGTCCCCTCTGGTTGACTA	1	2	0	0	0	0	0	0	0	3	putative miRNA
fru-miR-138-5p	AGCTGGTGTTGTGAATCAGGCCG	295	465	182	1653	35585	856	13492	93	315	52936
fru-miR-138-5p	AGCTGGTGTTGTGTAGGC	2	1	0	1	63	1	8	0	0	76	putative miRNA
fru-miR-1386	CTCCTGGCTGGCTCGCCA	1	1	0	0	0	0	2	2	0	6
fru-miR-1388-3p	ATCTCAGGTTCGTCAGCCCAT	338	462	980	298	209	3245	232	87	22	5873
fru-miR-1388-3p	TTCATCAACGCGTTCGTAAGCCCA	0	0	0	0	0	2	0	4	1	7	putative miRNA
fru-miR-1388-5p	AGGACTGTCCAACCTGAGAATGA	20	31	55	18	9	220	24	9	0	386
fru-miR-1388-5p	ACGTTTCTGAGGATGGACAGGC	1	0	0	0	0	0	0	0	0	1	putative miRNA
fru-miR-138a-5p	AGCTGGTGTTGTGAATCAGGCCGGT	1	2	0	10	92	3	70	0	1	179
fru-miR-138b	AGCTGGTGTTGTGTTATTCCGC	0	0	0	0	1	0	1	0	0	2	putative miRNA
fru-miR-138b-5p	AGCTGGTGTTGTGAATCATGCCG	22	35	12	104	1923	43	745	7	20	2911
fru-miR-1391-3p	TAGCAGCACGTACCGCGTGGGG	2	8	8	2	9	7	4	0	0	40	putative miRNA
fru-miR-1391-3p	TAGCAGCACGTACCGCGTGGGAG	0	0	1	1	1	1	0	0	0	4
fru-miR-139-3p	TCCATCAGAACCATATCTCC	0	0	0	0	0	0	0	3	0	3	putative miRNA
fru-miR-1395	CAGTGCAATTAGCCCCTCACAT	0	1	0	0	0	0	0	0	0	1	putative miRNA
fru-miR-139-5p	TCTACAGTGCATGTGTCTCCA	376	796	242	217	4598	500	2725	85	24	9563
fru-miR-139-5p	TCTACAGTGCATGGGAAC	0	0	0	0	5	1	1	0	0	7	putative miRNA
fru-miR-1397	GCATTGCGATGGCCGGAGAA	0	0	0	1	0	0	1	0	0	2	putative miRNA
fru-miR-1397-3p	CATGAAACACAACGCAGAGTTCCAC	1	0	0	0	0	0	0	1	4	6	putative miRNA
fru-miR-1397-5p	TTGCATTGCGACCGCATTA	1	1	0	0	0	0	0	0	0	2	putative miRNA
fru-miR-1398	CGCAGTGTAATTGAGATAGGCCGA	0	0	0	0	0	0	1	0	0	1
fru-miR-1399	GTGAATTAATGTGATTTGCAGGA	0	0	1	8	0	0	0	0	0	9	putative miRNA
fru-miR-13a	TCCAGTCATTTTCATGAGACCTCG	0	0	0	0	0	0	0	1	0	1	putative miRNA
fru-miR-13a-3p	TGCTCTTCAAAGTGTCTGTGTCCGT	0	0	0	0	0	0	0	0	1	1
fru-miR-13a-5p	ACTCCTCAAAGGAATGTCCAACA	0	0	0	0	0	0	0	3	1	4	putative miRNA
fru-miR-13b-5p	TGAGATCAGAAGTTCACAAAGCAGT	0	1	1	0	0	0	0	1	3	6	putative miRNA
fru-miR-1-3p	TGGAATGTAAAGAAGTATGTAT	231917	121808	74946	7179	1268	1284	91	127	0	438620
fru-miR-1-3p	TGGAATGTAAAGCCTGCGTGCG	330	51	31	11	2	1	0	0	0	426	putative miRNA
fru-miR-140	TTCCGTGGTTCCACGACCGGGGC	0	0	0	0	0	0	0	1	0	1	putative miRNA
fru-miR-1400-3p	TCATCCCACTCCAAACATCCCTGGT	0	0	0	0	0	0	0	17	14	31
fru-miR-1400-3p	TCATCCCACTCCAAGCATCACTGGT	0	0	0	0	0	0	0	1	0	1	putative miRNA
fru-miR-1403	TTAATTCACATCTGGAGAAACAG	0	0	0	0	0	0	0	0	1	1	putative miRNA
fru-miR-140-3p	ACCACAGGGTAGAACCACGGAA	613	1108	10721	8616	625	847	2313	535	171	25549
fru-miR-140-3p	TACCACAGGGTAGGGTTGTAAGG	2	1	23	13	3	1	3	1	2	49	putative miRNA
fru-miR-1404	AACTGATTTCTTCCTTTTACCCGAA	0	0	0	0	0	0	0	1	0	1	putative miRNA
fru-miR-1405-3p	TGATTGTCCAATAGCTGCTGCAGAA	0	0	0	0	0	1	0	2	0	3	putative miRNA
fru-miR-140-5p	CAGTGGTTTTACCCTAAGGTAG	332	673	4288	3747	429	359	863	75	77	10843
fru-miR-140-5p	CAGTGGTTTTACCGTGGT	1	2	6	14	2	1	2	0	0	28	putative miRNA
fru-miR-1406-3p	TCCATGTTGGTGATGTAGCGAGGC	0	0	0	0	0	0	0	1	0	1	putative miRNA
fru-miR-1409-3p	CACACAACGCACTCAGGTTCTCCCT	0	0	0	0	0	0	0	0	1	1
fru-miR-141	TAACACTGTCTGATTAACACTTG	0	3	1	1	1	19	0	0	1	26	putative miRNA
fru-miR-1410	TAGTTACTCACCACTCCGCAGACGT	0	0	0	0	0	0	0	0	1	1	putative miRNA
fru-miR-141-3p	TAACACTGTCTGGTAACGATGC	81	220	49	45	75	4511	436	36	0	5453
fru-miR-1414-3p	TAGGTCTGCATTGTGTCCGCATAA	0	0	0	0	0	0	2	0	1	3	putative miRNA
fru-miR-1414-3p	AGGTCTGCATTGTGTCCACATAAC	0	0	0	0	0	0	0	0	2	2
fru-miR-1414-5p	GTCCGTGGCCATACCACCCTGAGAC	2	1	2	1	0	1	0	1	0	8	putative miRNA
fru-miR-1415	GTCAGTGGTTTAAGCAGTAGA	0	0	0	0	0	0	1	0	0	1	putative miRNA
fru-miR-141-5p	TCAGCTGTTCCAGGACGGTGTTCAG	0	0	0	0	0	1	0	4	14	19	putative miRNA
fru-miR-1417-3p	TTCAGACGTTCTGAGAGAGGCT	1	0	0	0	0	0	0	0	0	1	putative miRNA
fru-miR-1417-5p	ATCACTGATGATGATCTCCCGA	0	0	0	0	0	1	0	0	0	1	putative miRNA
fru-miR-1418-5p	AACTTCAGCGCCTTGTCGAAGGTCA	1	0	0	0	0	0	0	0	2	3	putative miRNA
fru-miR-1419a-3p	TCTGATATCATCCTCAGCAG	0	1	0	0	0	0	0	6	0	7	putative miRNA
fru-miR-1419b-3p	CAGGGCAGCAGTGACTGGGTGACAA	0	1	0	0	0	0	0	0	0	1	putative miRNA
fru-miR-1419b-5p	TGTTGGTAGATGATGTCACGCAGTG	0	0	0	0	0	0	0	1	8	9	putative miRNA
fru-miR-1419e-3p	TCATGGTGCTTGGTCCTGAGCCT	0	0	0	0	0	0	0	1	0	1	putative miRNA
fru-miR-1419e-5p	TGCTGGGAGACTTCAACACTCACGC	0	0	0	0	0	0	0	0	1	1
fru-miR-1419f-3p	TGTTGGTAGATGATGTCACCCAGTG	0	0	0	0	0	0	0	0	1	1	putative miRNA
fru-miR-1419f-5p	TCACTTCTGAGATATTGACACACCC	0	0	0	0	0	0	0	0	2	2	putative miRNA
fru-miR-1420a-3p	CAAAGTGCTGAATCTTCGGATGC	0	1	0	0	0	0	0	0	1	2	putative miRNA
fru-miR-1420b-3p	TTTAGTCAGGTTGCTCTTCCCCGC	0	0	0	0	0	0	0	4	2	6	putative miRNA
fru-miR-1420d-5p	AAGTGCAACCAGGAGGCAA	1	0	0	0	0	0	0	0	0	1	putative miRNA
fru-miR-1420e	CTCCCTCAATCCGATCCAGCAGCA	0	0	0	0	0	0	0	1	0	1	putative miRNA
fru-miR-1420f	CCCAATCCGGTGATAAATCC	0	0	0	0	0	0	0	0	2	2	putative miRNA
fru-miR-1420g-3p	TCCTCCAGTTCAGATGGGTGATACC	0	0	0	0	0	0	0	1	3	4	putative miRNA
fru-miR-1420g-5p	AAGAGAGTGCTCTACCAGACA	0	0	4	0	0	0	0	0	0	4	putative miRNA
fru-miR-1421a-5p	TAAGTGAATACGGCACCCCATGCA	0	0	0	0	0	0	1	0	2	3	putative miRNA
fru-miR-1421aa-5p	TGCTGCATCACTCACTGACCTGGT	0	0	0	0	0	0	0	0	1	1
fru-miR-1421aa-5p	GCATCATGTGTGATACAGCCA	0	0	0	0	1	0	0	0	0	1	putative miRNA
fru-miR-1421ab-3p	CACTCCAAAGGACCTCAGACG	0	1	0	0	0	0	0	0	0	1	putative miRNA
fru-miR-1421ac-5p	TACACATGTGGAGCATAC	1	0	0	0	0	0	0	1	0	2	putative miRNA
fru-miR-1421ae	CCAGAATGGACTGCACCAGATATG	0	0	0	1	0	0	0	0	0	1	putative miRNA
fru-miR-1421af-3p	TGGAGTGTGACACGTTATGCA	0	0	0	0	0	0	1	0	0	1	putative miRNA
fru-miR-1421ag-5p	TTAAGTGAATACGGCACCACGTGC	0	0	0	1	0	0	0	0	0	1	putative miRNA
fru-miR-1421ai-5p	ATCAGTTCCAGGTGTGGCGCAGT	0	0	0	0	0	0	0	0	1	1	putative miRNA
fru-miR-1421aj-5p	TACCATCTATGTCCTCTTCATGTCC	0	0	0	0	0	0	0	0	1	1	putative miRNA
fru-miR-1421ak-3p	TGTTAGCGCACCATGTGGTCTCGC	0	0	0	0	0	0	0	1	0	1	putative miRNA
fru-miR-1421ak-5p	TACTCTAGCCACATGAGGTCGGGA	0	0	0	0	0	0	0	0	1	1	putative miRNA
fru-miR-1421al-5p	TGCATGCTGTTCCAGAAGAAACCCA	0	0	0	0	0	0	0	1	0	1	putative miRNA
fru-miR-1421am	CGGATCACGAGCAACGACCTCCTGG	1	5	0	0	0	0	16	1	12	35	putative miRNA
fru-miR-1421am-5p	ATGACCTATGACCTATGA	0	0	0	0	0	128	0	0	0	128	putative miRNA
fru-miR-1421b-3p	AGCAGCAGTTGACCTTCACCGCGGC	0	0	0	0	0	1	0	0	0	1	putative miRNA
fru-miR-1421b-5p	TTCACAGGTGGTGCATGGTTGT	0	0	0	0	0	1	0	0	0	1	putative miRNA
fru-miR-1421c-3p	TGCTGCATCCCGATGAGCTCTCCTA	0	0	0	0	0	0	0	0	10	10	putative miRNA
fru-miR-1421c-5p	TAAGTGAATACGGCACCCCATGC	0	0	0	0	0	0	0	0	2	2	putative miRNA
fru-miR-1421e-3p	TGGAACATGATGTCCGTGGGAAC	1	0	0	0	0	0	0	0	1	2	putative miRNA
fru-miR-1421g-3p	TAAGGGAAGTCGGCAAAT	0	0	0	4	0	1	0	0	1	6	putative miRNA
fru-miR-1421g-5p	TCAGCATGGAGTACCACCCAGATA	0	0	0	0	0	0	0	262	84	346	putative miRNA
fru-miR-1421h-3p	TGTGCAAACCCTGTGGCCTCT	1	0	0	0	0	0	0	0	0	1
fru-miR-1421i-3p	TGCTGTGATGTGCTGGACCTAG	1	0	0	0	0	0	0	1	0	2	putative miRNA
fru-miR-1421k-5p	TAACCTGTGGTGCTGTAATCT	0	0	0	0	0	1	1	0	0	2	putative miRNA
fru-miR-1421l-3p	TGTATCCCATGTGCTATTTAGCCCC	1	0	0	0	0	0	0	1	1	3	putative miRNA
fru-miR-1421n-3p	TGCATCCCATGCGTGGAAGATCC	0	0	0	0	0	0	0	0	1	1	putative miRNA
fru-miR-1421o-5p	GCTGGTAAAATGAGGTTGAATGTG	0	1	0	0	0	0	0	0	0	1	putative miRNA
fru-miR-1421p-3p	TGCATCGTGTGCATCCTACT	0	0	0	0	1	0	0	0	0	1	putative miRNA
fru-miR-1421p-5p	TCTGCATGGGTTCCGCCCC	0	1	0	0	0	0	0	0	0	1	putative miRNA
fru-miR-1421q-3p	TCCCAGGTGACCACCCAGATCAT	0	0	0	0	0	0	0	1	0	1
fru-miR-1421q-5p	TCGTGCAACTCAAACGGCGTGGAG	0	0	0	0	0	0	0	5	0	5	putative miRNA
fru-miR-1421s-3p	TGCATCCCATGCGTGGAAGATC	0	0	0	0	0	0	0	0	1	1	putative miRNA
fru-miR-1421s-5p	TCGTGCAACTCAAAAGACGT	0	1	0	0	0	0	0	0	0	1	putative miRNA
fru-miR-1421w-3p	ACATCAAGAAGATGGCCCACT	0	0	0	0	0	0	0	0	1	1	putative miRNA
fru-miR-1421x-3p	TCTGTGAGACCTCCCGGAAT	0	0	0	0	0	0	1	1	0	2	putative miRNA
fru-miR-1421y-3p	GTGACATCATATGTGACATCATA	0	0	0	0	1	0	0	0	0	1
fru-miR-1421y-5p	CTGTCACAGATGTGCCCTCAGGAA	0	0	0	0	0	0	0	1	0	1	putative miRNA
fru-miR-1422b-5p	TCCATATCAATATTTTGGTTGGGGT	0	0	0	0	0	1	0	1	0	2	putative miRNA
fru-miR-1422d-3p	GCCAATCCAAAGGAGGTAACATGTC	0	0	0	0	0	0	0	1	1	2	putative miRNA
fru-miR-1422e-3p	TCCATGATAAGTTATGCCTCTGAAC	0	0	0	0	0	0	0	0	1	1	putative miRNA
fru-miR-1422e-5p	TCCAGAACCTTTTCGTGAC	0	0	0	0	0	0	0	2	1	3	putative miRNA
fru-miR-1422f-3p	TTTTAGCACAGTCAAGACCATTAA	0	0	0	0	0	0	0	2	0	2	putative miRNA
fru-miR-1422h-5p	TAGTCATGAAAGATCCGTCCAGATT	0	0	0	0	0	0	0	1	0	1	putative miRNA
fru-miR-1422i-3p	TACAGATGCAGTTAGCTAG	0	0	0	0	0	0	0	1	0	1	putative miRNA
fru-miR-1422j-5p	CACCAGAACTGAATTTTCCCAAA	0	0	0	0	0	0	1	0	0	1	putative miRNA
fru-miR-1422k-3p	TGCAAATCCAGAGGAGGTGAAACTT	0	1	0	0	0	0	0	1	1	3	putative miRNA
fru-miR-1422k-5p	TGTGTCAATATACTTGTCAGGACCA	0	0	0	0	0	0	0	1	0	1	putative miRNA
fru-miR-1422l	AGAAAAGACGGCCACTACC	3	1	0	0	0	0	0	0	0	4	putative miRNA
fru-miR-1422m-3p	TGTTGAACTGTACAGTCTTGAATGA	0	0	0	0	0	0	0	0	1	1	putative miRNA
fru-miR-1422m-3p	TAATACTGTCTGGAATGT	0	0	0	0	0	1	0	0	0	1
fru-miR-1422m-5p	TTCAAGTAAAGACTTCCCTGTT	1	0	0	0	0	0	0	0	0	1	putative miRNA
fru-miR-1422o-3p	AACAGCTGGAGAAGGATGTTTTG	0	0	0	0	0	0	0	0	1	1	putative miRNA
fru-miR-1422q-3p	TAATACTGTCTCTGGCTTGGAACAA	0	0	0	0	0	0	0	1	0	1	putative miRNA
fru-miR-1423a-5p	GGCATTTACACGCTGGGGC	1	0	0	0	0	0	0	0	0	1	putative miRNA
fru-miR-142-3p	GTAGTGTTTCCTACTATATGG	59	118	140	37	144	272	84	14	1	869
fru-miR-142-3p	GCATCAATGAAATCGGACACAC	1	1	0	0	0	1	0	0	3	6	putative miRNA
fru-miR-1424	TCCACTGCTACTGATTGGGCCCA	0	0	0	0	0	0	0	0	5	5	putative miRNA
fru-miR-142-5p	CCCATAAAGTAGAAAGCACTAA	4	19	42	5	31	113	20	20	7	261
fru-miR-142-5p	TTACAAAGTAGACCGCACCCGG	0	0	0	0	0	0	0	0	1	1	putative miRNA
fru-miR-1429-5p	TGTGTCAATATACTTGTCAGTGC	0	0	0	0	0	0	0	4	2	6	putative miRNA
fru-miR-142a-3p	TGTAGTGTTTCCTACAATGA	0	0	0	1	2	1	1	0	0	5
fru-miR-142a-3p	TGTAGTGTTTCCTCTTAT	0	0	0	0	1	0	0	0	0	1	putative miRNA
fru-miR-142a-5p	CATAAAGTAGAAAGCACTAC	19	39	67	19	58	146	36	48	15	447
fru-miR-142b-5p	CATAAAGTAGAAGGCACTACTA	1	0	0	0	0	0	0	0	0	1
fru-miR-143	CTGAGATGAAGCAGTAGC	7	15	0	8	14	33	0	20	3	100	putative miRNA
fru-miR-1430	CCCAAAGGTGAGCCTGGCTGGCCGA	0	0	0	0	0	0	1	0	1	2	putative miRNA
fru-miR-1432	TGCTCAAGAAAGGTTACGCCGTGAA	0	0	0	0	0	0	0	3	0	3	putative miRNA
fru-miR-1432-3p	TCCAACTTGAGGTGAGATGCCACGA	0	0	0	0	0	0	0	1	0	1	putative miRNA
fru-miR-1433	TTGGCAAGTCTCCTCTCTGTGCCA	0	0	0	0	0	0	0	1	0	1
fru-miR-143-3p	TGAGATGAAGCACTGTAGCTCT	1170	4003	3286	1423	1879	7042	2900	6965	293	28961
fru-miR-143-3p	TGAGATGAAGCACAAGCC	3	1	11	0	2	2	9	3	0	31	putative miRNA
fru-miR-1434	TACGTGAGGATGGAAGATCGGC	0	0	0	0	0	0	0	0	1	1	putative miRNA
fru-miR-1434-3p	CTCAGACCTTAGCCCACCCTACCC	0	0	0	1	0	0	0	0	1	2	putative miRNA
fru-miR-1434-5p	ATGCAGTGATGACTTGAATTTCTTC	1	0	0	0	0	0	0	1	1	3	putative miRNA
fru-miR-143-5p	TGAGATGAAGCACTGCACC	12	23	22	6	11	36	24	8	0	142
fru-miR-143-5p	TGGAGAAGAAGGACTGCACCAACAC	0	0	0	0	0	0	1	18	29	48	putative miRNA
fru-miR-1436	ACATTATGGGACCCCCATTGA	0	1	0	0	0	0	0	0	0	1	putative miRNA
fru-miR-1439	TCCACATTGCACTCCGCTCCAAAGT	0	0	0	0	0	0	0	1	0	1	putative miRNA
fru-miR-144	AGGATATCATCTAATACAGTAA	0	0	0	0	372	50	432	79	5	938
fru-miR-144	AGGATATCATCTAACAGT	4	0	28	18	8	1	5	3	0	67	putative miRNA
fru-miR-1440a	CTTGCTCAAATTCCACCAGAAGCTT	0	0	0	0	0	0	0	2	1	3	putative miRNA
fru-miR-144-3p	CTACAGTATAGATGATGTACTA	252	9	24	840	10	1	18	1	0	1155
fru-miR-144-3p	TACAGTATATATATAAAATCTCTT	1	0	0	1	0	0	0	8	1	11	putative miRNA
fru-miR-1444a	TCCACATTCGGTCCGGGCGGCCGTT	0	0	0	0	0	0	0	1	0	1	putative miRNA
fru-miR-144-5p	GGATATCATCTAATACAGTAA	20	320	1012	89	34	7	50	3	0	1535
fru-miR-144-5p	GGATATCATCTTGATCGCTGCT	2	4	2	3	0	0	1	1	0	13	putative miRNA
fru-miR-1447	AAATCAAGGCACCGCGCTTAGA	0	0	1	0	0	0	0	0	0	1	putative miRNA
fru-miR-1448	GCATATGTGTGGTGTTGGAAACGT	0	0	0	0	0	0	0	1	0	1	putative miRNA
fru-miR-1449	TAGCAGCACGTAGTATAACTCT	0	0	1	1	0	0	0	1	0	3	putative miRNA
fru-miR-1449	TAGCAGCACGTAATATAACTCCA	0	0	0	0	0	0	1	0	0	1
fru-miR-1450	TGCACATGGCAGAGCCATTGACCAA	0	0	0	0	0	0	0	0	3	3	putative miRNA
fru-miR-1451	TACTGCACAGAATGAAATTACCCT	0	0	0	0	0	0	2	0	0	2	putative miRNA
fru-miR-1451-5p	TACCTCAACTTCCTCCTGTGGAACT	0	0	0	0	0	0	0	0	3	3	putative miRNA
fru-miR-1452	TGAGATAAAACAGACGGTTATGTTA	0	1	0	0	0	0	0	0	1	2	putative miRNA
fru-miR-1453	ACTGCCCACTGAGAGGGGC	1	0	0	0	0	0	0	0	0	1	putative miRNA
fru-miR-145-3p	GGATTCCTGGAAATACAGTTCT	22	115	153	37	60	288	107	78	6	866
fru-miR-145-3p	TTCAACAGTACTTCCTGCAGTC	0	1	0	0	0	1	1	1	1	5	putative miRNA
fru-miR-1454	TACAATGATGAGCCTTCCCCCTCGC	0	0	0	0	0	1	0	0	16	17
fru-miR-1454	TCCAATGATAATGACTTTGGCCCTT	0	0	0	0	0	0	1	0	1	2	putative miRNA
fru-miR-145-5p	GTCCAGTTTTCCCAGGAATCCC	14500	47619	55150	19961	14281	91368	57305	108935	10693	419812
fru-miR-145-5p	GTCCAGTTTTCCCCTCCC	38	81	94	37	61	159	33	195	6	704	putative miRNA
fru-miR-1456-3p	TCTGCATGGGTTCCTCTCCGTCCCT	1	0	0	0	0	0	0	0	0	1	putative miRNA
fru-miR-1456-5p	GGGAAGGAGGCGGGACGTGC	0	0	0	4	0	0	0	0	0	4	putative miRNA
fru-miR-1457	AACCCTTTTGCTGAATGAGGATGGT	0	0	0	0	0	0	1	0	3	4	putative miRNA
fru-miR-1458	TCACTGTTCTCATGATCATCGCCAC	2	1	0	0	0	1	2	7	1	14	putative miRNA
fru-miR-1459	TGCTGTGATGTGCTGGAACT	0	0	0	0	0	0	0	3	0	3	putative miRNA
fru-miR-145a-5p	GTCCAGTTTTCCCAACTCCCT	3	0	0	0	0	2	0	0	0	5
fru-miR-145b-5p	GTCCAGTTTTCCCAGGACCCT	781	2323	2789	1135	808	5132	1894	5933	302	21097
fru-miR-145b-5p	GTCCAGTTTTCCCGGAGT	1	1	2	0	1	3	0	3	0	11	putative miRNA
fru-miR-1460	CTGGAACTTGTTGCACCCTTGTC	0	0	0	0	0	0	0	0	1	1	putative miRNA
fru-miR-1461	GACTCACTCACTGACCGGTAGATGT	0	0	0	0	0	0	0	0	1	1	putative miRNA
fru-miR-1462	TCACAGTGGCTTTCCAGGACC	0	0	0	0	0	0	0	5	2	7	putative miRNA
fru-miR-146-3p	AGCCTGGGTCTTTTTGTACTCC	0	0	0	0	0	0	0	1	0	1	putative miRNA
fru-miR-1464	CTGGCTGTGTGCAAGGCC	0	1	0	0	0	0	0	0	0	1	putative miRNA
fru-miR-1465	AGGTCTCCACTCAGCAGCCCTGAAA	0	0	0	0	0	0	1	0	0	1	putative miRNA
fru-miR-1465	GTTTCAGAGGTGCTCGTTACTGT	0	0	0	0	0	1	0	0	0	1
fru-miR-146-5p	TAAGTGAATTTCATAGGGT	0	0	0	0	0	0	0	1	0	1	putative miRNA
fru-miR-1466	TCCTCCAGGGCCAGCTTGACAGCCA	0	0	0	0	0	0	0	20	0	20	putative miRNA
fru-miR-1467	GGACACCGATTTAGTGAGCAGCCC	0	0	0	0	0	0	0	1	0	1	putative miRNA
fru-miR-1467-3p	TCACACCAGAGGAGCGTCAG	0	0	0	0	0	0	0	1	1	2	putative miRNA
fru-miR-1468	CAGCAAAACAGGCCCACACCATAA	0	0	0	0	0	0	0	1	1	2	putative miRNA
fru-miR-1469	CTCGGCGCGGGGAGCTACCCC	0	0	0	1	0	0	0	0	0	1	putative miRNA
fru-miR-146a	TACAACCTATGGATTTACCGTATTG	0	0	0	0	0	1	0	2	1	4	putative miRNA
fru-miR-146a-3p	ACCTCTGAAATTGATTCTCTCCAGC	1	0	0	0	0	0	0	21	1	23	putative miRNA
fru-miR-146a-5p	TGAGAACTGAATTCCATAGATGG	581	1169	1576	324	686	3538	2601	218	20	10713
fru-miR-146a-5p	TGAACGCAGAGCTGAAGTCCACGAA	0	0	1	0	0	0	0	20	1	22	putative miRNA
fru-miR-146b	AGTCCATGGAATCAGTCATTT	0	0	0	0	1	0	0	1	0	2	putative miRNA
fru-miR-146b-3p	TGAGATCACTGAGTTCACAGGGA	0	1	0	0	0	0	0	2	3	6	putative miRNA
fru-miR-146b-3p	ACAACCTATGGATTTAATTCTGCCT	0	0	0	1	0	0	0	1	0	2
fru-miR-146b-5p	TGAGAACTGAATTCCAAGA	38	72	119	18	52	150	82	12	1	544
fru-miR-146b-5p	TAAGTGAATTTCATAGGGTCG	0	0	0	0	0	0	0	1	0	1	putative miRNA
fru-miR-146c-5p	TGAGAACTGAATTCCATGGA	1	1	3	0	1	6	2	1	0	15
fru-miR-147	CAGCAAATCCGCCCATCGT	0	1	0	0	0	0	0	7	26	34	putative miRNA
fru-miR-1470	TCACACCTTAAACCGGTCCCATGAT	0	0	0	0	0	0	0	1	0	1	putative miRNA
fru-miR-1471	TCACACAACATTGGTATCAAAACAA	1	0	0	0	0	0	0	9	0	10	putative miRNA
fru-miR-1473	TGCACCCATAAAAGACCCCT	0	0	0	0	0	0	0	2	2	4	putative miRNA
fru-miR-1473-3p	TAGACATCACCCATAACCCAGAG	0	0	0	0	0	0	1	0	0	1	putative miRNA
fru-miR-1473-5p	TATCAGATCGAATACATCGGACCTC	0	0	0	0	0	0	0	0	2	2	putative miRNA
fru-miR-1477	AAGCCAAAACCGTACCATTTCCAC	0	1	0	0	0	0	0	1	0	2	putative miRNA
fru-miR-1478	TCAGCCTGCTCCTTTTGGT	0	0	0	0	0	0	0	0	3	3	putative miRNA
fru-miR-1479	TCGGTCGAGTCCTTCAAATGCCATA	0	0	0	0	0	0	0	233	1	234	putative miRNA
fru-miR-1479	TCGGTCGAGTCCTTCAAATTACC	0	0	0	0	0	0	0	1	0	1
fru-miR-147a	TGTGTCTGGAATTGATTCTATTGAA	0	0	0	0	0	0	0	1	0	1	putative miRNA
fru-miR-147b	TCCAGAACCTTTTCGGCACCCC	1	1	0	0	0	1	0	1	0	4	putative miRNA
fru-miR-147b-3p	GTGTGCGGAAACGCTTCTGCTC	55	179	104	20	50	1761	130	42	3	2344
fru-miR-148	TCAGTGCATTACAAGACA	1	1	0	1	1	1	2	0	0	7	putative miRNA
fru-miR-1481	AGCCATCTTCTACGGGATAGT	0	0	0	0	0	0	0	0	1	1	putative miRNA
fru-miR-1483-3p	AAGGGCCATCGCTCAACG	1	1	0	1	0	0	0	0	0	3	putative miRNA
fru-miR-148-3p	TCAGTGCATTACAGAACTTTG	159	83	270	387	115	808	3225	64	1	5112
fru-miR-1485	ATCGTTATATCGCCAGCTCGGA	0	0	0	0	0	1	0	0	0	1	putative miRNA
fru-miR-148-5p	TTCGTTTTGTGACACGCAGCCCGCC	0	0	0	0	0	0	0	0	7	7	putative miRNA
fru-miR-148-5p	AAGTTCTGTGACACACACTAAC	0	0	0	0	0	0	1	0	0	1
fru-miR-1487	TCCTAAACTTGTCCATGGC	0	0	0	0	0	0	0	46	144	190	putative miRNA
fru-miR-1487	TCCTAAACTTGTCCATGACTGCC	0	0	0	0	0	0	0	3	0	3
fru-miR-148a-3p	TCAGTGCACTACAGAACGGAG	1	3	0	0	0	0	5	0	0	9
fru-miR-148b	CAAAGTTCTGTGATACACTTAG	0	1	0	0	0	0	1	0	0	2
fru-miR-148b-3p	CTGCAACTCAAAACTTTGACGCA	0	0	1	0	0	1	0	0	8	10	putative miRNA
fru-miR-148b-5p	AAGTTCTGTGACACATTCTGA	2	0	0	1	1	0	1	0	0	5
fru-miR-1493	AACACCAGAACTGTCCGAGCGGTGA	0	0	0	0	0	0	0	0	2	2	putative miRNA
fru-miR-149-3p	GGGAAGGAGGCGGGATGTGC	0	2	0	7	0	0	0	1	1	11	putative miRNA
fru-miR-1494	TAACTTTTGACCAAACGCTGTCCTT	0	0	0	0	1	1	0	3	1	6	putative miRNA
fru-miR-1495	TCAGAGTCTAACACCCAGGGAACCT	0	0	0	0	0	0	0	0	1	1	putative miRNA
fru-miR-1497	TTCGTGATATTGGAGGTGGGAGGTT	0	0	0	0	0	0	0	4	0	4	putative miRNA
fru-miR-1497-3p	TTAAGACTTGCAGGTCGTTGGCC	0	0	1	0	0	0	0	0	0	1	putative miRNA
fru-miR-1497-5p	AACCACTTGTGATCATCTAAAGCC	0	0	0	0	0	0	1	0	0	1	putative miRNA
fru-miR-1497a	TCCTGACGAACTGCAGCC	0	0	0	0	0	0	0	1	2	3	putative miRNA
fru-miR-1497b	TCCTGACGAACTGCAGGC	0	0	0	0	0	0	0	1	0	1	putative miRNA
fru-miR-1497c-3p	TTAAGACTTGCAGGTCGTGTTA	0	2	10	0	0	0	0	0	0	12	putative miRNA
fru-miR-1497c-3p	TTAAGACTTGCAGGTCGTGGTCC	0	0	2	0	0	0	0	0	0	2
fru-miR-1497d-3p	TTAAGACTTGCAGGTCGTGGG	0	0	9	0	0	0	0	0	0	9
fru-miR-1497d-3p	TTAAGACTTGCAGGTCGTGCG	0	0	2	0	0	0	0	0	0	2	putative miRNA
fru-miR-1497e	CCCAGAATTACAGGACACGC	0	0	0	0	0	0	2	0	0	2	putative miRNA
fru-miR-1497f-3p	TTAAGACTTGCAGGTCGTACGGC	0	0	6	0	0	0	0	0	0	6
fru-miR-1497g	TTCGTGATATTGGAGGTGGGAGGT	0	0	0	0	0	0	0	1	0	1	putative miRNA
fru-miR-1497g-3p	TTAAGACTTGCAGGTCGTACGCC	0	0	2	0	0	0	0	0	0	2	putative miRNA
fru-miR-1497g-3p	TTAAGACTTGCAGGTCGTAGGCC	0	0	1	0	0	0	0	0	0	1
fru-miR-1499	GCACCTGTACCAATGCGTGAGA	0	0	0	0	0	1	0	0	0	1	putative miRNA
fru-miR-150	ACTCCCAATCCTTGTATCAGTGT	104	110	28	213	3	109	28	10	27	632
fru-miR-150	TTAATCCCAATCACATGTTCCAGTC	0	0	0	0	0	0	0	3	1	4	putative miRNA
fru-miR-1502-5p	GTCCACGTTACCATGGGACC	1	0	2	0	1	2	2	6	3	17	putative miRNA
fru-miR-1502b-3p	CCCAGTGTTCAGGTCGTTCACC	0	2	0	0	0	0	1	0	0	3	putative miRNA
fru-miR-1502c-5p	TAAAGAACTCTACCGTGAACC	1	0	0	0	0	0	0	2	0	3	putative miRNA
fru-miR-1502d-5p	TGAAGACCTCGAACGTGCCCAGGAA	0	1	0	1	0	0	0	0	0	2	putative miRNA
fru-miR-150-3p	CTGGTACAGAGAAAAATGA	1	0	0	0	0	0	0	0	0	1	putative miRNA
fru-miR-1504	TCAAGCATCATGAACACT	1	0	0	0	0	0	0	3	3	7	putative miRNA
fru-miR-1505	ACAGTAGTCTGACACGCAGCCA	1	0	0	0	0	0	0	0	0	1	putative miRNA
fru-miR-1506	GGCAGTACCTAAGCAGTGTATCA	0	0	0	0	0	0	1	0	0	1	putative miRNA
fru-miR-1507-5p	TATCTTTCGTTCCACAGACGTAGC	0	0	0	0	0	0	0	5	0	5	putative miRNA
fru-miR-1507-5p	TATCTTTCGTTCCACACC	0	0	0	0	0	0	0	2	0	2
fru-miR-1507b	TGGACTTCCATATATCGTCTGCCAC	0	0	0	0	0	0	0	0	1	1
fru-miR-1507c-3p	AGATGATGTTTGCATCCCCATACGT	1	0	0	0	0	0	0	0	0	1	putative miRNA
fru-miR-1507c-5p	TCACCACATACCAAACACC	0	0	0	0	0	0	0	1	1	2	putative miRNA
fru-miR-1508a	TGAACAGAAAGGGAGACAGCACA	0	0	0	0	0	0	0	1	0	1	putative miRNA
fru-miR-1508b	TGAACAGAAAGGGGGACAGCACGT	0	0	0	0	0	0	0	0	1	1	putative miRNA
fru-miR-1509a	TTGACCGTGATTTCATTGAGGCC	0	0	0	0	0	0	0	1	0	1
fru-miR-1509a-5p	CCACCGTATTTTCATGACCT	0	0	0	0	0	0	0	0	5	5	putative miRNA
fru-miR-1509b	GTGGAATTTCCTAGGTAG	0	0	1	0	0	0	0	0	0	1	putative miRNA
fru-miR-1510a-3p	TGTGATTTGGTAAAACACCTGCAGC	0	0	0	0	0	0	1	1	3	5	putative miRNA
fru-miR-1510b	TGTTGTTTTACCTGATTCGGAACTC	0	0	0	0	0	0	0	0	1	1	putative miRNA
fru-miR-1510b-3p	GTTCAAATCCAGGTATCCCGACCAT	0	5	0	0	0	0	0	0	0	5
fru-miR-1512a	AATACTTTAAGAAAAGCTTGTGCC	0	0	0	0	0	0	0	0	5	5	putative miRNA
fru-miR-1512b	TGCTTTAAGAATGTCCTCCGCCCCT	0	0	0	0	0	0	0	7	4	11
fru-miR-1512b	TGCTTTAAGAATGTCTTCCAC	1	0	0	0	0	0	0	1	0	2	putative miRNA
fru-miR-1512c	TGCTCTCAGAATGCTGAGCTAC	0	0	0	0	0	0	0	0	3	3	putative miRNA
fru-miR-1513c	TCTGCATGGGTTCCTCTCAGACTC	0	0	0	0	0	0	0	1	0	1	putative miRNA
fru-miR-1513d	CGTGTGTAATCATGGCGAACCTG	1	0	0	0	0	0	0	0	0	1	putative miRNA
fru-miR-151-3p	TCTAGACTGAGGCAGATATCACCGT	0	0	0	0	0	1	0	17	4	22	putative miRNA
fru-miR-1514a	AGCCAATGTATATTTACAAAA	0	1	0	0	0	0	0	3	0	4	putative miRNA
fru-miR-1514b	TTCCTTATTAAAATAACCAGAGACC	0	0	0	0	0	0	0	2	0	2	putative miRNA
fru-miR-1516b	TTTCTCTACATAAAACTTTCGCTAC	1	0	0	0	0	0	0	4	0	5	putative miRNA
fru-miR-151a	AGGCGCTCAGAGTCTACC	0	0	0	1	0	0	0	0	0	1	putative miRNA
fru-miR-151b	GCACCCAGGAGCGCACAT	0	0	0	1	0	0	0	1	0	2	putative miRNA
fru-miR-152	TCAGTGCATAACACCTTTG	3	3	3	3	9	2	20	1	0	44	putative miRNA
fru-miR-1520a	TTGAACATGGTACCTCTCAGTGCCG	0	0	0	0	0	0	0	18	1	19	putative miRNA
fru-miR-1520b	TGACAGTCAGCATCGAATTTTAGCA	0	0	0	0	0	0	0	2	0	2	putative miRNA
fru-miR-1520h	CAACGTCCAATCACTCGCCGATGAC	0	0	0	0	0	0	0	41	4	45	putative miRNA
fru-miR-1520j	CCTTAATGTCATGGGCCAGGGTCTT	0	0	0	0	0	0	0	0	1	1	putative miRNA
fru-miR-1520k	CTCCTGAACCAGACACATGA	0	0	0	0	0	0	0	0	1	1	putative miRNA
fru-miR-1520k	CTGTCATGTGTCATCGCACTAA	0	1	0	0	0	0	0	0	0	1
fru-miR-1520l	TGGAGTGTGACACGTCATAGTG	0	0	0	0	0	0	1	0	0	1	putative miRNA
fru-miR-1520m	TCACATCTCAGTTTCTGTTT	0	0	0	0	0	0	0	0	3	3	putative miRNA
fru-miR-1520p	ATCTGTCATAAGCCATAACAACGA	0	0	0	0	0	0	1	0	0	1	putative miRNA
fru-miR-1520q	GCATGTGATGATTGGTAAAAA	0	0	0	0	0	0	0	1	0	1	putative miRNA
fru-miR-1520r	TGTCACATCCTGGATGCGCACCCCA	1	0	0	0	0	0	0	0	0	1
fru-miR-1520r	TCACACATTATGGTTGAAGATGA	1	0	0	0	0	0	0	0	0	1	putative miRNA
fru-miR-1522	TGTGACTTTAATTTTAAGCA	0	0	0	0	0	0	0	1	0	1	putative miRNA
fru-miR-152-3p	TCAGTGCATAACAGAACTTTG	1363	1350	1590	1736	2025	1908	12131	526	12	22641
fru-miR-1524	TCTCCCTTCCTGGGACTCGCATTCC	0	0	0	0	0	0	0	1	0	1	putative miRNA
fru-miR-152-5p	AGGTTCTGTGATACACTCTGACT	4	2	1	1	3	2	13	1	0	27
fru-miR-152-5p	GAGGTTGTTTGGGACAGTCCCACTC	0	1	0	0	0	0	0	0	0	1	putative miRNA
fru-miR-1526	TGGTTTCTTATCCTCTACCGGCCAC	0	0	0	0	0	0	0	2	0	2	putative miRNA
fru-miR-1528	ATAGATTAGATCCCATTATCACTC	0	0	0	0	0	0	0	3	1	4	putative miRNA
fru-miR-1529	TAAAGGAAACAATGATTAAATTGCG	0	0	0	0	0	0	0	0	2	2	putative miRNA
fru-miR-152a	GGAGACAGTGCAGGACAGA	0	0	0	0	0	1	0	0	0	1	putative miRNA
fru-miR-152a-3p	TCAGTGCATAACAGAGCATGA	0	0	1	1	2	2	4	0	0	10
fru-miR-152b	CTGCAACTCAAAACTTTGACGC	0	0	0	0	0	0	0	0	2	2	putative miRNA
fru-miR-152b	TCAGTGCAAAACAGAACTTTGA	0	1	0	0	0	0	0	0	0	1
fru-miR-153	TTGGCACTTATGACACGACCTGCA	0	0	0	1	0	1	0	3	9	14	putative miRNA
fru-miR-1531	GTCCAGTTTTCCCATATGGATCCC	0	1	0	0	0	0	0	0	0	1
fru-miR-1531	TGCAACGGGTCCATAAGGGAAG	0	1	0	0	0	0	0	0	0	1	putative miRNA
fru-miR-1533	CATTATTACTTTTATACG	10	10	29	8	2	5	6	1	0	71	putative miRNA
fru-miR-1533	CATTATTACTTTTAATATG	1	4	12	1	1	1	2	0	0	22
fru-miR-153-3p	TTGCATAGTCACAAAAGAGATCA	3	5	1	65	1927	11	25	4	2	2043
fru-miR-153-3p	ACACACAAAAGTGGTCAGACAGC	0	0	0	0	14	0	0	21	42	77	putative miRNA
fru-miR-1535b	TCAGCTTGATTGTGGAGGTGGCTT	0	0	0	0	0	0	0	2	0	2	putative miRNA
fru-miR-153-5p	GTCATTTTTGTGATGTTGCAA	1	0	0	1	176	5	19	1	2	205
fru-miR-153-5p	TCCATGTTGGTGATGTGGCAGGGC	0	0	0	0	2	0	1	62	16	81	putative miRNA
fru-miR-1537	AGAACTGTCTTTAGACACGAGGC	1	0	0	0	0	0	0	0	0	1	putative miRNA
fru-miR-1538	TGCCTGGAACAGCACCCCC	1	0	0	0	0	0	0	1	0	2	putative miRNA
fru-miR-1539	TAAGTTGAAAGCGCGTGCCAGATGA	1	0	0	0	0	0	0	2	1	4	putative miRNA
fru-miR-153a-3p	TTGCATAGTCACAAAAGTGAT	0	1	2	4	274	2	1	0	0	284
fru-miR-153b-3p	TTGCATAGTCACAAAAATGAGC	0	2	2	18	523	25	206	0	1	777
fru-miR-153c-3p	TTGCATAGTCACAAAAATGATCA	1	2	3	22	346	16	34	1	0	425
fru-miR-15-3p	CTGCAGCACACCGAAACCT	0	0	0	0	0	0	0	0	3	3	putative miRNA
fru-miR-1540	CATGCGCTCTAAGCAATA	0	0	0	0	0	0	1	1	0	2	putative miRNA
fru-miR-1540	GTGATTCCATAGAGAGGA	1	0	0	0	0	0	0	0	0	1
fru-miR-1545	CAGTGCAATATATGGGAAGCAT	0	0	0	0	1	1	0	0	0	2	putative miRNA
fru-miR-1546	CATCCATGAAATTCCCAGACATGAT	0	0	0	0	0	0	0	2	2	4	putative miRNA
fru-miR-1547	TGCAGATCAGAGTTATGGGTGCTC	0	0	0	0	0	0	0	1	1	2	putative miRNA
fru-miR-1548	CAAACCCCGCTGCATGATGGGAGTA	0	0	0	0	0	0	0	1	24	25	putative miRNA
fru-miR-154a	TGTCCTAAGGTAATCCGTGGAGGTG	0	0	0	0	0	0	0	1	0	1	putative miRNA
fru-miR-154b-5p	ACAGCATTGAAGACCTCAAAGAGCA	0	0	1	0	0	0	0	1	4	6	putative miRNA
fru-miR-155	TAATGCTAATAGTCAGCGAAGCCCT	0	0	0	0	0	0	0	2	1	3	putative miRNA
fru-miR-1551-3p	TGAGTTTGTGTTCCTGTCCAACA	0	0	0	0	0	0	0	0	2	2
fru-miR-1551-3p	TAAAGCAGCACCCCATAC	0	0	0	0	0	0	0	0	1	1	putative miRNA
fru-miR-1551-5p	AGGCAGCTAAAAGAACAGC	0	0	0	0	0	0	0	0	1	1	putative miRNA
fru-miR-1552-3p	TCTCAGACAGTGCAGAGCCCTAAC	1	0	0	0	0	0	0	0	0	1	putative miRNA
fru-miR-1552-5p	CACGCGGGAGGCTAGGGT	0	1	0	0	0	0	0	0	0	1	putative miRNA
fru-miR-1553-3p	TACCCGTACTTCACTGTCCTC	0	0	0	1	0	0	0	0	0	1	putative miRNA
fru-miR-1553-5p	CAGCAGCCCTGTCCGGTCTACAGCA	1	0	0	0	0	0	0	0	4	5	putative miRNA
fru-miR-155-3p	TACTCCTGCATGTTTGCATCCCCA	0	0	0	0	0	1	1	19	146	167	putative miRNA
fru-miR-155-5p	TTAATGCTAATCGTGATAGGG	1	2	9	1	11	45	7	1	14	91
fru-miR-1557	TCCCGTCGGCTGACAAAGCACCCCA	0	0	0	0	0	0	0	1	0	1	putative miRNA
fru-miR-1559	TGAATGAGTAACAGACAAGCAGCA	0	0	0	0	0	0	0	0	2	2	putative miRNA
fru-miR-15-5p	AGCAGCAGCAGCAGACGAAACTTC	0	0	0	1	0	0	0	0	1	2	putative miRNA
fru-miR-1562-3p	TGCACTGCATACAGCAATACAG	0	0	0	0	0	0	0	0	1	1	putative miRNA
fru-miR-1562-5p	CATAGCCCATGCGTCTACAGTCCAC	0	0	0	0	0	0	0	0	1	1	putative miRNA
fru-miR-1563	CCAGTGGTTCTTCATCAGCGACAGA	2	0	0	1	0	0	1	0	2	6	putative miRNA
fru-miR-1565	TGCCAAACCAGCCACAACCAAAGTC	0	0	0	0	0	0	0	0	1	1	putative miRNA
fru-miR-1567	AGAACAGGCAGCCAGGGGTGACA	1	0	0	0	0	0	0	0	0	1	putative miRNA
fru-miR-1569	TCCATGTTGGTGATGTAGCTCTGCG	0	0	0	0	0	0	0	1	0	1	putative miRNA
fru-miR-156a-3p	CCAGCTGCTTTTTCTAACAGA	0	0	0	0	0	2	0	0	0	2	putative miRNA
fru-miR-156ae	TGCTCACTTTCCTCTCCCACCAC	0	0	1	0	0	0	0	0	0	1	putative miRNA
fru-miR-156b	TGAGAAGTTAGAGAGCCAACATAAC	0	0	0	0	0	0	0	3	0	3	putative miRNA
fru-miR-156b-3p	CGCTCACCTCTCGATGGACT	0	0	0	0	0	0	0	1	9	10	putative miRNA
fru-miR-156c-3p	TCTGACAGATAGCACGGA	0	0	0	0	0	0	0	1	0	1	putative miRNA
fru-miR-156e	TCACACCAGAGGAGCGTCAGCAT	0	0	0	0	0	0	0	1	0	1	putative miRNA
fru-miR-156e-3p	ACCAATCTCTAGGGAGAGTAAGCCC	0	1	0	0	0	0	0	0	1	2	putative miRNA
fru-miR-156h	TGCTCCCTCTCTTCAGCCTGCTTCA	0	0	0	1	0	0	0	0	1	2
fru-miR-156h-3p	GGTGGCAGAAGGAGATGAAG	0	1	1	0	0	1	2	1	0	6	putative miRNA
fru-miR-156h-3p	GGTGGCAGAAGGACAGGAGG	3	0	0	0	0	0	0	0	0	3
fru-miR-156j	TGGCAGAAAAGGCTGAGCAGAA	0	0	0	0	0	0	0	1	0	1	putative miRNA
fru-miR-156j-3p	CTCTCTCCGCTCTCACCTTCC	0	0	0	0	0	0	0	1	0	1	putative miRNA
fru-miR-156p	TGCTCCCTTTCTCTGCCAC	1	0	0	0	0	0	0	0	0	1	putative miRNA
fru-miR-1570	TCACATTCTTCAGCATGCTCAGCA	1	0	0	0	0	0	0	121	21	143	putative miRNA
fru-miR-1570	TCACATTCTTCAGCATGCCCAGCA	0	1	0	0	0	0	0	12	2	15
fru-miR-1571	TTTTTCCTATCATGGAGGCAGCACC	0	0	0	0	0	0	0	1	0	1	putative miRNA
fru-miR-1573	TGTTCTGCAGGTGTTCTGCAAATGT	0	0	0	0	0	1	0	0	0	1	putative miRNA
fru-miR-1574-3p	TAAAAGCCTCCTTAAAACCTCC	0	0	0	0	0	0	0	1	0	1	putative miRNA
fru-miR-1574-5p	TCTGTGAATTCTCCTTTCAAGGTAC	1	0	0	0	0	0	0	1	0	2	putative miRNA
fru-miR-1575	TAGCAGCACGTACGCGCAAAGAG	125	193	333	117	324	111	64	9	9	1285	putative miRNA
fru-miR-1575	TAGCAGCACGTAGGCGCACCTC	4	5	17	2	10	6	6	1	2	53
fru-miR-1577	TTCTCCTACTTCAGCCAT	0	0	0	0	0	0	0	4	0	4	putative miRNA
fru-miR-1579	TCGCATCCATTCCCGCCGGTCCTT	0	0	0	0	0	0	0	1	0	1	putative miRNA
fru-miR-157c-3p	ATTGCATCTATTACCTCTGTCACCG	0	0	0	0	0	0	0	4	4	8	putative miRNA
fru-miR-157d-3p	AGAGGCATAGAGAGGCCCACAC	0	0	0	0	0	0	1	0	0	1	putative miRNA
fru-miR-1582	TTCTGGCTATCTATCCGT	0	1	1	0	0	0	0	1	0	3	putative miRNA
fru-miR-1582	GAAAGAGAGCCAGAAGCA	1	0	0	0	0	0	0	0	0	1
fru-miR-1584	AAGGTGGTGGTGGGCTGGTTT	0	0	0	0	0	1	0	0	0	1	putative miRNA
fru-miR-1584-5p	GCCCCCAGCCCAGCCGCC	1	0	0	0	0	0	0	0	0	1
fru-miR-1585	TCACAGGTTAAACCACAAGTGGGAG	0	0	0	0	0	0	0	0	1	1	putative miRNA
fru-miR-1586	TCAGCTGTGGCAGGCAGGCAT	0	0	0	0	1	0	0	0	0	1	putative miRNA
fru-miR-1587	CTGACTAGATGCCCAAGCCAGCCCA	0	0	0	0	0	0	0	1	0	1	putative miRNA
fru-miR-158b	TCCCCAAATGTAGAACCTCCTCA	0	0	0	0	0	0	0	1	0	1	putative miRNA
fru-miR-158b-5p	TTTCCAAAATTGATTACATGTGTGG	1	0	0	0	0	0	0	0	0	1	putative miRNA
fru-miR-159	TACCAATATAGCTCCCATCGGTCCA	1	0	0	0	0	0	0	1	0	2	putative miRNA
fru-miR-1590	GACAAAGTTCTAACTGGAAAGCCC	0	0	0	0	0	0	0	1	0	1	putative miRNA
fru-miR-1594	TAACCCCAACCCCTAACCCT	3	0	1	0	0	0	1	0	0	5	putative miRNA
fru-miR-1595-3p	AGTAACACAGCGGGACTCAGTC	0	0	0	0	0	1	3	1	1	6	putative miRNA
fru-miR-1595-5p	TCACCACACCCGTGAGTCTTACGTC	1	0	0	0	0	0	0	0	0	1	putative miRNA
fru-miR-1596-3p	GTGTGGCTGTGGGTGATTGGTGTGC	1	1	1	0	0	2	0	0	1	6	putative miRNA
fru-miR-1596-3p	TGTGGCTGTGGGTGAATT	0	0	0	0	1	0	0	0	0	1
fru-miR-1596-5p	TCCTTTCCTTCATCCATCTTCGTC	0	0	0	0	0	0	0	0	17	17	putative miRNA
fru-miR-1597-5p	AATAAAGAACCCTGTTAAGGT	0	1	0	0	0	0	0	0	0	1	putative miRNA
fru-miR-159a.2	TGCAGCTCCTGGAGCTCCTGGC	0	0	1	0	1	0	0	0	2	4	putative miRNA
fru-miR-159a-5p	TGAACCAGAAGCTCCTTGTAATCCA	0	1	0	0	0	0	0	0	1	2	putative miRNA
fru-miR-159b	TTGCATATCTCAGCTTTAGTGGAC	0	0	0	0	0	0	0	0	55	55	putative miRNA
fru-miR-159c	TCCAGAGATGAGAAGGAA	0	0	0	0	0	0	0	1	1	2	putative miRNA
fru-miR-159c-5p	GCTCCAGTCCCCCAAACCGCCAG	0	1	0	1	0	1	0	0	0	3	putative miRNA
fru-miR-159d	ACAGGCTTAGATGTGGAACCCAC	0	1	0	0	0	0	0	0	3	4	putative miRNA
fru-miR-159d-5p	CCCTCGATCCAAGCCGTGT	2	0	1	1	1	0	1	0	0	6	putative miRNA
fru-miR-159e	AACATGGATAGCTTCCTTAACCCCC	0	0	0	0	0	0	0	19	5	24	putative miRNA
fru-miR-159g-3p	GCCATTGAACTTCCTTCACACCTA	0	0	0	0	0	0	0	0	1	1	putative miRNA
fru-miR-159h-5p	ATGATTGATGTGGAGAGAGCT	1	0	0	0	0	0	0	0	0	1	putative miRNA
fru-miR-15a-3p	CAGGCCATACTGTGCAGCCGC	5	8	4	7	9	6	12	5	6	62
fru-miR-15a-3p	TGCCGCAGCACAGGTTCTGAGCACG	0	1	0	0	1	0	0	2	0	4	putative miRNA
fru-miR-15a-5p	TAGCAGCACGGAATGGTTTGTGA	2024	2388	3524	1748	4369	1943	1593	1426	1502	20517
fru-miR-15a-5p	TAGCAGCACGTACCGCGTGGTAA	20	29	53	13	41	26	32	8	8	230	putative miRNA
fru-miR-15b	TAGCAGCGCATCAAATGT	17	0	34	0	19	10	3	7	15	105	putative miRNA
fru-miR-15b-3p	TGCTGTGATGTGCTGGACTGCCTCA	2	0	0	0	0	0	0	1	0	3	putative miRNA
fru-miR-15b-5p	TAGCAGCGCATCATGGTTTGT	1774	1593	3378	1187	1426	1357	1365	810	427	13317
fru-miR-15b-5p	TAGCAGCACATCACCGTAAACGG	2	15	2	10	3	2	0	1	0	35	putative miRNA
fru-miR-15c	TAAAGCAGCACCCCATCGTCTGG	1	0	0	0	0	0	2	0	1	4	putative miRNA
fru-miR-15c-3p	TGAGGCAGCCCTAAGTAGTGCG	1	2	0	0	0	0	0	0	0	3	putative miRNA
fru-miR-15c-5p	TAGCAGCACATCATTGCTGGT	6	14	17	13	21	4	10	28	8	121
fru-miR-15c-5p	TAGCAGCACGTACCGCGGTTTTTA	0	0	2	0	0	1	0	0	0	3	putative miRNA
fru-miR-1-5p	CATGCTTCCTTCTTTCAATGAGTCA	5	2	1	0	0	0	0	2	1	11
fru-miR-1-5p	CATGCTTCCTTGGTCGGCGTCCA	1	2	0	0	0	0	0	2	1	6	putative miRNA
fru-miR-160	AACATCCCTGTAAGCCATCCA	0	1	0	0	0	0	0	1	0	2	putative miRNA
fru-miR-1600	CGCTCTGCTTTCAGCCCATC	1	1	0	0	0	0	0	0	2	4	putative miRNA
fru-miR-1601	ACAACTCTGACCTGCACACCT	0	0	0	0	0	0	0	2	1	3	putative miRNA
fru-miR-1602	TCAAGTTTGGTGTGAGTCAGAGCCC	0	0	0	0	0	0	0	0	1	1	putative miRNA
fru-miR-1603	TGACAGCATCAAACGAGCA	0	0	0	0	0	0	0	0	5	5	putative miRNA
fru-miR-1603	GACAGCACCAAACCCAGAC	1	0	0	0	0	0	0	0	0	1
fru-miR-1604	TCTCCAGCACAGCTATGTCCGCGC	1	0	0	0	1	1	1	20	1	25	putative miRNA
fru-miR-1604	TCTCCAGCACAGCTATGTCCGCAAG	0	0	0	0	0	0	0	4	1	5
fru-miR-1605	GAGAAAGACATGAAACAGAGGATCC	0	0	0	0	0	0	0	0	1	1	putative miRNA
fru-miR-1608	TGTGACAGAGCCCCCGCCCTCA	0	0	0	1	0	0	0	7	0	8	putative miRNA
fru-miR-1609	CCAACAACAAGCTCTACATCAGCCC	0	0	0	0	0	0	0	1	0	1	putative miRNA
fru-miR-160b	GACCTGGCCCCCTTAATCACA	1	0	0	0	0	0	0	0	0	1	putative miRNA
fru-miR-160c	CAACAAGCATGGAGCCAG	0	0	0	1	0	0	0	0	0	1	putative miRNA
fru-miR-160c-3p	ATCAAACTGGATGGTGCCATGCATG	0	0	0	0	0	0	0	0	1	1	putative miRNA
fru-miR-160d	GATGCTGGGAACCAGGAAAGGA	1	0	0	0	0	0	0	0	0	1	putative miRNA
fru-miR-160e-3p	AGCGCGCGCGATGCGCCAAGCC	1	0	0	1	0	0	0	0	0	2	putative miRNA
fru-miR-160f-3p	TCTGCATGGGTTCCTCTATG	0	0	0	0	0	0	0	1	1	2	putative miRNA
fru-miR-161	ACCAATGCCCTGAGAGTG	0	0	0	0	0	1	0	0	0	1	putative miRNA
fru-miR-1610	AACTGGGCTTCCAACACAAGCA	0	0	0	0	0	1	0	0	0	1	putative miRNA
fru-miR-1612	CCAGCTGCTTTTTCTTCCGGAA	3	3	2	20	1	12	11	0	2	54	putative miRNA
fru-miR-161-3p.2	TGAAGGCAGTGAAAGGGTGCAGGA	0	0	0	0	0	0	0	19	0	19	putative miRNA
fru-miR-1614-3p	TGTCTGCCTGATAGTTCCTCCCCGA	0	0	0	0	0	0	0	1	0	1	putative miRNA
fru-miR-1615	TCTGGTTTCTGTCCCGCTGCAGCA	0	0	0	0	0	0	0	0	2	2	putative miRNA
fru-miR-161-5p	CAAAGTGCTTACATCGGG	0	1	0	0	0	0	0	0	0	1	putative miRNA
fru-miR-1616	TAAGAAAGCAAACCGAAGCA	0	0	0	0	0	0	0	1	0	1	putative miRNA
fru-miR-1617	TTCACACCTAGGCCTTCAGGTAC	0	0	0	0	0	0	0	4	1	5	putative miRNA
fru-miR-1618	CAGCAGCCTGGCTGAGGGCGATAA	0	1	0	0	0	0	0	0	0	1
fru-miR-1621-3p	GGCGCGGCGGCGGCACGGGGT	0	0	0	0	0	0	1	0	0	1	putative miRNA
fru-miR-1621-5p	TACCACCGAGGCTACCGGGATG	0	1	0	0	0	0	0	1	0	2	putative miRNA
fru-miR-1623	GGCACTGACAGGCAGGCAC	0	0	0	0	0	0	0	0	1	1	putative miRNA
fru-miR-1624	CCTGCTCCCTGTCAGATCGTTCC	0	0	0	0	0	0	0	1	0	1	putative miRNA
fru-miR-1625-3p	TCACCAGAATATCGCTCCGGAA	0	0	0	0	0	0	0	8	0	8	putative miRNA
fru-miR-1625-5p	GGAATCCAGGAGGAAGAGAT	0	0	0	1	0	0	0	0	0	1	putative miRNA
fru-miR-162-5p	ATCGATGAACCGCCGGATGAACCC	0	1	0	0	0	0	0	0	1	2	putative miRNA
fru-miR-1626-3p	TGGAATGGCCCTGGACGTGTAT	2	2	0	0	0	0	0	0	0	4
fru-miR-1626-3p	TGGAATGGCCCTGGACGGTCAT	2	1	1	0	0	0	0	0	0	4	putative miRNA
fru-miR-1627-3p	ACCAGTGACAGTTTTTGAGGGTGC	0	0	0	0	0	0	0	1	0	1	putative miRNA
fru-miR-1627-5p	TCATCAATGACATGACACTCGACT	0	0	0	0	0	0	0	0	1	1	putative miRNA
fru-miR-1628	TAAGTCAAAACAGGAACAGTG	1	0	0	0	0	0	0	0	0	1	putative miRNA
fru-miR-1629	CAACCCACCGACCGCCCAC	1	0	0	0	0	0	0	0	0	1	putative miRNA
fru-miR-162b-5p	CTGCTGATCTCTGAACCGCT	0	1	0	0	0	0	0	0	0	1	putative miRNA
fru-miR-163	TACCTTGGACTTGGACCCTCGATGC	0	0	0	0	0	0	0	30	10	40	putative miRNA
fru-miR-1630	ATTTCAGCTTCACTTCTTTAACACC	0	0	0	0	0	0	0	1	0	1	putative miRNA
fru-miR-1632-3p	CCTTTTGGTTAATGAGGATGAGT	1	0	0	0	0	0	0	0	0	1	putative miRNA
fru-miR-1632-5p	TCAGCTTGATTGTGGAGGAACT	0	0	0	0	0	0	0	2	0	2	putative miRNA
fru-miR-163-3p.2	TGCCTTCAGCCTCAGCGCGACTCC	0	0	0	0	0	0	0	1	0	1	putative miRNA
fru-miR-163-5p.2	TGGCCCTCCTGACTTTACTAACAAC	0	1	0	0	0	0	0	0	0	1	putative miRNA
fru-miR-1636	CAGGTGATGGTGTGGCCGACC	0	5	0	0	0	0	0	0	0	5	putative miRNA
fru-miR-1638	CCCAAATAGCACAAACCAC	0	0	1	0	0	0	0	0	1	2	putative miRNA
fru-miR-1639	AACACAAGTTCCCTTGCACAA	0	0	0	0	0	0	0	1	0	1	putative miRNA
fru-miR-16-3p	TTTTAGCACAGTCAAGACCATAAAA	2	1	2	1	0	2	1	14	9	32	putative miRNA
fru-miR-1640	TGCAACATCACTGGAGTGCCCCGGA	1	0	0	0	0	0	0	0	0	1	putative miRNA
fru-miR-1642	TGTCAGTTTGTCGGGCATTTTG	0	0	0	0	0	0	2	1	0	3	putative miRNA
fru-miR-1643-3p	CAGTCTTACTACAGCAGCACCCCAT	0	0	0	0	0	0	0	0	2	2	putative miRNA
fru-miR-1643-5p	TGAACCAGAAGCTCCTCGTGATCC	1	0	0	0	0	0	0	0	2	3	putative miRNA
fru-miR-1644	TCACAGCTCTGCTCACCAGAACT	0	1	0	0	0	0	0	4	5	10	putative miRNA
fru-miR-164-5p	TAGCAGCACGTACCGCGGTTCTCA	0	5	5	2	6	3	1	0	1	23	putative miRNA
fru-miR-1646	AAGCAGCACTGAGGTCCAGCAGAA	1	1	0	0	0	0	0	0	1	3	putative miRNA
fru-miR-1647	TTGAACATGGTACCTCTCAGGCA	0	0	0	0	0	0	0	1	0	1	putative miRNA
fru-miR-1649-5p	TTCCTGCAGAAGCTACCACTGA	0	0	0	0	0	0	0	0	5	5	putative miRNA
fru-miR-1649-5p	TCCTGCAGAAGCTACGGCTGAAGAA	0	0	0	0	0	0	0	0	2	2
fru-miR-164a	TTCACGTGCCCTAACCCGTA	1	0	0	0	0	0	0	0	0	1	putative miRNA
fru-miR-164b-3p	CAGCCGACCTTCACCATCAGACT	0	1	0	0	0	0	0	0	0	1	putative miRNA
fru-miR-164c	TAGCAGCACGTACCGCGCTTCTC	0	0	2	1	1	1	1	0	0	6
fru-miR-164c-3p	TGGAGAAGAAGGACCGCACCAACA	12	10	0	13	0	0	10	25	8	78	putative miRNA
fru-miR-164c-5p	TAGCAGCACGTACCGCGCTTCT	0	0	38	0	28	13	0	0	0	79	putative miRNA
fru-miR-164d-3p	ACGTGGTCTCCGACCGTGACCC	0	0	0	0	0	0	0	1	0	1	putative miRNA
fru-miR-164e-5p	TGGAGAAGAAGGACCGCACCAACA	0	0	0	0	0	0	0	2	16	18	putative miRNA
fru-miR-164f-3p	TGGAGAAGAAGGACCGCACCAACAC	1	0	0	0	0	0	1	4	12	18	putative miRNA
fru-miR-164g-3p	GTGGAGAAGGGTTCCATGTGA	2	1	0	78	0	0	1	0	0	82	putative miRNA
fru-miR-164g-3p	GTGGAGAAGGGTTCCACGTGA	0	0	0	9	0	0	0	0	0	9
fru-miR-164h-3p	TGGAGAAGAAGGACCGCACCAAC	1	0	0	0	0	0	0	8	11	20	putative miRNA
fru-miR-1651-3p	TTTCCTTTCGTTGGCTTCCTCTGAC	0	0	0	0	0	0	0	0	1	1	putative miRNA
fru-miR-1651-5p	AGGCTTGCATTTATCAGACC	0	0	0	0	0	0	1	0	0	1	putative miRNA
fru-miR-1652	TAACAAAATCCAACGAGGGGAAACC	1	2	0	1	1	0	0	1	0	6	putative miRNA
fru-miR-1654	CACTGGAGGAAGCTGAGGGAAC	1	0	0	0	0	0	0	0	0	1	putative miRNA
fru-miR-1656	TGAACACCTCACCAGGGGGCATCC	0	0	0	0	0	0	0	4	1	5	putative miRNA
fru-miR-1657	TCACACACCAACATGAAGACAG	1	0	0	0	0	0	0	7	0	8	putative miRNA
fru-miR-1658-3p	AAGCACATAAACACCAACCCC	0	0	0	0	0	0	0	1	1	2	putative miRNA
fru-miR-1658-5p	TCGTCAGAGAACTTCTGGAGGTG	0	0	0	0	0	0	0	3	4	7	putative miRNA
fru-miR-1659	TCATTCATTCTGGCCTCTGTATACA	0	0	0	0	0	0	0	0	1	1	putative miRNA
fru-miR-165a-5p	TATACTGAATTTTGTCTGGAA	0	1	0	0	0	0	0	0	0	1	putative miRNA
fru-miR-165b-5p	CCCTCGATCCAAGCTTATGT	90	29	12	26	15	31	51	34	6	294	putative miRNA
fru-miR-16-5p	TAGCAGCACGTACCGCGGTTCT	176	250	460	117	579	318	164	24	26	2114	putative miRNA
fru-miR-16-5p	TAGCAGCACGTAAATATTGGAG	192	283	357	148	337	148	117	24	36	1642
fru-miR-1660	AACAACAACACCGCCCTATTCATGC	0	0	0	0	0	0	0	0	1	1	putative miRNA
fru-miR-1660	TAGGCCTGTGTGTTTCTCCGTAGGA	0	0	0	0	0	0	0	1	0	1
fru-miR-1662	GACATCATTATATCTTGTGCCCATA	1	0	0	0	0	0	0	1	0	2	putative miRNA
fru-miR-1663-3p	TAGCAGCACGTACCGCGGTTCTG	21	38	64	13	67	36	18	0	0	257	putative miRNA
fru-miR-1664-3p	TCTACTCTGTCCTCCTTGACCTCC	0	0	0	0	0	0	0	3	1	4	putative miRNA
fru-miR-1667	TCACACACCAACATGATGACAGGAA	1	0	0	0	0	0	0	1	1	3	putative miRNA
fru-miR-1668-3p	TAAACTGTCTGCTCACGCACCA	1	0	0	0	0	0	0	0	1	2	putative miRNA
fru-miR-1668-5p	TTTCAAACTATGCTTCCAGCCCAC	1	0	0	0	0	0	0	0	0	1	putative miRNA
fru-miR-1669	TGGGCTCAGATCAACCACT	0	0	0	0	0	0	0	1	0	1	putative miRNA
fru-miR-1669	GTGCCTGCTCTGAGCTGAGG	1	0	0	0	0	0	0	0	0	1
fru-miR-166b	TAGGAATGAAGACGGACCG	1	0	0	0	0	0	0	0	0	1	putative miRNA
fru-miR-166b-5p	TCCTGAACCAGACACTGGT	0	0	0	0	0	0	0	0	1	1	putative miRNA
fru-miR-166b-5p	GGGACTGTTGTCTGGAGGGAACA	0	0	0	0	0	0	1	0	0	1
fru-miR-166e-5p	CTCCTGAACCAGACACTAG	1	0	0	0	0	0	1	0	6	8	putative miRNA
fru-miR-166f-5p	ATCTCGCGCCAGGCCGTAA	1	0	1	4	0	0	0	0	0	6	putative miRNA
fru-miR-166g	TGCAAGTGATTTAGCACCAGGCC	0	0	0	0	0	0	0	1	0	1	putative miRNA
fru-miR-166g-5p	TCTCCAACCAGATGGCAT	0	1	0	0	0	0	0	2	1	4	putative miRNA
fru-miR-166h-5p	GCGGAAGGCGGGCCGGTCCGAAGGG	1	1	0	1	0	1	0	1	0	5	putative miRNA
fru-miR-166i-5p	ATCTCGCGCCAGGCCGTACACATA	0	0	0	8	0	0	0	0	0	8	putative miRNA
fru-miR-166j-5p	AGCGTTGGATCCAAGAAT	0	0	0	0	0	1	0	0	0	1	putative miRNA
fru-miR-166k-5p	ACTGCAGACAGACAACAGACCCTAG	0	0	0	0	0	0	1	0	0	1	putative miRNA
fru-miR-166l-5p	AGGATTGTTGTCTCCGAA	0	0	0	0	0	1	0	0	0	1	putative miRNA
fru-miR-1670	TGACCATGGTGAGCTACGTCCCA	0	0	0	0	0	0	0	0	4	4	putative miRNA
fru-miR-1671	CGGCCTCTCAACAGTCTGC	0	0	0	0	0	0	0	0	1	1	putative miRNA
fru-miR-1673	GCTCTGACTTCAACTCCGACGTACT	0	0	0	0	0	2	0	0	0	2	putative miRNA
fru-miR-1674	CTATTATGCTGTATTTTACCCCCGT	0	1	0	0	1	0	0	0	1	3	putative miRNA
fru-miR-167-5p	AAGCTGCCAGCGTCCTCCAGTT	1	0	0	0	0	1	2	0	0	4	putative miRNA
fru-miR-167-5p	AAGCTGCCAGCTGTTCTGGACT	0	1	0	0	0	0	0	0	0	1
fru-miR-1676-3p	TCACCATTACCACCCCCGTCGCCAC	0	0	0	0	0	0	0	3	0	3	putative miRNA
fru-miR-1676-5p	CCTGACTTCTCCGCGTGGCCCCGAC	1	0	0	0	0	0	0	0	0	1	putative miRNA
fru-miR-1677-3p	GACTTCAGTAGGAAGGCTCCTCAC	0	0	0	0	0	0	0	1	8	9	putative miRNA
fru-miR-1677-5p	TGAACGCAGAGCTGAAGTCAACGA	0	0	0	0	0	0	0	1	0	1	putative miRNA
fru-miR-1677b-3p	TTAACCCTAACCCCACTAAACCC	0	0	0	0	0	0	0	1	1	2	putative miRNA
fru-miR-1679	CATACCACTGAGCAGAAAAATGCTG	1	0	0	0	0	0	1	0	0	2	putative miRNA
fru-miR-167a	ATGATCTACTAGGAGTTTCACACA	0	0	0	0	1	0	0	1	0	2	putative miRNA
fru-miR-167a-3p	TGAGGAGATGCGTGACAGCCTGGT	3	1	1	4	1	1	2	0	3	16	putative miRNA
fru-miR-167a-3p	GTGAAACTGCGAACGACT	1	0	0	0	0	0	0	0	0	1
fru-miR-167a-5p	AAGCTGCCAGCTGTTCTAAA	0	0	0	0	0	0	1	0	0	1
fru-miR-167b-3p	TTTCCCATGCCGAGACAGTTCC	0	0	0	0	0	0	2	1	2	5	putative miRNA
fru-miR-167b-5p	AAGCTGCCAGCTGTTCTAGACT	0	1	0	0	0	1	1	0	0	3	putative miRNA
fru-miR-167b-5p	AAGCTGCCAGCTTCCTCTGACA	0	1	0	0	0	0	0	0	0	1
fru-miR-167c	CCAGATCATGCTGATGATCCCACA	1	0	0	0	0	0	0	0	1	2	putative miRNA
fru-miR-167c-3p	TGTGAAACTACCAGAAGCCACA	1	0	0	0	0	0	0	2	4	7	putative miRNA
fru-miR-167c-5p	AAGCTGCCAGCTGTTCTTGACT	2	5	5	2	2	5	12	1	0	34
fru-miR-167c-5p	AAGCTGCCAGCTGTTCTTCCGT	0	1	0	0	0	0	3	0	0	4	putative miRNA
fru-miR-167d-3p	CTGCAGCATCAGGACCGGTACATCA	0	0	0	0	0	0	2	0	4	6	putative miRNA
fru-miR-167d-5p	AAGCTGCCAGCTTGGAGGTCGC	0	0	0	0	0	0	1	0	0	1	putative miRNA
fru-miR-167e-3p	AGGAATGAAGGTGCAACATTGATC	0	0	0	0	0	0	0	0	3	3	putative miRNA
fru-miR-167f-3p	TCGTACCGTGAAACTCCGGAGCA	0	0	0	0	0	0	0	0	1	1	putative miRNA
fru-miR-167g-5p	AAGCTGCCAGTGTCCTCTACACG	0	0	0	0	0	0	1	0	0	1	putative miRNA
fru-miR-167h	TAACCTGTTGAAGCTGCATCA	0	0	0	0	0	0	0	1	0	1	putative miRNA
fru-miR-167i	TAACCTGTTGAAGCTGACT	0	0	0	0	0	0	0	1	0	1	putative miRNA
fru-miR-167i-3p	GATCATGTTGCATTCACCTCTG	0	0	0	0	0	0	1	0	0	1	putative miRNA
fru-miR-167i-5p	AAGCTGCCAGCGTCCTTTGTGT	0	0	0	0	0	0	1	0	0	1	putative miRNA
fru-miR-1680-3p	TCAGCCTCCTGAGCAGGAA	0	0	0	0	0	0	0	1	0	1	putative miRNA
fru-miR-1682	TCCATCAGAACCATCTGTCCCTGGT	0	0	0	0	0	0	0	12	3	15	putative miRNA
fru-miR-1683	TACAGTAACAGCTTCTTCCCCTC	0	1	0	0	0	0	0	0	0	1	putative miRNA
fru-miR-1684a-3p	TGACCTATGAAGAAATGCAGCA	0	0	0	0	0	0	0	2	0	2	putative miRNA
fru-miR-1684a-5p	GCACTGCTTCCCCATCCTC	1	1	0	0	0	0	0	1	0	3	putative miRNA
fru-miR-1685-3p	ACGTGATCTGAGTTCAGACCGGA	1	0	0	0	0	0	0	0	0	1	putative miRNA
fru-miR-1685-5p	CTTCTCCAAGCACTGGTTGTGA	0	1	0	0	0	0	0	0	0	1	putative miRNA
fru-miR-1686	CTGGGGATGAGCCACCGCC	1	0	0	0	0	0	0	0	0	1	putative miRNA
fru-miR-1688	TGAGCATGGTAGGACGAGGAAACTC	0	0	0	0	0	0	0	0	1	1	putative miRNA
fru-miR-1689-3p	TTCAACAGTACTTCCGGCCACC	0	1	0	0	0	0	0	0	1	2	putative miRNA
fru-miR-168a	TCGATTCCCGGCCATCACCA	2	2	3	2	3	5	1	1	0	19	putative miRNA
fru-miR-168b	GTTCAAGTCCCCCTCTGCGCAAGCA	1	0	0	0	0	0	0	0	0	1	putative miRNA
fru-miR-168c-3p	GGTCAGTTGATGGAAAGAG	1	0	0	0	0	0	0	0	0	1	putative miRNA
fru-miR-169	TAGCCAAGGATGAATGGGGGTGA	0	0	0	0	0	0	0	2	0	2
fru-miR-1691	GCCCAGCTCAGCTGTTGCTAACA	0	0	0	0	0	0	0	0	2	2	putative miRNA
fru-miR-1692	TGTAGCTCAGTTGGTTAGAGTGC	0	1	1	0	0	0	0	0	0	2
fru-miR-1693	CAAAGGATGAAGAGAAAGCGTCTC	1	0	0	0	0	0	0	0	1	2	putative miRNA
fru-miR-1695	GCTCAAAGACCAAACAGTGACGGAA	0	1	0	0	0	0	0	0	0	1	putative miRNA
fru-miR-1696	TGCTGTGATGTGCGGGACT	0	0	0	0	0	0	0	3	2	5	putative miRNA
fru-miR-1697	TAGGCCTGTGTGCAGAGT	1	0	0	0	0	0	0	0	0	1	putative miRNA
fru-miR-1698	ACAGGGATTGCCCCAGTAACG	1	0	0	0	0	0	0	0	0	1	putative miRNA
fru-miR-1699	CCACAGGCACATGGCAGCCC	0	0	0	0	0	0	0	1	4	5	putative miRNA
fru-miR-169a-3p	TCCTAAACTTGTCCATGGCTACCTT	0	0	0	0	0	0	0	0	13	13	putative miRNA
fru-miR-169aa	ACCGACAAGTCATGAGTGGGGA	0	0	0	0	0	0	0	1	0	1	putative miRNA
fru-miR-169ag	GAACCTTCAGCCGATTCACCCTTGA	0	0	0	0	0	0	1	0	1	2	putative miRNA
fru-miR-169b	TAGCCAAGGATGATACCCGCCACA	0	1	0	0	0	0	0	0	0	1
fru-miR-169b-3p	TGGGCAAGATGTTCTTCACGGCAAC	0	0	0	0	0	0	0	1	4	5	putative miRNA
fru-miR-169d	TAGCCAAGGATGAATGGGAGGTGAG	0	0	0	0	0	0	0	12	0	12
fru-miR-169g	TTGGACAGCACTTCCTCCTCGGCTT	0	0	0	0	0	0	0	1	0	1	putative miRNA
fru-miR-169g-3p	TCCTCCAGGGCCAACTTGACGGT	0	0	0	0	0	0	0	2	0	2	putative miRNA
fru-miR-169h	CAAGGATGACACGCCTATC	0	0	0	0	0	1	0	0	0	1	putative miRNA
fru-miR-169i	TAGCCAAGGATGAGTGGGAGGTGA	0	0	0	0	0	0	0	5	0	5
fru-miR-169i	CCCAGCCAAGAATAGCACAGGTGA	0	0	0	0	0	0	0	0	1	1	putative miRNA
fru-miR-169i-3p	TGAGCCGGGATGGCACCCTGTGACA	0	0	0	0	0	0	0	0	1	1
fru-miR-169i-3p	AGCTGGCTGATCAGATCGACTCA	0	0	0	1	0	0	0	0	0	1	putative miRNA
fru-miR-169i-5p.2	CAGAGCTACACCTGCCCGATGGAAA	0	0	0	0	0	0	0	2	6	8	putative miRNA
fru-miR-169k	CAAGGATGAATCGGCTGCAGGGTT	0	1	0	0	0	0	0	0	1	2	putative miRNA
fru-miR-169k	AACAGGCAAATCAACCTCA	0	0	1	0	0	0	0	0	0	1
fru-miR-169l-5p	CAGGCAAATCATCCCATGGTCTCC	0	0	0	0	0	0	0	0	1	1
fru-miR-169m-3p	TAGCCAAGGACGGATGGAA	0	0	0	0	0	0	0	0	1	1	putative miRNA
fru-miR-169n-3p	CATGTAGTCAAAGAGACTTTTGTCC	0	0	0	0	0	0	0	0	1	1	putative miRNA
fru-miR-169o	TGAGCCAGGATGGCACCCTGTGG	0	0	0	0	0	0	0	1	2	3
fru-miR-169p	TTGGCAAGTTTGTGGTGGGTAGGTT	0	0	0	0	0	0	0	4	0	4	putative miRNA
fru-miR-169p-3p	TTCAAGTAATCTGGAGCGA	0	0	0	1	0	0	0	0	0	1	putative miRNA
fru-miR-169q	AACATGGATAGCTTCCTTGGCCCCC	0	1	0	0	0	0	0	3	1	5	putative miRNA
fru-miR-169q-3p	TCGCTCGCCAGCAGGCCTTCTGGCC	0	0	0	0	0	0	0	1	0	1
fru-miR-169r	TGAGCCAGGATGGCACCATGTGGCA	0	0	0	0	0	0	0	2	8	10
fru-miR-169r	TGAGCCAAAGATGGATAGGACTCC	0	0	0	0	0	0	0	4	2	6	putative miRNA
fru-miR-169r-3p	TCCTAAACTTGTCCATGGCTACCT	0	0	0	0	0	0	0	7	0	7	putative miRNA
fru-miR-169t	GTTCAAGTCCCTCCTTCGCTACC	0	0	0	0	0	1	0	0	0	1
fru-miR-169u-3p	GCAGTCTCCTTTGGAGGCGTGG	4	1	0	1	0	1	4	0	0	11
fru-miR-16a-3p	TTTTAGCACAGTCAAGACCA	0	0	0	0	0	0	0	7	1	8	putative miRNA
fru-miR-16a-5p	TAGCAGCACGTAAATATTGGTAA	141	141	224	102	89	70	173	38	57	1035
fru-miR-16a-5p	TAGCAGCACGTACGCGCCAAGA	25	31	91	137	53	26	30	2	1	396	putative miRNA
fru-miR-16b-3p	TCCAGTATTGCTTAGTCTCCAGGC	0	0	0	0	0	0	0	4	4	8	putative miRNA
fru-miR-16b-5p	TAGCAGCACGTAAATATAGGAGA	634	841	1599	755	1763	574	754	228	124	7272
fru-miR-16b-5p	TAGCAGCACGTACCGCGTGGAG	7	26	118	44	209	23	56	3	6	492	putative miRNA
fru-miR-16c-3p	TCTCCATCAAGCGGCAAAGCCAT	0	0	0	0	0	0	0	2	4	6	putative miRNA
fru-miR-16c-5p	TAGCAGCACGTACCGCGTGGAG	60	67	42	7	21	81	13	5	2	298	putative miRNA
fru-miR-16c-5p	TAGCAGCACATCATAACTGG	29	30	54	22	48	23	25	12	11	254
fru-miR-17	TCAAAGTGCTTACAGTGCAGGT	0	10	8	5	10	6	16	3	1	59
fru-miR-1700	TCTGTCAATCCTATCCGT	0	0	0	0	0	0	0	1	0	1	putative miRNA
fru-miR-1703	TGAGGCACGGGACCTGCACCATT	1	1	1	0	0	0	0	0	0	3	putative miRNA
fru-miR-1705	AAGGGAAGTCGGCACATCA	0	0	0	1	0	0	0	0	1	2	putative miRNA
fru-miR-1706	GGGAAGGAGGCGGGATGAGC	1	0	0	19	0	0	1	1	0	22	putative miRNA
fru-miR-1709	ATCTGGATGAGTACACGGACACT	3	1	0	0	0	1	2	1	5	13	putative miRNA
fru-miR-1709	GTGGAATGATGATTTCACAGA	0	0	0	0	0	0	1	0	0	1
fru-miR-1711	TGAGATGAAGCACTGCACT	0	0	0	1	1	0	1	0	0	3
fru-miR-1712-5p	TACAGTAGTTGAGCCTGGATACGC	0	0	0	0	0	0	0	1	0	1	putative miRNA
fru-miR-1713	ACCGCGTTCTTCCAGGGGCTGC	1	0	0	0	0	0	0	0	0	1	putative miRNA
fru-miR-1715-5p	AACTGCAACAGCTGACTTCCAC	0	0	0	0	0	0	0	1	2	3	putative miRNA
fru-miR-1716	TCAGCTATCACCCGCCGCTCAGGAC	0	0	0	0	0	0	0	0	2	2	putative miRNA
fru-miR-1717	TCTGTTCTGTCAGGATAGATTGGC	0	0	0	0	0	0	0	1	0	1	putative miRNA
fru-miR-1718	TGTTCCTCTGTTATTAGCATGTGC	0	0	0	0	0	0	0	1	0	1	putative miRNA
fru-miR-171a	TCGTGATATTGGAGGCCT	0	0	0	0	0	0	0	5	1	6	putative miRNA
fru-miR-171a-5p	TCCTCTGGTTGAGCCTCTCCA	0	0	0	0	1	0	0	1	2	4	putative miRNA
fru-miR-171c-5p	CCCTGATTGATGCGCACACACAAC	0	0	0	0	0	0	0	0	2	2	putative miRNA
fru-miR-171f	AATTGAGCCGTGGAATCGCA	0	1	0	0	0	0	0	0	0	1	putative miRNA
fru-miR-171f-5p	TGAGAACCATGGCAACAC	0	0	0	0	0	0	0	1	0	1	putative miRNA
fru-miR-171i-5p	TAAGAAAGCAAACCGAAAA	0	0	0	0	0	0	0	1	0	1	putative miRNA
fru-miR-171k-5p	TCGATGTTGGTGTCCTTCACTCT	0	0	0	1	0	0	0	1	0	2	putative miRNA
fru-miR-171l	TCCATGTTGGTGATGTACCTGG	0	0	0	0	0	0	0	1	0	1	putative miRNA
fru-miR-171n-5p	CAGCATTGAAGGTCACCAAAC	0	1	0	0	0	0	0	0	0	1	putative miRNA
fru-miR-171o	ATGACCCTACCAACAACCCC	0	0	0	0	0	0	0	0	1	1	putative miRNA
fru-miR-171t	TCACTTCTGAGATATTGACACACCT	0	0	0	0	0	0	0	0	1	1	putative miRNA
fru-miR-1723	AAACGGAGCGGACTGTGCC	1	0	0	2	0	0	0	0	0	3	putative miRNA
fru-miR-1726	TCACCACATACCAAACACAACGGA	0	0	0	0	0	0	0	3	1	4	putative miRNA
fru-miR-1727	TACCGTTCCTTAGAGCAGCGATCT	0	0	0	0	0	0	0	1	3	4	putative miRNA
fru-miR-1728-3p	TACATCTTCTCAACATCAGCCAGCA	0	0	0	0	0	0	0	0	1	1	putative miRNA
fru-miR-1729	ACTGCTCACGTCAGGCAGACCAGAA	0	0	0	0	0	0	0	0	1	1	putative miRNA
fru-miR-1729-5p	TACTCACATGGGAAGACA	1	0	0	0	0	0	0	0	0	1	putative miRNA
fru-miR-172a	TGTAGCATCATCACCAACATGCACC	0	0	0	0	0	0	0	0	3	3	putative miRNA
fru-miR-172a-5p	TCACAGTGAACCTTGAGTGCGCT	0	0	1	0	0	0	0	0	0	1	putative miRNA
fru-miR-172b	TGTGTAGCATCATCACCAACATGGC	0	0	0	0	0	0	0	1	4	5
fru-miR-172b	TCCATGTTGGTGATGCGGC	0	0	0	0	0	0	0	1	2	3	putative miRNA
fru-miR-172b-5p	CAACAATAAAATTCACACGA	0	0	0	0	0	0	0	2	1	3	putative miRNA
fru-miR-172c	TGCAAACTTGATGATGGAGTGGGAA	0	0	0	0	0	0	0	2	1	3	putative miRNA
fru-miR-172c-5p	AGCACCACCAAGAGCCAGGAGT	0	1	1	0	0	0	0	0	0	2	putative miRNA
fru-miR-172f	AATCAATCTTAATGACACCCCACAC	0	0	0	0	0	0	0	1	0	1	putative miRNA
fru-miR-172h-5p	CAGCATGGAGTACCACCCAGATTCG	0	1	0	0	0	0	0	1	0	2	putative miRNA
fru-miR-1730-5p	TCCAAGAATTTCACCTCTATTAGC	0	0	0	0	0	0	0	1	0	1	putative miRNA
fru-miR-1731	TACTTGACTGCATATGAAG	1	0	0	0	0	0	0	2	0	3	putative miRNA
fru-miR-173-3p	GGATTCTCTGTGGTAGAGTAGGT	0	0	0	0	0	0	2	0	0	2	putative miRNA
fru-miR-1736-5p	TCTTGAACACTATCATAAATTGCCC	0	0	0	0	0	0	0	1	0	1	putative miRNA
fru-miR-1739	TGCAAGACATCAGGACCGGTTGCCA	0	1	0	0	0	0	0	1	1	3	putative miRNA
fru-miR-17-3p	ACTGCAGTGAAGGCACTATCAGC	15	16	13	5	8	13	12	6	4	92
fru-miR-17-3p	CACGTGACTGCACAGCAGTAAAGCA	1	0	0	0	0	0	0	1	1	3	putative miRNA
fru-miR-1740-3p	TCACCCTTTATCCATTTGAACCACA	0	0	0	0	0	0	0	1	2	3	putative miRNA
fru-miR-1741	TGGAATGGCCCTGGATACACCA	0	1	0	0	0	0	0	0	0	1	putative miRNA
fru-miR-1744	TCACTGCGTCTTGCCCATGTT	0	0	0	0	0	0	0	1	0	1	putative miRNA
fru-miR-1744-5p	TCTGTGCTGTGATGAGCTCTAAAGC	1	0	0	0	0	0	0	1	0	2	putative miRNA
fru-miR-1745	TAGAAGTTGGCAAAGCAGAA	1	0	0	0	0	0	0	1	0	2	putative miRNA
fru-miR-1746	TGTTTCAGAGCTGGGGGCCCTGA	0	0	0	0	0	1	1	1	0	3	putative miRNA
fru-miR-1747	CCCAGAACTCCTTCCCCGTG	1	0	0	0	0	0	0	1	1	3	putative miRNA
fru-miR-1748	TTCAGCTGCACCCAATCCGCCCAAA	0	0	0	0	0	0	0	5	0	5	putative miRNA
fru-miR-1748	TTCAGCTGCACCCAATCCGCAAAC	0	0	0	0	0	0	0	1	0	1
fru-miR-1749-5p	TGGCTCAGTTCACGTCCTTGTCT	0	1	0	0	0	0	0	0	0	1	putative miRNA
fru-miR-1750	AGTCCGTGATGCAGTTGGTGAGGT	0	0	0	0	0	0	0	2	0	2	putative miRNA
fru-miR-1751-5p	GATGCAGGAACAGAATGAAGAGG	1	0	0	0	0	0	0	0	0	1
fru-miR-1752	TTCTGTTGGAGGACGTAC	0	0	0	0	0	0	0	1	0	1	putative miRNA
fru-miR-1754	TGGGTACATAACAGCTCCAATAC	0	1	0	0	0	0	1	1	0	3	putative miRNA
fru-miR-1757	GACCCTGAGGCGGAACACTACTGC	0	0	0	0	0	0	6	0	2	8	putative miRNA
fru-miR-1758	TCACCAAGCACCTGTCAGAGCTAAA	0	0	0	0	0	0	0	0	1	1
fru-miR-1758	TCACCAAGCACTTCAAAAA	0	0	0	0	0	0	0	1	0	1	putative miRNA
fru-miR-1759	GGGAAGGAGGCGGGAGGTG	2	0	0	30	0	0	0	0	1	33	putative miRNA
fru-miR-1759	GGGAAGGAGGCGAGAGGT	0	0	0	2	0	0	0	0	0	2
fru-miR-17-5p	CAAAGTGCTTACAGTGCAGGTAT	7205	8421	9721	4099	5755	7926	9309	3186	3020	58642
fru-miR-17-5p	CAAAGTGCTTACAAGCAA	18	12	18	7	15	9	10	6	4	99	putative miRNA
fru-miR-1760	TGTATAAATGAATCAGACCC	0	0	0	0	0	0	0	0	2	2	putative miRNA
fru-miR-1761	GGAAAAACAAAGAAGTGCCCATCTC	1	0	0	0	0	0	0	0	4	5	putative miRNA
fru-miR-1762	AACCAGAGGAGGGAACCAGACCAAA	0	0	0	0	0	0	0	0	4	4	putative miRNA
fru-miR-1762	TCTAAGCTCTGCATCCAACCATA	0	0	0	0	0	0	0	0	1	1
fru-miR-1763	CCCCGCTCCGCACTCCCCCTA	0	0	0	0	0	0	0	0	1	1	putative miRNA
fru-miR-1764-3p	GACCTGGCCCCCGGCCAACAAAA	1	16	3	4	4	4	0	0	3	35	putative miRNA
fru-miR-1764-5p	TGTTCATGTAGCAGGAGG	0	0	0	0	0	0	0	1	0	1	putative miRNA
fru-miR-1768	GGCAGATGATTGTGGTGACCCT	0	0	0	0	0	0	1	0	0	1	putative miRNA
fru-miR-1769-5p	GTGGCAGAAAAGGCTGAACAGAA	0	0	0	1	0	0	0	0	1	2	putative miRNA
fru-miR-1770	CACTCCTCCCCCACATTGGACTGTC	0	0	0	1	0	1	0	2	0	4	putative miRNA
fru-miR-1770	CCCCCCTTCCTCCTCCCCTG	1	0	0	0	0	0	1	0	0	2
fru-miR-1774	AAGCAGAACCTCACACACGCA	0	0	0	0	0	0	0	1	0	1	putative miRNA
fru-miR-1777a	GGGAAGGAGGCGGTGGGGG	0	0	0	1	0	1	0	0	0	2	putative miRNA
fru-miR-1777b	CCCCGCCCCCCGACTTTAACCCCA	0	1	0	0	0	0	0	0	0	1	putative miRNA
fru-miR-1779	TCAGCTGTTCCAGGACGA	0	0	0	0	0	0	0	1	3	4	putative miRNA
fru-miR-1780	GACGGTTGGAGATGCATTGGCTGAT	0	0	0	0	0	0	0	0	1	1	putative miRNA
fru-miR-1781-3p	TTCCACAGCTTCATGAGT	0	0	0	1	0	0	0	0	0	1	putative miRNA
fru-miR-1781-5p	CACTGAGAGATTTAAAATGAGAGA	1	0	0	0	0	0	0	0	0	1	putative miRNA
fru-miR-1782	TACCGTTCCTTGGAGCAG	0	0	0	0	1	0	0	0	4	5	putative miRNA
fru-miR-1783	TGCTCTGAACGGGATGATCAAAAAC	0	0	0	0	0	0	0	3	0	3	putative miRNA
fru-miR-1784-5p	CAACATCTTCAATCAGAGCAGCCT	0	0	0	0	0	0	1	0	0	1	putative miRNA
fru-miR-1785	TGCTGTGGGACACAGTTCTGACCTT	0	1	0	0	0	0	0	0	0	1	putative miRNA
fru-miR-1786	ATGATTCGTACCACAGCCGAAGAGA	1	0	0	0	0	1	2	2	4	10	putative miRNA
fru-miR-1788-3p	CAGGCAGCTAAAGCAAGTCTGT	154	79	6	15	9	2368	14	0	0	2645
fru-miR-1788-3p	CAGGCAGCTAAAAGAACAACTGGC	2	0	0	0	0	8	0	1	17	28	putative miRNA
fru-miR-1788-5p	GGCTTGTTTTAAGTTACCTGC	20	19	2	6	2	529	2	0	0	580
fru-miR-1788-5p	GGCTTGTTTTAAGAACTG	1	1	0	0	0	3	0	0	0	5	putative miRNA
fru-miR-1788a-3p	TCAGTCTTACTACAGCAGCACCCCA	0	0	0	0	0	0	0	1	28	29	putative miRNA
fru-miR-1788a-3p	CAGGCAGCTAAAGCATGCCTG	0	0	0	0	0	1	0	0	0	1
fru-miR-1791	TGGCAAGACAGGTGCCGCCCATAGA	0	0	0	0	0	0	1	0	0	1	putative miRNA
fru-miR-1792	ACAGCTCAGGAAGACTACAGCA	0	0	0	0	0	0	1	0	0	1
fru-miR-1793	TTGCTCAGTAGTTCACACTTCTCCT	0	0	0	0	0	0	0	0	1	1	putative miRNA
fru-miR-1794	CGCCAGAATGGAGGGCAGCCTTTGA	0	1	0	0	0	0	1	0	1	3	putative miRNA
fru-miR-1795	TGAGATGAAGCACAGGCC	0	0	0	0	0	1	0	0	0	1
fru-miR-1796	CACTCTGAAGGCGGGCTGCGTCTTT	1	1	0	1	0	0	0	0	1	4	putative miRNA
fru-miR-1797	AGAAACCCAGCAGGAACTGA	0	1	0	0	0	0	0	0	0	1	putative miRNA
fru-miR-1798-5p	TCCGTTATTTCAAAAGTGTCATTGA	0	0	0	0	0	0	0	0	1	1	putative miRNA
fru-miR-17a-3p	CTAGAAGTGCCTTTTTTTACCT	0	0	0	0	0	0	0	1	2	3	putative miRNA
fru-miR-17a-5p	CAAAGTGCTTACAGTACAGGT	262	220	280	102	123	296	115	42	52	1492
fru-miR-17a-5p	TGCAATGTCACGCACATTTCCCCGC	0	0	0	0	1	0	0	0	3	4	putative miRNA
fru-miR-17b	TAACACTGTCTGCACTGTACC	0	1	0	0	0	0	0	0	0	1	putative miRNA
fru-miR-1803	TTCTCCAAAAGCCGTTGTAGTCCCA	0	0	0	0	0	0	0	2	1	3	putative miRNA
fru-miR-1804	AAGCAACTGCAACTTTCACTACCCA	0	0	0	0	0	0	0	0	3	3	putative miRNA
fru-miR-1805-5p	TTGGTCTTTAAAACAGGTT	0	0	0	0	0	0	0	2	0	2	putative miRNA
fru-miR-1806	GTCCAGACCTTGAGACACTG	0	0	0	0	1	0	0	0	0	1	putative miRNA
fru-miR-1808	TTACGTATACTTTCAGAACAAACC	1	0	0	0	0	0	0	0	0	1	putative miRNA
fru-miR-181	AACTTTCACCATGTCCACCAAACT	1	0	0	0	0	0	0	0	0	1	putative miRNA
fru-miR-1812	TACAGTATATATATAAAATCTCCT	0	0	0	0	0	0	0	2	0	2	putative miRNA
fru-miR-1812	TACCAGTATACTGTATATACTCC	0	0	0	0	0	0	0	1	0	1
fru-miR-1813	TCTCCTTGCAGCTTATCTCTGGTC	0	0	0	0	0	0	0	0	3	3	putative miRNA
fru-miR-1814	AGGTTGTTTGGTAGTAGGAAACTGT	1	0	0	0	0	0	0	0	0	1	putative miRNA
fru-miR-1814c	TCACAAAACAACCACAACCAAAGCC	0	0	0	0	0	0	0	1	8	9	putative miRNA
fru-miR-181-5p	AACATTCAACGAGTGCGGCAAGT	0	1	0	0	1	0	0	0	0	2	putative miRNA
fru-miR-1817	CAGCCAATGCCACCAACATATGAAG	0	0	0	0	0	0	0	1	1	2	putative miRNA
fru-miR-1819-3p	GTCCATCAAGCTACCCGG	0	1	0	0	0	0	0	0	1	2	putative miRNA
fru-miR-181a	TCACCGACAGCCTCGTACTGATCCG	0	0	0	0	0	0	0	0	3	3	putative miRNA
fru-miR-181a	ACATTCAACGCTGTCGGTGAGTTTT	0	1	0	0	0	0	0	0	0	1
fru-miR-181a-3	AAACATTCAACGCTGTCGGTGAGTT	0	0	0	1	0	0	0	0	0	1
fru-miR-181a-3p	ACCATCGACCGTTGATTATACC	323	523	439	2091	2692	262	755	343	46	7474
fru-miR-181a-3p	ACCATCGACCATCGACCGC	1	4	2	6	12	0	2	0	0	27	putative miRNA
fru-miR-181a-5p	AACATTCAACGCTGTCGAAGT	1174	1567	2686	11274	11282	1087	2207	1017	93	32387
fru-miR-181a-5p	AACATTCAACGCTACCTG	4	3	6	21	42	2	2	4	1	85	putative miRNA
fru-miR-181b-3p	GCTCACTGAACGATGGATGCA	4	6	10	50	74	2	7	4	1	158
fru-miR-181b-3p	TCAACTCCGATAAATGAAAGCAACT	2	0	0	2	0	2	1	2	6	15	putative miRNA
fru-miR-181b-5p	AACATTCATTGCTGTCGGTGGGT	126	191	178	1965	1518	157	243	122	3	4503
fru-miR-181b-5p	AACATTCATTGCTTGCCATCA	0	1	3	7	11	1	0	1	0	24	putative miRNA
fru-miR-181c-3p	ACCATCGACCGTTGATTGGACCC	10	9	11	27	50	7	5	5	0	124
fru-miR-181c-3p	AAACCATCGACCGTACCGT	0	1	1	0	0	0	0	0	0	2	putative miRNA
fru-miR-181c-5p	ACATTCATTGCTGTCGCAGGGT	29	37	47	218	198	25	38	5	0	597
fru-miR-181c-5p	CACATTCATTGCCGCCCT	0	0	0	1	0	0	1	1	0	3	putative miRNA
fru-miR-181d-5p	AACATTCATTGTTGTCGGT	0	0	0	3	1	0	0	0	0	4
fru-miR-181d-5p	GAACCCACCGACTACCCAT	1	1	0	1	0	0	0	0	0	3	putative miRNA
fru-miR-1820-5p	TACATCATTGAAACACCAT	0	0	0	1	0	0	0	14	0	15	putative miRNA
fru-miR-1820-5p	TTTGATTCTTTTTTGAGATGTAGCA	0	0	0	0	0	0	0	1	0	1
fru-miR-1821	TTCTACCTAACTTTACAAACACA	0	0	0	0	0	0	0	1	0	1	putative miRNA
fru-miR-1822-3p	CTGGATCAGAGTTTTTACTGAAGGC	1	0	0	0	0	0	1	1	0	3	putative miRNA
fru-miR-1822-5p	TCGTCTTATATTCGGGCCAGTA	0	0	0	0	0	0	0	1	0	1	putative miRNA
fru-miR-182-3p	TGGTTCTAGACTTGCCAACT	3	0	2	1734	191	0	4	0	0	1934
fru-miR-182-3p	TGGTTCTAGACTTACTACT	0	0	0	2	0	0	0	0	0	2	putative miRNA
fru-miR-1824-5p	TTCCTGTGCAGTTTTTCTGCCCCCT	0	0	0	0	1	0	0	0	0	1	putative miRNA
fru-miR-182-5p	TTTGGCAATGGTAGAACTCACTC	6	17	2	4533	333	7	14	2	9	4923
fru-miR-182-5p	TTTGGCAATGGTATACTGAGTT	1	1	1	5	0	0	0	3	0	11	putative miRNA
fru-miR-1829b	ACATCAAGAAGATGGCCCTCACGAC	0	0	0	0	0	0	0	1	0	1	putative miRNA
fru-miR-1829c	TCAAGCATCATGAACATCGCA	1	0	0	0	0	0	0	0	0	1	putative miRNA
fru-miR-182a	TAGTGCAATATTAGAATTCTTTG	1	1	0	0	0	0	0	0	0	2	putative miRNA
fru-miR-182b-3p	GACCATAATTCCCCCGAACCAGCG	1	0	0	0	0	0	0	0	0	1	putative miRNA
fru-miR-182d	CGACTGCATTTCCCCCTACGGAGTC	0	0	0	0	0	0	0	0	1	1	putative miRNA
fru-miR-183	TATTGCACTCTTGAGTTCAT	1	1	0	0	0	0	0	1	1	4	putative miRNA
fru-miR-1833	TAACTAAACATTTCGCACGCCTCA	0	0	0	1	0	0	1	0	0	2	putative miRNA
fru-miR-183-3p	GTGAATTACCATAGGGACATAA	0	6	1	388	58	1	4	0	0	458
fru-miR-183-3p	TCCAGGAAGATGGCCCCTCGGTATC	0	0	0	0	1	0	0	1	0	2	putative miRNA
fru-miR-1834	TGAGATCATTAAAACGGGTTA	0	1	0	0	0	0	0	0	1	2	putative miRNA
fru-miR-183-5p	TATGGCACTGGTAGAATTCACT	6	30	5	5541	476	3	14	1	1	6077
fru-miR-183-5p	ATGGCACTGGTAGCCGGACAT	0	0	0	2	0	1	0	0	0	3	putative miRNA
fru-miR-1837	TATCACAGTCCCTCCGAGA	0	0	0	0	0	0	0	1	0	1	putative miRNA
fru-miR-1839	TGACAGGCTGATAGAACATGTGAAG	0	0	0	0	0	0	0	1	0	1	putative miRNA
fru-miR-1839-3p	TCTGTTGGTAGACATGCTCTCCTTA	0	0	0	0	0	0	0	17	14	31	putative miRNA
fru-miR-1839-5p	TGAGGTAGTTAAAACATGTCTT	0	0	0	0	0	0	1	0	0	1
fru-miR-1841	GTCCAGTTTTCCTCACCC	1	1	1	0	0	0	0	0	0	3	putative miRNA
fru-miR-1843	TGTCTGCCTGATAGTTCCCCCCCA	1	0	0	0	0	0	0	1	1	3	putative miRNA
fru-miR-184-3p	TGGACGGAGAACTGATAAGGG	293	101	96	19356	33	8	27	0	0	19914
fru-miR-184-3p	TGGACGGAGAACTCAGGA	0	0	0	15	0	1	0	0	1	17	putative miRNA
fru-miR-184-5p	TCCTTATCACTTTTCCAACCCA	50	22	19	1410	2	2	8	0	0	1513
fru-miR-184-5p	TTACATGTATTACTTCTTCACCCGA	0	1	0	1	0	0	0	3	5	10	putative miRNA
fru-miR-1846b-5p	GCCCCGCCCCCCTCACAC	0	0	0	1	0	0	0	0	0	1	putative miRNA
fru-miR-1846c-3p	TCCAGCGAGCAGTCCAGGACTGGCC	1	0	0	0	0	0	0	0	0	1	putative miRNA
fru-miR-1846c-5p	AGTGGGAGGCCTCGGCCGCTGGT	0	0	0	0	0	1	0	0	0	1	putative miRNA
fru-miR-1846d-3p	GACGCTATCCCGCGCCGAAGCCA	1	0	0	0	0	1	0	0	0	2	putative miRNA
fru-miR-1846d-5p	TCCCACCGAGCATCACCCT	0	0	0	0	0	0	0	0	1	1	putative miRNA
fru-miR-1848	TAAGTTGAAAGCGCGTGCCGGTGA	0	1	1	2	1	0	0	1	1	7	putative miRNA
fru-miR-184a-3p	TGGACGGAGAACTGATAAGGGCCT	0	0	0	4	0	0	0	0	0	4
fru-miR-184b	TCCTTTATCAGCACAATGTCCCC	1	0	0	0	0	0	1	0	0	2	putative miRNA
fru-miR-184b-3p	TGGACGGAGAACTGATAGGG	73	0	25	4781	6	2	2	0	0	4889
fru-miR-184b-3p	TGGACGGAGAACCGTTGG	0	0	0	2	0	0	0	0	0	2	putative miRNA
fru-miR-1850.2	GTGGACTAAACGTGGCGAAGCAA	0	1	0	0	0	0	0	0	0	1	putative miRNA
fru-miR-1853-5p	TAAAGCTTTGAAACATCCCCTGGTT	0	0	0	0	0	0	0	2	8	10	putative miRNA
fru-miR-185-3p	TGCGTTGGTTTCCTATGATCCTTCA	1	0	0	0	0	0	0	3	0	4	putative miRNA
fru-miR-1854-3p	CAGCAAATCCGCCCATTGT	0	0	0	0	0	0	0	0	4	4	putative miRNA
fru-miR-1854-5p	TCATCTACAAAATTAACCT	1	0	0	0	0	0	0	0	1	2	putative miRNA
fru-miR-1855	TGCAACATCACTGGAGTACCCAA	0	0	0	0	1	0	0	8	5	14	putative miRNA
fru-miR-1855	GCACTGGAGTAGACAACAT	1	0	0	0	0	0	0	0	0	1
fru-miR-185-5p	GACTTTTCAGGACCTGTCTTTACCT	0	0	0	0	0	0	0	0	1	1	putative miRNA
fru-miR-1856	TTCTCGAGGAACCGTCTTACCCAT	0	0	0	0	0	0	0	0	1	1	putative miRNA
fru-miR-1858b	GAGGAGGATGGAGTGGGGGTA	1	0	0	0	0	0	0	0	0	1
fru-miR-1859	TCACACCTGAAATGGACCTCATAG	0	0	0	0	0	1	0	1	0	2	putative miRNA
fru-miR-18-5p	TAAGGTGCATCTAGTGCAGATAG	288	321	296	179	353	557	926	34	19	2973
fru-miR-18-5p	TAAGGTGCATCTAATACGA	0	0	2	0	3	0	0	0	0	5	putative miRNA
fru-miR-1860-5p	CAAACAATCCTCCAGATC	0	0	0	0	0	0	0	1	0	1	putative miRNA
fru-miR-1861a	TAGTGCAATATTGAGGCAGAAAG	0	0	1	0	0	0	0	0	0	1	putative miRNA
fru-miR-1861c	TGGCTCAGTTCATACTACAGC	0	0	0	0	0	0	1	0	0	1	putative miRNA
fru-miR-1861m	TAAGAGTTCAAACCACAAGACAGA	0	0	0	0	0	0	0	0	1	1	putative miRNA
fru-miR-1861n	TGGTGGCAGAAGCTCAGTATGG	0	0	0	0	0	1	0	0	0	1	putative miRNA
fru-miR-1862e	TTGCCTATTTCGGGACGGGGTTCTC	0	0	0	0	0	0	0	1	0	1	putative miRNA
fru-miR-1863	TCGGCAAATCCAACATGGCAACCAT	0	0	0	0	0	0	0	1	0	1	putative miRNA
fru-miR-1863b	CCACAGACAGTTCACATGGTCCC	0	0	0	0	0	0	0	1	0	1	putative miRNA
fru-miR-1863b.2	TGCAGAAGTAATTCTTCAGCCAG	0	0	0	0	0	0	1	1	1	3	putative miRNA
fru-miR-186-3p	TCCAAGAATTTCACCTCTGGCAGC	0	0	0	0	0	0	0	31	1	32	putative miRNA
fru-miR-186-3p	TCCAAGAATTTCACCTCTAGGGCA	0	0	0	0	0	0	0	3	0	3
fru-miR-1864	TAGCAGCGGGATGGTCATTGCAGCA	0	0	0	0	0	0	0	0	2	2	putative miRNA
fru-miR-1865-5p	TACACAAGAAATACCATCACTAGTC	0	0	0	0	0	0	0	10	2	12
fru-miR-1865-5p	TACACAAGAAATAGCATCACGAGCC	0	0	0	0	0	0	0	7	2	9	putative miRNA
fru-miR-1866-5p	ATCCATGAAATTCCCAGACAATT	0	0	0	0	0	0	0	1	0	1	putative miRNA
fru-miR-1868	TCACGGAAAACGATACGCCACT	1	0	0	0	0	0	0	4	2	7	putative miRNA
fru-miR-1870-3p	TGTGTCATGTTGACTTAGC	0	0	0	0	0	0	1	0	0	1	putative miRNA
fru-miR-1870-5p	CTCCTGAACCAGACCTAG	0	0	0	0	0	0	0	0	2	2	putative miRNA
fru-miR-1871	TCACACACCAACATGATGACAGAA	0	0	0	0	0	0	0	26	1	27	putative miRNA
fru-miR-1871	TCACACACCAACATGATGACAGAGA	0	0	0	0	0	0	0	1	0	1
fru-miR-1872	TAAACCGTTACCCGTCTCCGACATA	0	0	0	0	0	0	0	2	0	2	putative miRNA
fru-miR-1873	TTGTTTCAGAGCTGGAGGTCCTGGT	0	0	0	0	0	0	1	9	3	13	putative miRNA
fru-miR-187-3p	TCGTGTCTTGTGTTGCAGCCAGT	40	92	1483	467	7547	1126	96	33	5	10889
fru-miR-187-3p	TCGTGTCTTGTGTGTACTAACTG	0	0	5	1	4	1	0	2	0	13	putative miRNA
fru-miR-187-5p	TCCTGTGTCCTGTGCAAGCA	0	0	0	0	0	0	2	1	1	4	putative miRNA
fru-miR-1877	ACCATGTTAATGACGAGTGGAAAGA	0	0	0	0	0	0	0	0	7	7	putative miRNA
fru-miR-1878	GTCTTTTATAGTAACACC	0	0	0	0	0	0	1	0	0	1	putative miRNA
fru-miR-1879	CACACATCCACCCTAACCCTAACCC	1	0	0	0	0	0	0	1	1	3	putative miRNA
fru-miR-1879	ACCACCTCCCCCCTATACACAAACA	0	0	1	0	0	0	0	0	0	1
fru-miR-188	TGCATCCCATGCGTGGAGGATCC	0	0	0	0	0	0	0	0	9	9	putative miRNA
fru-miR-1881	TGGAATGTAATCGGAGCGTGCG	2	0	0	0	0	0	0	0	0	2	putative miRNA
fru-miR-1883a	TCGATTCCCGGCCAATCACCA	1	1	1	2	0	0	2	4	0	11	putative miRNA
fru-miR-1883b	TCGATTCCCGGCCAATCACCA	1	1	0	0	2	1	0	0	0	5	putative miRNA
fru-miR-188-3p	TGCAAGCAGTGCAGGTGGGAGCT	0	0	0	0	0	0	1	0	3	4	putative miRNA
fru-miR-1886.1	TCACCGTTTCATACTCCCTTCTCTC	0	0	0	0	0	0	0	9	0	9	putative miRNA
fru-miR-1886.2	TCGAGATGAAATCCTTAGA	0	0	0	0	0	0	0	0	1	1	putative miRNA
fru-miR-1886.3	CCCTCTAAAGAGTTCTCCTTACTGT	0	0	0	0	0	0	0	2	0	2	putative miRNA
fru-miR-1887	TCTCTTAGACTTACTGAA	0	0	0	0	0	0	1	0	0	1	putative miRNA
fru-miR-1888a	TCACAGAATTGTGAAGAAACGACGC	0	0	0	0	0	0	0	0	3	3	putative miRNA
fru-miR-1888b	TCTGCACAAACCATAGCCTGAA	0	0	0	0	0	0	0	14	0	14	putative miRNA
fru-miR-1888b	TCTGCACAAACCGTAGCCTAAA	0	0	0	0	0	0	0	2	0	2
fru-miR-1889-3p	AAAACCCAAACTCTAACGTCA	0	3	3	0	0	0	0	2	4	12	putative miRNA
fru-miR-1890	GAAATCTTTGATCCGCATCAGCAAC	0	0	0	0	0	0	0	3	2	5	putative miRNA
fru-miR-1891	CAAGCAAGCTAACTCCTCATCACTT	1	0	0	0	0	0	0	1	0	2	putative miRNA
fru-miR-1892	TCCCCATCCCCCCTGCCAATACCCA	0	0	0	0	0	0	0	1	0	1	putative miRNA
fru-miR-1894-3p	TGAAGGCAGTGAAAGGGTGCAGGGA	0	0	0	0	0	0	2	1	0	3	putative miRNA
fru-miR-1894-5p	GAGAGGCCGGTGGTAAGGGAGGTGA	1	0	0	0	0	0	0	0	0	1
fru-miR-1895	TCCTCTTCCTCCTCAGTAGCGCAC	0	0	0	0	0	0	0	0	1	1	putative miRNA
fru-miR-1896	TTCTATCTTATGTTTGGAGAGGA	1	0	0	0	0	0	0	0	0	1	putative miRNA
fru-miR-1898	TGGAATGTAAGGTTCACAGTGG	1	0	0	0	0	0	0	0	0	1	putative miRNA
fru-miR-1899	CAGCAAATCCGCCCATCGC	0	0	0	0	0	0	0	0	2	2	putative miRNA
fru-miR-18a-3p	CCAGAAGGAGCACTCTCCAGCACTC	7	4	4	2	7	7	16	31	13	91
fru-miR-18a-3p	CAGAAGGAGCACTCTCCAGCACTC	0	0	0	0	0	0	0	14	2	16	putative miRNA
fru-miR-18a-5p	TAAGGTGCATCTAGTGCGGATAG	231	323	354	196	400	407	757	48	31	2747
fru-miR-18a-5p	TAAGGTGCATCTACCAGA	0	1	0	1	3	1	1	0	0	7	putative miRNA
fru-miR-18b-3p	CAGAAGGGGCACTCTCCAGCACTC	1	0	0	0	0	0	0	4	0	5	putative miRNA
fru-miR-18b-3p	CCCAGAAGGGGCACTCTCCAACACC	1	0	0	0	0	0	0	1	0	2
fru-miR-18b-5p	TAAGGTGCATCTAGTGTAGTTA	28	30	23	45	51	41	56	4	5	283
fru-miR-18b-5p	TAAGGTGCATCTAACAGA	2	0	0	0	3	0	1	1	0	7	putative miRNA
fru-miR-18c	TCCACACACAAGGTGCACCATATTA	1	0	0	0	0	0	1	5	0	7	putative miRNA
fru-miR-190	TCCATGTTGGTGATGTGGTTGGGC	0	0	0	1	0	0	1	11	6	19	putative miRNA
fru-miR-1900	GCCGCCCTCTCTGACCCT	0	0	0	1	0	0	0	0	0	1
fru-miR-1902	AAAAGTCAAGCCTACAGCTCCCAG	0	0	0	0	0	0	0	1	0	1	putative miRNA
fru-miR-1903	TGTCTCAGAAAGAAATGA	1	1	0	0	0	1	1	1	0	5	putative miRNA
fru-miR-190-3p	TGGGCATGTTTTTTACTCCTGGC	1	0	0	1	0	1	1	1	1	6	putative miRNA
fru-miR-190-3p	CCAAGGAGTCTAACATATATGC	1	0	0	1	0	0	0	0	0	2
fru-miR-1904	TTCCTCTCTGTACCGTTGGAGGGAG	0	0	0	0	0	0	0	1	0	1	putative miRNA
fru-miR-1905a	TCCAGGTGCCCTACCAGGCTTGTCT	0	0	0	0	0	0	0	1	0	1	putative miRNA
fru-miR-1905c	CATCCACCACCTGCACCACCACC	1	0	0	0	0	1	0	0	0	2
fru-miR-190-5p	TGATATGTTTGATATATTAGGTT	181	155	466	420	319	75	278	19	0	1913
fru-miR-1907	CTCCACCTCCTCTGTTGCTCCCGA	0	0	0	0	0	0	0	1	0	1
fru-miR-1908	TGACCAATCGCCTCTAGCCC	1	0	0	0	0	0	0	0	0	1	putative miRNA
fru-miR-1909	GACCTGGCCCCCGGCCACCACT	0	0	0	1	0	0	0	0	0	1	putative miRNA
fru-miR-1909-3p	TCCCTGAGACCCGGCCACTGCGA	0	0	0	0	1	0	0	0	0	1	putative miRNA
fru-miR-190a-3p	ACTATATATCAAACATATCCTA	149	120	508	102	406	22	198	52	3	1560
fru-miR-190a-3p	CTATATATCAAACTAACC	1	1	1	0	1	0	0	0	0	4	putative miRNA
fru-miR-190a-5p	TGATATGTTTGATATACTAGGT	39	44	122	40	91	24	52	5	0	417
fru-miR-190a-5p	GAAATTAACCATACACACA	0	0	0	0	1	0	0	0	0	1	putative miRNA
fru-miR-190b	TGATATGTTTGATGCGGTT	0	0	0	5	0	0	0	1	0	6	putative miRNA
fru-miR-190b-3p	TTACACACATATGGTCTCTCGCCTA	0	1	1	0	0	0	0	1	3	6	putative miRNA
fru-miR-190b-5p	TGATATGTTTGATATTAGGTTG	2	3	3	1743	6	18	3	0	0	1778
fru-miR-190b-5p	TCACCACATACCAAACACG	0	0	0	1	0	0	0	1	0	2	putative miRNA
fru-miR-191	GCTGCTTTTGGGTCCTAATTGCACC	1	0	0	1	1	0	0	1	1	5	putative miRNA
fru-miR-1910	TGTTCTGTGTCTGTCGCCCTT	1	0	0	0	0	0	1	4	0	6	putative miRNA
fru-miR-1911-3p	TCACCAGGCATTGATGGCATCCCTC	0	0	0	0	0	0	0	2	2	4	putative miRNA
fru-miR-1912	ACACTTCACACTCTGGCCCATGCCC	0	0	0	0	0	0	0	1	1	2	putative miRNA
fru-miR-1912-3p	TGTCTCACCTCATGTTGTGTGTCCA	0	0	0	0	0	0	0	0	1	1	putative miRNA
fru-miR-1912-5p	CATAGCCCATGCATCTACAATCCG	0	0	0	0	0	0	0	3	6	9	putative miRNA
fru-miR-1913	ACTGCCCCCTCCGCCCGGCGCCTCT	0	0	0	0	0	0	0	0	1	1
fru-miR-191-3p	TCTGGTTGGATTTGGTCCCCGA	0	0	0	0	0	0	0	0	1	1	putative miRNA
fru-miR-1914-3p	GGAGGGGTCCCTGTCTGCC	0	0	0	1	0	0	0	0	0	1	putative miRNA
fru-miR-1915-5p	TGTGCCTTGATGCCCATGCTCC	0	0	0	0	0	0	0	3	0	3	putative miRNA
fru-miR-191-5p	CAGCTGCTTTTTCTAGCGGA	1	0	0	0	0	1	0	0	0	2	putative miRNA
fru-miR-1916	TCACCAATTTCAGTTACACACCGT	0	0	0	0	0	0	0	1	0	1	putative miRNA
fru-miR-1918	TGAGAATGCAACTCTTAAAAACAGA	0	0	0	0	0	0	0	0	2	2	putative miRNA
fru-miR-1919a	CTGTCACAGATGTGTCCTAAGTAA	0	0	0	0	0	0	0	0	1	1	putative miRNA
fru-miR-1923	TAATACTGTTCAACGGTGATTA	0	0	0	0	0	3	0	1	0	4	putative miRNA
fru-miR-192-3p	CCTGTCAGTTCTGTAAGCCAC	3	58	0	1	5	1911	241	1	0	2220
fru-miR-192-3p	CCTGTCAGTTCTGAGCCA	0	1	0	0	0	17	1	1	1	21	putative miRNA
fru-miR-192-5p	ATGACCTATGAATTGACAGCC	604	11732	138	167	1191	317427	59361	148	5	390773
fru-miR-192-5p	ATGACCTATGAATATGAC	1	18	1	1	1	200	17	6	5	250	putative miRNA
fru-miR-1927	TCAGTGCATAACATCCAGGT	0	1	0	0	0	0	1	0	0	2
fru-miR-1927	TCAGTGCATAACCTCCAG	0	0	0	0	0	0	1	0	0	1	putative miRNA
fru-miR-1928	AGCTACATTGTCAGCGCG	1	0	1	0	0	1	0	0	0	3	putative miRNA
fru-miR-1928	AGCTACATTGCCTGCTATTT	1	0	0	0	0	0	0	0	0	1
fru-miR-1929-3p	TTCACACCTAGGCCTTCAGGAGTGC	0	0	0	0	0	0	0	3	3	6	putative miRNA
fru-miR-1929-3p	ACAGCTCATGGAGACAAGCAG	0	1	0	0	0	0	0	0	0	1
fru-miR-1929-5p	TTTCTCTACATAGTGCTAGAC	0	0	0	0	0	0	0	1	0	1	putative miRNA
fru-miR-193	GCGGAAGGCGGGCCAGTT	0	1	0	6	0	0	2	1	3	13	putative miRNA
fru-miR-1930-5p	GATTAATGCAGGTATTCTGGAGGA	0	1	0	0	0	0	0	0	1	2	putative miRNA
fru-miR-1933-3p	TCACTCTGAAGGTCCAGGTGGTA	0	0	0	0	0	0	0	1	1	2	putative miRNA
fru-miR-1933-3p	GGAGTGACACTGATGGACCTGGAC	0	0	0	0	0	0	0	0	1	1
fru-miR-1933-5p	CCACGACTAAGACCGTTCACCCA	0	0	0	0	0	0	0	1	4	5	putative miRNA
fru-miR-1933-5p	AGTCATGGTGTTCGATGTTGCCAAA	0	0	0	0	0	0	0	3	2	5
fru-miR-193-3p	AACTGGCCTACAAAGTCCCA	448	157	100	117	49	27	37	121	14	1070
fru-miR-1934-5p	TTGGTCCCCTTCTTGGTCGGCT	2	2	1	0	0	0	0	0	1	6	putative miRNA
fru-miR-1934-5p	TTGGTCCCCTTCTTGGTCCCGT	0	1	0	0	0	0	0	0	0	1
fru-miR-1935	CAGCAAATCCGCCAGCCGT	0	0	0	0	0	0	0	0	3	3	putative miRNA
fru-miR-193-5p	TGGGTCTTTGCGGGCAGGGTGA	37	19	12	7	7	5	7	3	0	97
fru-miR-193-5p	ACCCTGGGACTTTTCAGATCTGAGC	0	0	0	0	0	0	0	4	0	4	putative miRNA
fru-miR-1936	TCAGAGCACAGCAGGTGAGC	0	0	0	0	0	0	0	0	1	1	putative miRNA
fru-miR-193a-3p	AACTGGCCTACAAAGTCCCAA	256	125	134	125	51	27	32	83	18	851
fru-miR-193a-3p	AACTGGCCTACAAGCCCA	1	0	0	1	1	0	0	0	1	4	putative miRNA
fru-miR-193a-5p	TGGGTCTTTGCGGGTAAGGT	3	0	0	0	0	0	0	0	0	3
fru-miR-193a-5p	CATCTTGCCCGCAGTACATACA	0	0	0	0	0	0	0	0	1	1	putative miRNA
fru-miR-193b	AACCACTGGCCTATCCAGTCGCATA	0	0	0	0	0	0	0	0	2	2	putative miRNA
fru-miR-193b-3p	AGGCGCTCAGAGTCCCCC	0	0	0	25	0	0	0	0	0	25	putative miRNA
fru-miR-193b-3p	AACTGGCCCACAAAGTCCCA	1	0	0	0	0	0	0	0	0	1
fru-miR-1940	TGCTGCATCGTCCCATTGCTCCATA	0	0	0	1	0	0	4	3	3	11	putative miRNA
fru-miR-1940	ATGGAGGACTGAGGAGGTTGAACAG	2	1	1	0	0	1	2	0	0	7
fru-miR-1941-3p	TACATTTGAGCAGTCACTCACATCA	0	0	0	0	0	0	0	0	1	1	putative miRNA
fru-miR-1943-3p	TCAGTTGATAGCTCCGCCCCTC	0	0	0	0	0	0	0	1	0	1	putative miRNA
fru-miR-1943-5p	ATCCAGGTGCCCCGTCCA	1	0	0	0	0	0	1	1	0	3	putative miRNA
fru-miR-194-3p	CCAGTGGAGCTGCTGTTATCTA	2	4	0	0	0	343	8	2	0	359
fru-miR-194-3p	TAAAGTAACAGCAACGGCGCTCT	0	2	0	0	1	1	2	5	5	16	putative miRNA
fru-miR-194-5p	TGTAACAGCAACTCCATGTGG	50	1065	12	30	120	23848	3372	4	0	28501
fru-miR-194-5p	TGTAACAGCAACCCCGGTGG	1	3	0	0	0	13	2	0	0	19	putative miRNA
fru-miR-1946a	TGCCACCCCTGCTCGTCGCCTCT	0	0	0	0	0	0	0	0	1	1	putative miRNA
fru-miR-1946b	TTGACCAACATTGGTGGCACATACC	0	0	0	0	0	0	0	0	1	1	putative miRNA
fru-miR-1948-3p	TACAGGCTGATCACTCGT	0	0	0	0	0	0	0	1	0	1	putative miRNA
fru-miR-1949	ATACCAGGATGGCCGAGTGGT	1	0	0	0	0	0	4	0	0	5	putative miRNA
fru-miR-194a-5p	TGTAACAGCAACTCCTAGTGG	1	13	0	0	0	162	41	0	0	217
fru-miR-194b	CAACAGGTGCTCCAAGTGGTCCCGG	0	0	0	0	0	0	0	0	5	5	putative miRNA
fru-miR-194b-3p	TAACAACATATCCACTGCACCCC	0	0	0	0	0	0	0	4	2	6	putative miRNA
fru-miR-194b-3p	GTAACAGCAACTCCACAGGA	0	0	0	0	0	2	1	0	0	3
fru-miR-194b-5p	TGTAACAGCGACTCCACGTGGA	0	0	0	0	0	10	2	0	0	12
fru-miR-194b-5p	TGTAACAGCCGTCTTCGTGTG	0	0	0	0	0	1	0	0	0	1	putative miRNA
fru-miR-1951	TAAACCGTTACCCGTCTCCCCTAC	0	0	0	0	0	0	0	7	8	15	putative miRNA
fru-miR-1953	CAGAAGCCTGACGCCCTGTCCCG	0	0	0	0	0	0	0	1	0	1	putative miRNA
fru-miR-1955-3p	TGGTATTGGGGTGTCCCAGCAAGCA	1	0	0	0	0	0	0	1	0	2	putative miRNA
fru-miR-1955-5p	CCAGAATGGACTGCACCAGA	0	1	0	0	0	0	0	0	0	1	putative miRNA
fru-miR-1956	GGTAGCCCAGGGCTGAGGC	1	0	0	0	0	0	0	0	0	1	putative miRNA
fru-miR-1957b	TGGAATGTAACTCCTGCGTGCG	37	44	13	1	0	0	0	1	0	96	putative miRNA
fru-miR-1957b	TGGAATGTAACTCCTGTGTTAT	10	7	2	0	0	0	0	0	0	19
fru-miR-1958	GAAAGTGAAAGGAGGAAC	1	0	0	0	0	0	0	0	0	1	putative miRNA
fru-miR-195b	TAGCAGCACAGAAATAAACCCCACT	1	5	1	3	1	1	0	2	5	19
fru-miR-195b	TTCCACTATTTCTCCGGAA	0	1	0	0	0	0	0	0	1	2	putative miRNA
fru-miR-196	TAGGTAGTTTCATTGGTGCTTTG	2	1	0	0	0	0	0	0	0	3	putative miRNA
fru-miR-1961	TGAGGTAGTAGTTTGAAGTT	20	31	42	35	63	59	41	2	0	293
fru-miR-1961	TGAGGTAGTAGGTCGAAGT	3	4	10	4	10	8	2	0	0	41	putative miRNA
fru-miR-1962	ACACTGGGACTGAGACACG	1	0	0	0	0	0	0	0	0	1	putative miRNA
fru-miR-196-3p	TTCCACAGCTTCATGGCGGCAGTTC	0	0	0	0	0	0	1	1	0	2	putative miRNA
fru-miR-1964-5p	AGCTGGAGCACAAGATCAGGGGGA	0	0	0	0	0	0	0	0	1	1
fru-miR-1964-5p	AGCTGGAGCACAAGATCAACGAGAG	0	0	0	0	0	0	0	0	1	1	putative miRNA
fru-miR-196-5p	TAGGTAGTTTCATGTAGTTGG	44	37	0	1	1	3	0	1	0	87
fru-miR-196-5p	CCACAACTTTAACTCTTACTCCA	0	0	0	0	0	0	0	1	2	3	putative miRNA
fru-miR-1966-3p	TCTAAGGGAGAGCCCAGTCCA	0	0	0	0	0	0	0	2	2	4	putative miRNA
fru-miR-1966-5p	TATCGCTCTGTTTAGGCAGCTCCCT	0	0	0	0	0	0	0	1	4	5	putative miRNA
fru-miR-1967	TGCATCTTCTCCCGTATCGTG	1	0	0	0	0	0	0	3	0	4	putative miRNA
fru-miR-1968-3p	TTGGCACCTCTGCTGTTGTTCCCTA	1	1	0	0	0	0	0	0	3	5	putative miRNA
fru-miR-1968-5p	TCAGCTGTTCCAGGATGGTGTTCAA	0	0	0	0	0	0	0	0	1	1	putative miRNA
fru-miR-196a-3p	TCACAGCCAGTTTCCTTGTTTCCGC	0	1	0	0	0	0	0	0	0	1	putative miRNA
fru-miR-196a-5p	TAGGTAGTTTCATGTTATTGGG	580	1035	1	1	7	40	2	28	1	1695
fru-miR-196b-3p	TAATCGATAGAACGACACCCCCTGA	0	0	0	0	0	0	0	129	0	129	putative miRNA
fru-miR-196b-3p	TAATCGATAGAACGACACTCCCTGA	0	0	0	0	0	0	0	1	0	1
fru-miR-196b-5p	TAGGTAGTTTCAAGTTGTTGGG	26	34	6	2	9	20	2	5	0	104
fru-miR-196b-5p	AACAACAGGACGATCGACCTACTGT	0	0	0	0	0	0	0	1	9	10	putative miRNA
fru-miR-196c-5p	TAGGTAGTTTCACGATGT	0	3	0	0	0	0	0	0	0	3
fru-miR-196d-5p	TAGGTAGTTTTATGTTGTTGGG	0	1	0	0	0	0	0	0	0	1
fru-miR-197	TCCCCACAAACTTCTTCACCCAC	0	0	0	0	0	0	0	2	1	3	putative miRNA
fru-miR-1972	TAGCCATTGTTCCTTGCTTGGTGGT	0	0	0	0	0	0	0	2	1	3	putative miRNA
fru-miR-197-3p	CATCACCACCATCACCACC	0	1	0	0	0	0	0	0	0	1	putative miRNA
fru-miR-197-5p	TCCCACTGTCCCTCCCTAC	1	0	1	1	0	0	0	0	0	3	putative miRNA
fru-miR-1976	CTCCTGACCGCCTATTTGTACCGG	0	0	0	1	0	0	0	1	0	2	putative miRNA
fru-miR-198	TTTTGAAACTATTTCCCCACT	1	2	0	0	0	0	1	2	0	6	putative miRNA
fru-miR-198	GGTCCAGAGGGGAATGGATACGG	1	0	0	0	0	0	0	0	0	1
fru-miR-1981-5p	TCACACAAAGGATGGCCTCCGACGT	0	0	0	0	0	0	0	1	0	1	putative miRNA
fru-miR-1983	CCTCACCTGGAGCACCCA	20	5	2	1	9	3	4	2	12	58	putative miRNA
fru-miR-1983	CCTCACCTGGAGCATCCAC	2	0	0	0	1	0	0	0	0	3
fru-miR-1985	TGTCCCATTTTTACCAGCCACTG	0	0	0	1	0	0	0	1	0	2
fru-miR-1985	TGTCCCATTTTTACCAGCCACCACA	0	0	0	0	0	0	0	1	0	1	putative miRNA
fru-miR-1986	TTTGGATTTCTCGAGAGCC	0	0	0	0	0	0	0	0	1	1	putative miRNA
fru-miR-1988	TGAATGAGTAACAGACAACCACCAA	0	0	0	0	0	0	0	0	1	1	putative miRNA
fru-miR-199	GCCCAGTGTTCAGACTACCTGT	97	44	74	49	32	62	31	93	8	490
fru-miR-1990	AACCCCATCAACTGGCCCAGAGTGA	0	0	0	0	0	0	1	0	5	6	putative miRNA
fru-miR-1990c-3p	GAAGCACAATGACAATTTACAACAA	0	0	0	0	0	0	0	0	2	2	putative miRNA
fru-miR-1991	TGGAATGTAAGAGGGTAAGGCG	0	1	0	0	0	0	0	0	0	1	putative miRNA
fru-miR-1992	TAGCAGCGGGACAACTGCCGTGACA	0	1	0	0	0	0	0	0	2	3	putative miRNA
fru-miR-1992-3p	CGCAGTCGTTCCATTTAATATGGCA	0	1	0	0	0	0	0	0	0	1	putative miRNA
fru-miR-1992-5p	TGTCTTGAACAACAGTTCCCAC	0	0	0	0	0	0	0	0	1	1	putative miRNA
fru-miR-1993	TTCTTGAACACTATCATAAATTGTC	0	0	0	0	0	0	0	1	0	1	putative miRNA
fru-miR-1993-5p	CCAACTTCTACCGTCGATTCATCCG	0	0	0	0	0	0	0	5	0	5	putative miRNA
fru-miR-199-3p	ACAGTAGTCTGCACATTGATTA	6267	9776	6511	4579	871	3319	7042	1290	58	39713
fru-miR-199-3p	ACAGTAGTCTGCGTGCCAGTTA	7	12	6	2	1	8	8	1	0	45	putative miRNA
fru-miR-1994a	TGAGACAGTGTGTGAACTTGGGAGA	0	0	0	0	0	0	1	1	0	2	putative miRNA
fru-miR-1995	TGCATTATTGTCACAATCCGAGCA	0	0	0	0	0	0	0	0	2	2	putative miRNA
fru-miR-199-5p	CCCAGTGTTCAGACTACCTGT	8891	9101	6541	4482	1171	2322	18290	4702	610	56110
fru-miR-199-5p	CCCAGTGTTCAGGTCTCCTGAG	1	0	0	0	0	0	1	0	0	2	putative miRNA
fru-miR-1996a	TGCTAAGTGATGCCAGAGCTGC	0	1	2	1	2	1	0	1	0	8	putative miRNA
fru-miR-1997	ACACTCTGAAGTCTCAAATCAACCC	0	1	0	0	0	0	0	0	0	1	putative miRNA
fru-miR-1998	TGAACGCAGAGCTGAAGTACACGA	0	0	0	0	0	0	0	21	2	23	putative miRNA
fru-miR-1999	GGACCCAAACTTTGCCCCCTGGTG	0	0	0	0	0	0	0	0	1	1
fru-miR-199a	GCCCAGTGTTCAGACTCCCTGT	4	1	6	1	0	1	428	2	0	443
fru-miR-199a-3p	ACAGTAGTCTGCACATAGGTTA	4325	6631	4329	3473	549	2549	3881	669	36	26442
fru-miR-199a-3p	ACAGTAGTCTGCAAGTCA	7	2	1	0	0	1	2	2	0	15	putative miRNA
fru-miR-199a-5p	CCCAGTGTTCAGACTGCCTGT	698	510	761	252	83	141	828	389	28	3690
fru-miR-199a-5p	CCCAGTGTTCAGAAACCT	10	12	4	6	1	4	19	2	0	58	putative miRNA
fru-miR-199b-3p	CAGTAGTCTGCACATAGGTTA	157	391	237	135	27	136	64	65	0	1212
fru-miR-199b-3p	ACAGTAGTCTGACACGGTTGGA	2	1	1	3	0	1	2	3	0	13	putative miRNA
fru-miR-199b-5p	CCCAGTGTTCAGACTACGTGTTC	242	255	162	114	40	71	257	89	2	1232
fru-miR-199b-5p	CCCAGTGTTCAGGTCGTGTGTT	1	2	1	0	1	0	0	1	0	6	putative miRNA
fru-miR-199c-3p	ACAGTAGTCTGCACATTGGCT	773	912	449	480	119	377	437	147	4	3698
fru-miR-199c-3p	ACAGTAGTCTGCAGGCCAG	24	19	15	18	3	11	7	4	0	101	putative miRNA
fru-miR-19a-3p	TGTGCAAATCTATGCAAAACTG	1925	2543	2956	1529	3409	1910	7372	560	286	22490
fru-miR-19a-3p	TGTGCAAATCTATACTACT	7	7	13	2	10	5	14	1	0	59	putative miRNA
fru-miR-19a-5p	GCTAGTTTTGCATAGTAACA	2	2	3	0	6	2	2	3	1	21
fru-miR-19a-5p	TGAGAATGCAACTCTTAAAAACGAA	0	0	0	0	0	0	0	0	9	9	putative miRNA
fru-miR-19b-3p	TGTGCAAATCCATGCAAAACTG	8272	9884	9039	5042	11411	5953	23827	3910	2935	80273
fru-miR-19b-3p	TGTGCAAATCCATACTACT	15	14	14	7	21	12	16	5	1	105	putative miRNA
fru-miR-19b-5p	AGTTTTGCTGGTTTACATCC	4	3	0	0	2	3	2	0	2	16
fru-miR-19b-5p	TGCTAATGCAAAACCCAGGAAAACA	0	0	0	0	0	0	0	1	9	10	putative miRNA
fru-miR-19c-3p	TGTGCAAATCCACGCAAAGCTCT	32	74	27	12	44	20	77	50	26	362
fru-miR-19d-3p	TGTGCAAACCCATGCAAAGCT	1120	1198	835	642	1414	978	3489	439	789	10904
fru-miR-19d-3p	TGTGCAAACCCATCAAGC	4	2	3	1	6	1	4	1	1	23	putative miRNA
fru-miR-1a	GGAATGTAAGGAATGTAAGGA	0	5	0	0	0	0	0	0	1	6	putative miRNA
fru-miR-1a-3p	TGGAATGTAAAGAAGTACGTAT	14169	8575	5784	612	85	97	9	14	0	29345
fru-miR-1a-3p	TGGAATGTAAAGTTCATTGTAT	12	4	5	1	0	0	0	0	0	22	putative miRNA
fru-miR-1a-5p	ACATACTTCTTTATGTACCCCAT	152	91	25	7	1	1	0	1	0	278
fru-miR-1a-5p	TCTGTCCCTCATTACCTCCCCCCT	1	0	0	0	0	0	0	2	0	3	putative miRNA
fru-miR-1b	TTACACAAAATATTTAACAGTCCA	0	0	0	0	0	1	1	0	2	4	putative miRNA
fru-miR-1b-3p	TGGAATGTAAAGAAGTATGGGAT	143	120	41	4	2	1	0	0	0	311
fru-miR-1b-3p	GACCATAATTCAGGTTGG	3	3	0	0	0	0	0	1	2	9	putative miRNA
fru-miR-1b-5p	TGGAATGTAAAGAAGGATATA	43	54	13	1	0	0	0	0	0	111
fru-miR-1c	TTTCTCTACATAGTGCTTTCGCTCA	1	0	1	0	0	0	0	0	0	2	putative miRNA
fru-miR-1c-3p	TGGAATGTAAAGAAGTATGTAC	2952	2059	1430	138	19	19	3	6	0	6626
fru-miR-1c-3p	TGGAATGTAAGATTTATGTG	0	3	0	0	0	0	0	0	1	4	putative miRNA
fru-miR-1c-5p	CCATGTTTCAAAACTCTGAAACACA	0	0	0	0	0	0	0	0	2	2
fru-miR-2	TGCTCTTCAAAGTGACCTGTG	0	0	0	0	0	0	0	1	0	1	putative miRNA
fru-miR-200	TAGCAGCACATCATTACCAGCCAG	0	0	0	1	3	0	0	0	0	4
fru-miR-2000	TCACCAATTTCAGTTACACAG	0	0	0	0	0	0	0	4	0	4	putative miRNA
fru-miR-2001	TGTGACCGTTATAAGAGAATCATGT	0	0	0	0	0	0	0	2	2	4
fru-miR-2001	TACCGTTCCAATGGGGCTCACTGA	0	1	0	0	0	0	0	0	0	1	putative miRNA
fru-miR-2002-5p	TCTCCATGTGTTATTTTCATCCCC	0	0	0	0	0	0	0	1	0	1	putative miRNA
fru-miR-2003-3p	TGAGACAGGTTGTGCCCTTAC	0	0	0	0	0	0	0	1	0	1	putative miRNA
fru-miR-2003-5p	ACACAAGTTAAGAAGAGCTCCACAT	0	0	0	0	0	0	0	0	5	5	putative miRNA
fru-miR-200-3p	TAATACTGCCTGGTAACGGTGA	7	12	3	5	6	265	17	3	0	318
fru-miR-200-3p	AAACCGTTACCATGCAGTAGTT	2	2	9	3	1	5	2	1	1	26	putative miRNA
fru-miR-2004	TGAGGCAGCACACCTCCACAGGAA	1	0	0	0	0	0	0	0	1	2	putative miRNA
fru-miR-2005	TCCACACACAAGGCGCTCCCTATTA	0	0	0	0	0	0	1	0	0	1	putative miRNA
fru-miR-2006-5p	TCATCGCTATCGGTTCTTCCCGAAA	0	0	0	0	0	0	0	2	0	2	putative miRNA
fru-miR-2007	CAAATGCTCAGTATATAGCCCGAAA	0	0	0	0	0	0	0	2	0	2	putative miRNA
fru-miR-200a	TGCATCATTACCATCCAACTACTCA	1	1	0	0	0	0	3	1	1	7	putative miRNA
fru-miR-200a-3p	TAACACTGTCTGGTAACGATGT	857	2131	416	315	624	43887	3784	174	0	52188
fru-miR-200a-3p	TAACACTGTCTGGCTGAT	1	0	0	1	0	31	0	0	0	33	putative miRNA
fru-miR-200a-5p	AACACCAGAACTGTCCGTTAC	0	0	0	0	0	0	0	0	1	1	putative miRNA
fru-miR-200b-3p	TAATACTGCCTGGTAATGATGA	532	976	158	160	340	20897	851	111	0	24025
fru-miR-200b-3p	TAATACTGCCTGTGCCGTCGTCG	3	6	3	0	4	97	4	1	0	118	putative miRNA
fru-miR-200b-5p	TCCAATGCTGCGACGTCGCCACAGA	0	0	0	0	0	0	0	1	0	1	putative miRNA
fru-miR-200b-5p	CATCTTACTGGGCAGCATGAA	0	0	0	0	0	1	0	0	0	1
fru-miR-200c	TGCATCATTACCATCCAACTACTC	0	0	0	0	0	0	0	1	1	2	putative miRNA
fru-miR-200c-3p	TAACACTGTCTGGTAATGATGT	59	149	29	25	48	2863	271	7	0	3451
fru-miR-200c-3p	TAATACTGCCTGATTAATACTGCAT	0	0	0	0	0	3	1	0	0	4	putative miRNA
fru-miR-2010	CGCACTCTCAATGTCACCCCCTACA	0	0	0	0	0	0	0	1	0	1	putative miRNA
fru-miR-2012	TCCTGGCATATTGTCATTTCCACCA	0	1	0	0	0	0	0	0	0	1	putative miRNA
fru-miR-2013	CAACACCAATGCAATAAACTATACG	1	2	0	1	2	1	4	1	3	15	putative miRNA
fru-miR-2013	TCCAGCATCATGTCGGGGTGTG	0	2	1	0	0	0	0	0	0	3
fru-miR-201-3p	TACACAGAAAGCCGTCTCCACCTGC	0	0	0	0	0	0	0	1	3	4	putative miRNA
fru-miR-2014-5p	AGGTCGGGCCTGGTTAGTAC	0	1	0	0	1	0	0	0	2	4	putative miRNA
fru-miR-2015-5p	TCAGCTTGATTGTGGAGGTGAG	0	0	0	0	0	0	0	1	0	1	putative miRNA
fru-miR-2016-3p	TGCTGTCCAGTTTTACGATGTATGT	0	0	0	0	0	1	0	0	0	1	putative miRNA
fru-miR-2016-5p	CTCCCCCACTGCCGCCCAAGCCC	0	0	0	0	0	0	2	0	0	2	putative miRNA
fru-miR-2017-3p	TGGGCACACAGGTTCACCGTACCAC	0	0	0	0	0	0	0	0	2	2
fru-miR-2017-3p	TACCTGTGCACCGCTCGCCACCTGA	0	0	0	0	0	0	0	1	0	1	putative miRNA
fru-miR-2017-5p	AGAACGACGACTTCTCATACCCCG	1	0	0	0	0	0	0	0	0	1	putative miRNA
fru-miR-2018-3p	CGAGGCCCTGGACCGCCACAC	0	0	0	0	0	0	0	1	3	4	putative miRNA
fru-miR-2021-5p	TTGTAGTTGTATATCGGCCCCCAT	0	0	0	0	0	0	0	3	2	5	putative miRNA
fru-miR-202-3p	TTCCCATGCCGAGACAGCTCCCGTA	1	0	0	1	0	0	0	6	4	12	putative miRNA
fru-miR-202-3p	AGAGGCATAGGGCAGAGGA	0	0	0	0	0	0	0	2	0	2
fru-miR-2024b-3p	TTCAACAGTACTTCCGGCC	0	0	0	0	0	0	0	1	0	1	putative miRNA
fru-miR-2024e-5p	TCAGTCTGTCCAGCGCCACTA	0	0	0	0	0	0	0	0	1	1	putative miRNA
fru-miR-2024f-3p	TCAGAACATTGGTCCGCCGCC	0	1	0	0	0	0	0	0	1	2	putative miRNA
fru-miR-2025-5p	AGCTTTCGATGGTACATGCT	0	0	0	2	0	0	0	0	0	2	putative miRNA
fru-miR-202-5p	TTCCTATGCATATACCAT	1	0	2	0	3	0	1	9054	409	9470
fru-miR-202-5p	TTCCTATGCATTTCCTATGC	0	0	0	0	0	0	0	53	4	57	putative miRNA
fru-miR-2027-3p	CGGTTTTACCAAATTTCCT	0	1	0	0	0	0	0	0	0	1	putative miRNA
fru-miR-2027-3p	TTGCATTTTGGTAATAGA	1	0	0	0	0	0	0	0	0	1
fru-miR-2028-3p	CCATATCGCAACTATCAGGAGCACC	0	1	0	0	0	0	0	0	0	1	putative miRNA
fru-miR-2028-5p	TTCCTGCGTGTTCCCGTTTACTCGC	0	0	0	0	0	0	1	0	0	1	putative miRNA
fru-miR-2029-5p	AAGCTAACCTAGGGAACAACCTATT	0	0	0	0	0	0	0	0	1	1	putative miRNA
fru-miR-2030	AACCATCAATTACGCTGCTGTGTTG	0	0	0	0	0	0	0	0	1	1	putative miRNA
fru-miR-2030-3p	TCCTCTTTACATTTTTTGACGCATC	0	0	0	0	0	0	0	2	0	2	putative miRNA
fru-miR-2030-5p	TTCGATCTCATCCAGTGTTATGGTT	0	0	0	0	0	0	0	0	2	2	putative miRNA
fru-miR-2032a-5p	CGCTGCGACAGGTTTAAT	1	0	0	0	0	0	0	0	0	1	putative miRNA
fru-miR-203-3p	GTGAAATGTTTAGGACCACTTG	619	77	37	131	0	27	0	10	1	902
fru-miR-203-3p	GTGAAATGTTTAGTCAACCTTGT	0	1	0	0	0	0	0	0	0	1	putative miRNA
fru-miR-2034-3p	TGATTGACATTTTACGCATTTTAAG	0	0	0	0	0	0	0	1	9	10	putative miRNA
fru-miR-203-5p	AGTGGTTCTCAACAGTGCAACA	85	3	6	12	13	3	30	1	2	155
fru-miR-2036-3p	ACGATGATGGTCGTATAAAACATCC	0	0	0	0	0	0	1	0	0	1	putative miRNA
fru-miR-2037-3p	ATTAGACTTAAGGTAAAAGTCTGT	0	0	0	0	0	0	0	1	1	2	putative miRNA
fru-miR-2037-3p	AACGGTAAAAGTCTGCAAAACCCAA	0	0	0	0	0	0	0	1	0	1
fru-miR-2038-3p	GTATCATCATGGGGACAAGGACATC	0	0	0	0	0	0	0	0	1	1	putative miRNA
fru-miR-2038-5p	ACCCTGATGACTATAGCCAACA	1	0	0	0	0	0	0	147	122	270	putative miRNA
fru-miR-2038-5p	ACCCTGATGACTTTAGCCAACACGC	0	0	0	0	0	0	0	0	7	7
fru-miR-203a	TGAAATGTTTAGGACCTTGA	0	0	0	0	0	0	0	0	1	1
fru-miR-203a-3p	GTGAAATGTTTAGGACCACTTGT	983	127	58	182	3	56	53	1	0	1463
fru-miR-203a-5p	GTGAAATGTTTAGGACCACTGG	0	0	0	0	9	0	56	8	0	73
fru-miR-203b-3p	TTCCAGTGGTTCTTGGTCTGCCTTC	0	0	0	1	0	0	0	5	196	202	putative miRNA
fru-miR-203b-3p	GTGAAATGTTTAGGAGCACTT	44	4	3	4	1	1	0	0	1	58
fru-miR-203b-5p	GTGAAATGTTTAGGAACACT	115	8	6	19	1	7	9	1	4	170
fru-miR-203b-5p	TAACTAAACATTTCGCACGCTGAAC	1	1	0	1	0	0	1	14	35	53	putative miRNA
fru-miR-204	CTTCCCTTTGTCAAACTA	0	2	0	22	0	0	1	0	0	25	putative miRNA
fru-miR-2040a-5p	AGCATGGTGGTAGCGGACCCGAA	0	0	0	0	0	0	0	1	0	1	putative miRNA
fru-miR-2041-3p	GTGTTTGCACTAACGTTTGAACACC	1	0	0	0	0	0	0	0	0	1	putative miRNA
fru-miR-2041-5p	CAATTTTGCTCTTGAGTGT	0	0	0	0	0	0	0	1	0	1	putative miRNA
fru-miR-2042-3p	TAAGTCATCAACGTACTGCATGCGC	0	0	0	0	0	0	0	2	0	2	putative miRNA
fru-miR-204-3p	GCAGGGACAGCAAAGGGACG	6	13	1	229	2	1	6	0	0	258
fru-miR-204-3p	TGGAATGTAAAGGGACGTGT	25	9	3	1	0	1	0	0	2	41	putative miRNA
fru-miR-2044-3p	TATGGCTTTTATATGGATG	0	0	0	0	1	0	0	0	0	1	putative miRNA
fru-miR-2044-5p	TCAAGAGCAATGCCATAATCGT	1	0	0	0	0	0	0	0	0	1
fru-miR-2045-3p	TATGGTAATTAAACTAATAGGAACG	0	0	0	0	0	1	0	0	1	2	putative miRNA
fru-miR-2045-5p	TGGAATGTAAAGTTCATACATA	30	14	9	0	2	1	0	1	0	57	putative miRNA
fru-miR-204-5p	TTCCCTTTGTCATCCTAGCCT	562	1910	182	40465	174	81	432	11	0	43817
fru-miR-204-5p	TTCCCTTTGTCATTCCCA	0	0	0	1	0	0	0	0	0	1	putative miRNA
fru-miR-2046-5p	TCACTTCTGAGATATTGACTA	0	0	0	0	0	0	0	0	1	1	putative miRNA
fru-miR-2048-3p	CACACCTGAAACAGGTCCCATAGAT	1	0	0	0	0	0	1	1	0	3	putative miRNA
fru-miR-2048-5p	AAAGTAAATCTAAAACAGAACA	0	0	0	0	0	0	0	3	0	3	putative miRNA
fru-miR-2048-5p	CAAAGTAAATCTAAAACAGAACGCA	1	0	0	0	0	0	0	2	0	3
fru-miR-2049-5p	TCATCTTCATTTTTTATAAGCAACA	0	0	0	0	0	0	0	0	1	1	putative miRNA
fru-miR-204a-3p	TGGAATGTAAAGGGACGTGCGC	8	3	1	0	0	0	0	0	0	12	putative miRNA
fru-miR-204a-5p	TTCCCTTTGTCATCCTATGCCT	576	2104	157	32534	153	71	570	5	1	36171
fru-miR-204b	TGGTTTCTTATCCTCTACCTGCCAC	0	0	0	0	5	0	0	13	0	18	putative miRNA
fru-miR-204b-5p	TTCCCTTTGTTATCCTATGCCT	24	26	8	4104	5932	9	23	76	30	10232
fru-miR-204b-5p	TTCCCTTTGTTATTCCTA	0	0	0	2	0	0	0	0	0	2	putative miRNA
fru-miR-205	GACTCCGGTGGAATGAAGGAT	0	0	0	0	0	0	5	0	4	9
fru-miR-205	ACACTTCACACCCTGGCCCATGCCC	0	0	0	0	0	0	0	4	2	6	putative miRNA
fru-miR-2050-3p	TTTGATTGCTGTGCTATCCCATG	1	0	0	0	0	0	0	9	5	15	putative miRNA
fru-miR-2050-3p	TAAACCAGATCACCGTACTCACTCA	0	0	0	0	0	0	0	3	1	4
fru-miR-2051-5p	TGCCTGAAGCTGTTCTAGTAACCC	0	0	0	0	0	0	0	1	0	1	putative miRNA
fru-miR-2052	CACATTACTGTTAATCCCC	0	0	0	0	0	1	0	1	0	2	putative miRNA
fru-miR-205-3p	TGCATGTGGTGTGTAGCTCATACT	0	0	0	0	0	0	0	0	1	1	putative miRNA
fru-miR-2054	TGGAATGTAAAGTTCATTTAC	0	1	0	0	0	0	0	0	0	1	putative miRNA
fru-miR-205-5p	TCCTTCATTCCACCGGAGTCT	948	39	28	269	5	20	0	27	0	1336
fru-miR-2056	ACAAGTAAATCTACAGAAGGG	0	0	0	0	0	0	0	0	5	5	putative miRNA
fru-miR-2058-3p	TGGAGAAGAAGGACCGCACCCACAC	0	0	0	0	0	0	0	1	0	1	putative miRNA
fru-miR-2059-3p	CAAAGCAAAAAAGAAGTCGGATA	1	0	0	0	0	0	0	0	0	1	putative miRNA
fru-miR-205a-5p	TCCTTCATTCCACCGTAGTCT	66	2	2	25	2	1	0	0	0	98
fru-miR-205b	TCCTTCATTCCAGCAGCCCCAACA	0	0	0	0	0	0	2	0	0	2	putative miRNA
fru-miR-205b	CCTTCATTCCACCGAAGTC	0	0	0	0	0	1	0	0	0	1
fru-miR-205b-5p	TCCTTCATTCCACCGGATCCT	32	3	1	10	0	0	0	1	0	47
fru-miR-20-5p	TAAAGTGCTTATAGTGCAGGT	955	1010	658	668	995	1491	1317	438	201	7733
fru-miR-206	TGATGAATGTACCGAAGCGTGAGC	0	0	0	1	0	0	0	0	0	1	putative miRNA
fru-miR-2060	ACAGCAGGCACAGATGGGTT	0	0	0	1	0	0	0	0	0	1
fru-miR-2061	ATGACCTATGACCTATGCA	0	0	0	0	0	1	0	0	0	1	putative miRNA
fru-miR-2062-3p	TACGCATTGAGATTTAACCAGTC	0	0	1	0	0	0	0	1	1	3	putative miRNA
fru-miR-2062-5p	TGCAACAATATCTCATCTGCTCTCA	0	0	0	0	0	0	0	0	7	7
fru-miR-2062-5p	AAGAATGACATGTTGTTGCAGCAG	0	0	0	0	0	0	0	1	1	2	putative miRNA
fru-miR-206-3p	TGGAATGTAAGGAAGTATGTGG	94778	115467	218	2580	39	13	25	1	0	213121
fru-miR-206-3p	TGGAATGTAAGGTAGGTGG	66	63	2	0	0	0	0	0	0	131	putative miRNA
fru-miR-2064	TAGCAGCACGGAGCAACAATACA	0	1	0	0	0	1	2	0	0	4	putative miRNA
fru-miR-206-5p	ACATGCTTCCTTATATACCCAT	424	269	0	8	0	0	0	0	1	702
fru-miR-206-5p	ACATGCTTCTTTCCGGCAACCACC	1	1	0	0	0	0	0	1	0	3	putative miRNA
fru-miR-2066	AGCAGCATTGTACAGTGATGA	1	1	1	0	5	0	4	0	0	12
fru-miR-2067	TCACCATTGCATAACAAGACATTCC	0	0	0	0	0	0	0	1	0	1	putative miRNA
fru-miR-2067	GGAGCAGTTTGCAATGGTGAACG	1	0	0	0	0	0	0	0	0	1
fru-miR-2068-3p	GACATGTGGCGTACGGAAGTAT	0	1	0	0	0	1	0	0	0	2	putative miRNA
fru-miR-2068-5p	TTCCTATGCATACGTTCTGTCCAA	0	0	0	0	0	0	0	1	0	1	putative miRNA
fru-miR-207	GGGAAGGAGGCGGGACAGGC	0	0	0	19	0	0	0	2	5	26	putative miRNA
fru-miR-2070-3p	TCTCCCACCGCTGATGAACATCA	0	1	0	0	0	0	5	0	6	12	putative miRNA
fru-miR-2071-5p	TGTGTGCATTGCAAGCACCGCACC	0	0	1	0	0	0	0	1	0	2	putative miRNA
fru-miR-2072-5p	TGCAACATCACTGGAGTGCCCAAAA	0	0	0	0	0	0	0	133	18	151	putative miRNA
fru-miR-2072-5p	TGCAACATCACTGGAGTGCCCACAA	1	0	0	0	0	0	0	3	0	4
fru-miR-2075	ATCTGACGAAGCCTTTATAGCCT	1	0	0	0	0	0	0	0	1	2	putative miRNA
fru-miR-2078	TCCACAGGCACATGGCAGCAAACCG	1	0	0	0	0	0	0	1	5	7	putative miRNA
fru-miR-2078	GCACAGGCACAGACAAGCAA	1	0	0	0	0	0	0	0	0	1
fru-miR-2079	TGCGTCATCAACCCCCACT	0	0	0	0	0	0	0	3	3	6	putative miRNA
fru-miR-2080	CATCTGCGAATTACGTTCATCCCAA	0	0	0	0	0	0	0	1	0	1	putative miRNA
fru-miR-2081	TCCATCAGAACCATCTCTCTCGCTT	0	0	0	0	0	0	0	1	0	1	putative miRNA
fru-miR-2083-5p	TGGAGAAGAAGGACTGCACGAACAC	0	0	0	0	0	0	0	0	1	1	putative miRNA
fru-miR-2084	TCCACAATCCAACACACT	0	0	0	0	0	0	0	0	2	2
fru-miR-2084	CTGCAGTGTTCGATTGATGCC	0	0	0	0	0	0	0	1	1	2	putative miRNA
fru-miR-2085	CTGCAGTGTTCGATTGATGCCTGA	0	0	0	0	0	0	0	0	2	2	putative miRNA
fru-miR-2087-3p	GAACACAAGGTAAGAAACCGAATCC	0	0	0	0	0	0	0	1	0	1	putative miRNA
fru-miR-2087-5p	TTCCCATGCCCGGGTCTTTACCTCG	0	0	0	0	0	0	0	0	1	1	putative miRNA
fru-miR-2088a-3p	TTACACATTGATTACATTGACTCC	0	0	0	0	0	0	0	0	2	2	putative miRNA
fru-miR-2090	TGTCTGGAATCAGAGTGAC	0	0	0	0	0	0	0	1	0	1	putative miRNA
fru-miR-2091-5p	TCCAGAGATGAGGAGGAGGA	0	0	0	0	0	0	0	9	0	9	putative miRNA
fru-miR-2092-3p	ACCGGCAATGGTATACTGGTT	0	0	1	0	0	0	0	0	0	1	putative miRNA
fru-miR-2093-3p	CAGTGCAATAATTGGGAAATGC	0	1	0	0	0	0	0	1	0	2	putative miRNA
fru-miR-2093-5p	TGTTCTTCCAATCAACATCCCCACA	0	0	0	0	0	0	0	0	1	1	putative miRNA
fru-miR-2094-5p	CACCCAGGAGCTTTTCAGAGCCGT	0	0	0	1	0	0	0	0	1	2	putative miRNA
fru-miR-2095-5p	CCCTCCTGTTTATCGTAAAATGC	0	0	0	0	0	0	0	1	0	1	putative miRNA
fru-miR-2097-3p	TTCCCTTTGTCGCTTCGCATTT	0	0	0	7	1	0	0	0	0	8	putative miRNA
fru-miR-2098-3p	TGCACTCCGCTTGGCACGCCGATAC	0	0	0	0	0	0	0	2	2	4
fru-miR-2098-3p	TGCACTCCGCTTGGCCTGCCGGTAC	0	0	0	0	0	0	0	1	1	2	putative miRNA
fru-miR-20a-3p	ACTGCAGTGTGAGCACTCCTTT	5	5	7	2	7	8	11	1	1	47
fru-miR-20a-3p	TGTAAGTGCTCGTTAGCAACTCCGT	1	0	0	0	0	0	0	2	0	3	putative miRNA
fru-miR-20a-5p	TAAAGTGCTTATAGTGCAGGTAT	654	837	588	710	849	1119	912	198	81	5948
fru-miR-20a-5p	TAAAGTGCTTATAATCGG	2	0	1	0	1	0	2	1	0	7	putative miRNA
fru-miR-20b-3p	ACTGCAGTGTGAGCACTTCTAGTT	9	15	18	4	20	21	36	6	4	133
fru-miR-20b-3p	CATGGTGGGAGTGCACAAACTA	0	1	0	0	0	0	0	0	0	1	putative miRNA
fru-miR-20b-5p	CAAAGTGCTCACAGTGCAGGTA	2	1	4	1	2	5	4	4	1	24
fru-miR-210	CCACTGTTACACGCCCAGAAGCT	0	0	0	0	0	0	0	2	2	4	putative miRNA
fru-miR-2100-3p	TCTCGATTGTTAGGCGGAGTCGG	0	0	0	0	0	0	0	1	0	1	putative miRNA
fru-miR-2102-3p	TTGTACATGGTGCGGGATCCC	0	0	0	0	0	0	0	1	0	1	putative miRNA
fru-miR-2102-5p	GTGGCGGCGGCGACTCTGGAC	0	0	0	0	0	1	0	0	0	1	putative miRNA
fru-miR-2103	GAGCGCGCACGCACCCAAAGGC	1	1	0	0	0	0	0	0	0	2	putative miRNA
fru-miR-210-3p	CTGTGCGTGTGACAGCGGCTAA	5526	6521	4962	1702	1739	7636	3207	1160	237	32690
fru-miR-210-3p	CTGTGCGTGTGACGATAACTAA	8	11	3	4	6	19	2	2	1	56	putative miRNA
fru-miR-2104	TCCTCACATCCCCTTGCAAC	0	0	0	0	0	0	0	1	0	1	putative miRNA
fru-miR-2105	ATGCAGGTGATGGGAATGATAC	0	0	0	0	0	2	0	0	1	3	putative miRNA
fru-miR-210-5p	AGCCACTGACTAACGCACATTGA	927	1039	1107	408	441	1271	786	279	63	6321
fru-miR-210-5p	TGTGCAACGATCCTGCATGCC	4	10	5	1	2	4	7	5	1	39	putative miRNA
fru-miR-2106	CCCGAGGTTTTCGTCAACCAAATGC	0	0	0	0	0	0	0	0	2	2	putative miRNA
fru-miR-2109	TTCTGTAGATGTCGTCGCCTCTGGT	1	0	0	0	0	0	0	0	16	17	putative miRNA
fru-miR-210a	TCCTCTTGGTGGGTGTCACAGTGC	0	0	0	0	0	0	0	0	4	4	putative miRNA
fru-miR-210a-3p	CTGTGCGTGTGACAATGACT	9	7	6	10	2	17	0	1	0	52
fru-miR-210a-3p	CTGTGCGTGTGACGTTGA	2	0	0	0	1	0	0	0	0	3	putative miRNA
fru-miR-211	TTCCCTTTGTCCGTTCGCACCT	1	1	0	6	0	0	0	0	0	8	putative miRNA
fru-miR-2111-3p	TCCTCTGGTTGCATGGATAGGTATA	0	1	0	0	0	0	0	0	0	1	putative miRNA
fru-miR-2111-5p	TAAGACATCAGGATCCAGTGC	0	0	0	0	0	0	0	7	0	7	putative miRNA
fru-miR-2111a	CACGAGTTAGGCTGCATCCCAAT	1	0	0	0	0	0	0	0	0	1	putative miRNA
fru-miR-2111d	CACGAGTTAGGCTGCATCCCAATGA	0	0	0	0	0	0	0	0	1	1	putative miRNA
fru-miR-2111t	ATCCTTGGAATGGGCACTAATAGC	0	0	0	0	0	0	0	0	2	2	putative miRNA
fru-miR-2113	CAGACAAAGCCATGCACAC	0	0	0	0	0	0	0	0	1	1	putative miRNA
fru-miR-211-3p	GCAGGGACAGCAAAGAGATGC	4	5	0	143	0	0	2	0	1	155
fru-miR-211-3p	TAATTCAAGCACGGACAGCAAACCC	0	0	0	1	0	0	1	0	0	2	putative miRNA
fru-miR-2114	TGAAGTCCTTATCGTAAGGATCC	0	1	0	0	0	0	0	0	0	1	putative miRNA
fru-miR-2115-3p	TGCAGATCAGAGTTATGGAGGCTCA	0	0	0	0	0	0	0	3	3	6	putative miRNA
fru-miR-2115-5p	TCCATAGCTTCCCTGAGCCTGATGC	0	0	0	1	0	0	0	4	1	6	putative miRNA
fru-miR-211-5p	TTCCCTTTGTCATCCTTGCCT	51	130	21	3635	29	6	31	1	0	3904
fru-miR-2116-3p	GTTAGTACTTGGATGGGAGGAC	0	0	0	0	0	0	0	1	0	1	putative miRNA
fru-miR-2117	TTCCCTTTGTCAAGGATGTAAG	0	0	0	1	0	0	0	0	0	1	putative miRNA
fru-miR-2118a	TCCAGAACCTTTTCGATGCCGCCCA	0	0	0	0	0	0	0	0	1	1	putative miRNA
fru-miR-2118b-5p	AAGCCCTTACCCACCCTCTCAT	0	0	0	0	1	0	0	0	0	1	putative miRNA
fru-miR-2118d	GTCCACGTTACCATGGGAGCCATCA	0	0	0	0	0	0	1	0	0	1	putative miRNA
fru-miR-2118e	TGCAAGACATCAGGACCGGTTGCT	0	0	0	0	0	0	0	6	35	41	putative miRNA
fru-miR-2118i	CACGCGGGAGGCCCTAGGT	0	0	0	0	1	0	0	0	0	1	putative miRNA
fru-miR-2118l	GCACTGCTTCCCCTTCCTCAGA	0	0	0	0	0	0	1	0	0	1	putative miRNA
fru-miR-212	AACAGTCTACAGTACGTTAG	0	0	0	0	1	0	0	0	0	1	putative miRNA
fru-miR-2120	CATGATCACTTTATTTCCGGTTGAC	0	0	0	0	0	0	0	1	0	1	putative miRNA
fru-miR-2121a	AAACGGAGCGGACTATCC	0	0	0	7	0	0	0	0	0	7	putative miRNA
fru-miR-2121b	AAACGGAGCGGACTATGCC	0	0	0	4	0	0	0	0	0	4	putative miRNA
fru-miR-212-3p	TAACAGTCTACAGTCATGGCT	2	3	3	110	1876	10	24	12	1	2041
fru-miR-212-3p	ACATCTCAGTCCACTGTCATCC	0	1	0	0	1	0	0	1	0	3	putative miRNA
fru-miR-212-5p	ACCTTGGCTCTAGACGGCTTA	0	0	0	1	51	1	2	0	0	55
fru-miR-212-5p	ACCTTGGCTCTAGGTCATCGG	0	0	0	0	1	0	0	0	0	1	putative miRNA
fru-miR-2131	ACACACAAAAGTGGTCAGACACAGC	0	0	0	0	0	0	0	7	12	19	putative miRNA
fru-miR-2136	TCAGTCAATATCCAGACCCCA	0	0	0	1	0	1	0	1	0	3	putative miRNA
fru-miR-2136	TGGGTGTTGACGCGATGTGAT	0	0	0	1	0	0	0	0	0	1
fru-miR-2137	CACGCGGGAGGCCCAGGTT	1	0	0	1	0	0	0	0	0	2	putative miRNA
fru-miR-2137	GCCGGCGGGAGCCCCAGGGA	0	0	0	0	0	0	0	1	0	1
fru-miR-2139	TAGCTGCTCTGCTCTTCGGAACCT	0	1	0	0	0	0	1	1	0	3	putative miRNA
fru-miR-2139	TAGCTGCTCTGCTCTTCGTAACCCC	0	0	0	0	0	0	0	1	0	1
fru-miR-21-3p	CGACAACAGTCTGTAGGTTGTCT	13	8	8	4	4	13	9	1	0	60
fru-miR-21-3p	CAACAACAGTCGTGAGGA	1	2	0	0	1	1	3	3	13	24	putative miRNA
fru-miR-214-3p	ACAGCAGGCACAGACAGACAG	12608	10933	10176	4596	538	4277	1665	3055	125	47973
fru-miR-214-3p	ACAGCAGGCACAAAGGCA	35	33	25	7	1	10	1	7	0	119	putative miRNA
fru-miR-214-5p	TGCCTGTCTACACTTGCAGTGC	314	342	398	118	50	55	22	63	5	1367
fru-miR-214-5p	TGCCTGTCTACTGAACAGCGTC	4	10	3	4	4	1	0	2	0	28	putative miRNA
fru-miR-2147a	ACAGTAGTCTGGCACGTGACCA	0	0	0	0	0	0	2	0	0	2	putative miRNA
fru-miR-2149-5p	CCACGACAGACTGTTGACACA	0	0	0	0	0	0	0	0	3	3	putative miRNA
fru-miR-2151-5p	TGAAGTAGAATTTGATGTTGGACA	0	0	0	0	0	0	0	1	5	6	putative miRNA
fru-miR-215-3p	TTCACACCTAGGCCTTCAGAAATGC	0	0	0	0	0	0	0	1	0	1	putative miRNA
fru-miR-2155	GACACTGTTTTAGTACACCT	0	0	0	0	0	0	0	0	1	1	putative miRNA
fru-miR-215-5p	ATGACCTATGAATTGACAGACA	32	307	6	7	61	13244	2384	5	0	16046
fru-miR-215-5p	ATGACCTATGAATCCAGC	0	17	1	1	2	477	67	4	2	571	putative miRNA
fru-miR-2156a-3p	TGTTACTGCCCCTAATGT	0	0	0	0	0	0	0	1	0	1	putative miRNA
fru-miR-2156a-5p	AAGTTTTGGTCATACCATCTGAAT	0	0	0	0	0	0	0	0	1	1	putative miRNA
fru-miR-2157-3p	ACCAGTGACAGTTTTTGAGGAAATA	0	1	0	0	0	0	0	0	0	1	putative miRNA
fru-miR-2158-3p	GTGACGAAGAATAATAAAGCA	0	0	0	0	0	0	2	0	0	2	putative miRNA
fru-miR-2159-3p	TCACCCTTTATCCATTTGAG	0	0	0	0	0	0	0	6	19	25	putative miRNA
fru-miR-21-5p	TAGCTTATCAGACTGGTGTTGG	4231	2589	5140	3698	3418	16623	2794	1192	135	39820
fru-miR-21-5p	TAGCTTATCAGACACCACAACCG	25	10	40	24	36	25	17	4	4	185	putative miRNA
fru-miR-216	ACCACTGATTGCCTCAGCGGAGA	0	0	0	1	0	0	0	0	0	1	putative miRNA
fru-miR-2162-3p	AACTTATGCAAGGCTTCACAGGAT	0	0	0	0	0	0	0	0	2	2	putative miRNA
fru-miR-2162-5p	CAATATACAAATCACTAAGCCTG	0	0	0	0	0	0	1	0	0	1	putative miRNA
fru-miR-2163-3p	TTGCATATCTCAATTTAGTTGGAC	0	0	0	0	0	0	0	0	1	1	putative miRNA
fru-miR-2163-5p	TGCATATCTCAATTTAGTTTGACGA	0	0	0	0	0	0	0	0	3	3	putative miRNA
fru-miR-216-3p	TCCCAGATGCCTGACCCC	0	0	1	1	0	1	0	2	0	5	putative miRNA
fru-miR-2164-3p	AACGCGTGATACTAGTATACGGAG	0	0	0	0	0	0	0	2	0	2	putative miRNA
fru-miR-2165-5p	TCTACAGTATAGAAGCAG	0	0	1	0	0	0	0	0	0	1	putative miRNA
fru-miR-216-5p	TCAGTCTGTTGAAAGCAGTTTCAGC	0	0	0	0	0	0	0	1	0	1	putative miRNA
fru-miR-2166	TCTCTTGATTCATCCACTC	0	0	0	0	0	0	2	0	0	2	putative miRNA
fru-miR-2169-3p	ACCACTTTAAATTCCAACA	0	0	0	0	1	0	0	0	0	1	putative miRNA
fru-miR-2169-5p	ATCAGATCGAAGCGGCCCGAAGACC	0	0	0	0	0	0	0	0	1	1	putative miRNA
fru-miR-216a	TCAGCATGGAGTACCAACCGAGA	0	0	0	0	0	0	0	1	1	2	putative miRNA
fru-miR-216a-3p	TCCCTGAGACCCATGTGA	1	0	0	1	2	1	0	1	0	6	putative miRNA
fru-miR-216a-3p	TCCCTGAGACCCCTGTGA	0	0	0	1	1	0	0	0	0	2
fru-miR-216a-5p	AAATCTCAGCTGGCAACTGTGAG	3	7	0	193	110	105	403	0	0	821
fru-miR-216a-5p	ACACAACCTCCGCTGGCACC	1	0	0	0	0	0	0	0	0	1	putative miRNA
fru-miR-216b	TAATCTCTGCAGGCAACTGTGA	8	2	0	308	370	84	189	0	0	961
fru-miR-216b	TGCACTCACACCTGCCTGCAGCCAT	1	0	0	0	0	0	1	3	1	6	putative miRNA
fru-miR-216b-3p	AAACCGTTACCACCAGAGTT	0	0	0	2	0	0	0	0	0	2	putative miRNA
fru-miR-216b-3p	GATACCTGTAGAGATCCTCGCC	0	0	0	0	0	0	0	1	0	1
fru-miR-217	TAGTCCGTGATGCAGTAGGTGA	0	2	1	0	2	0	3	1	0	9	putative miRNA
fru-miR-2173-3p	ACCTCAACTTCTGTGTAGATGTGGT	0	0	0	0	0	0	0	0	2	2	putative miRNA
fru-miR-2173-5p	ACGTATGCATATACCTTCTCCTA	0	0	0	0	0	0	0	1	0	1
fru-miR-217-5p	TACTGCATCAGGAACTGATTGG	44	24	0	1268	1458	676	8053	1	4	11528
fru-miR-217-5p	TGTAAACATCCTGTCAGTTCCTCG	0	2	0	1	2	1	4	0	0	10	putative miRNA
fru-miR-2179-5p	AGTGCAATATTATTTTTGCAA	0	1	0	0	0	0	1	0	0	2	putative miRNA
fru-miR-217a	TTCTGCATCAGGAACTGATGGCA	0	0	0	1	0	0	2	0	0	3
fru-miR-217a	CCCGTTTCAGGTCCTGACGCAGAGC	0	0	0	0	0	0	0	0	1	1	putative miRNA
fru-miR-2180	TGGAGTGTGACAAGGTGC	0	0	0	0	0	0	19	0	0	19
fru-miR-218-3p	ACATGGTTATTTCCAACACCTCCTC	0	0	0	0	0	0	0	1	3	4	putative miRNA
fru-miR-2184	AACAGTAAGAGTTCAATGA	7	12	4	1	1	5	0	2	1	33	putative miRNA
fru-miR-2184-5p	AACAGTAAGAGTTTATGTGCTG	1381	2615	751	572	141	1082	418	769	71	7800
fru-miR-2185-3p	CTGGTGCAGCTGGAAAGCACGGT	1	0	0	0	0	0	0	0	0	1	putative miRNA
fru-miR-218-5p	TTGTGCTTGATCTAATCATGT	21	11	159	68	569	31	47	26	1	933
fru-miR-218-5p	TTGTGCTTGATCTTATGC	0	0	0	0	4	1	0	0	0	5	putative miRNA
fru-miR-2186	TCCAGAACCTTTTCGAGGCCACCGA	0	0	0	0	0	0	0	69	5	74	putative miRNA
fru-miR-2187	TTAATTAGTATAGCCTGTTTT	0	0	0	1	2	0	0	0	0	3
fru-miR-2187-3p	TTACAGGCTATGCTAATCTGTGT	2	1	0	4	14	3	0	1	0	25
fru-miR-2187-3p	TCCATAGCTTCTCTTAGCCTGGAA	0	0	0	0	0	1	0	1	0	2	putative miRNA
fru-miR-2187-5p	TAATTAGTATAGCCTATT	0	0	0	0	1	0	0	0	0	1
fru-miR-2188-3p	GCTGTGTGAGGTCAGACCTAT	128	222	454	394	244	47	144	35	4	1672
fru-miR-2188-3p	TCTGTGTGAGGTCAAACTAA	0	0	1	0	0	0	0	0	0	1	putative miRNA
fru-miR-2188-5p	AAGGTCCAACCTCACATGTCCT	3779	4511	19293	12415	7305	578	3825	1431	251	53388
fru-miR-2188-5p	AAGGTCCAACCTCGATGT	12	8	38	29	26	3	2	6	1	125	putative miRNA
fru-miR-2189	TGATTTTTTGTCTCATTGAAGCTCA	0	0	0	0	0	0	0	1	0	1	putative miRNA
fru-miR-218a-3p	TTGAACATGGTACCTCCAAGTGC	0	0	0	0	0	0	0	3	1	4	putative miRNA
fru-miR-218a-5p	TTGTGCTTGATCTAACCATGTGT	133	168	1380	776	4004	412	859	424	17	8173
fru-miR-218a-5p	TTGTGCTTGATCTGATGC	0	0	3	1	12	0	0	0	2	18	putative miRNA
fru-miR-218b-5p	TTGTGCTTGATCTAACCATGCA	164	244	857	440	8371	233	522	214	27	11072
fru-miR-218b-5p	TTGTGCTTGATCTTATGT	5	0	3	1	7	1	1	0	0	18	putative miRNA
fru-miR-2190	TCCGAGCGCACCGCCACCGGGACGA	0	0	0	0	0	0	0	14	0	14	putative miRNA
fru-miR-2191	GCCAGGGATTGTGGGAACC	0	0	0	9	0	0	0	0	0	9	putative miRNA
fru-miR-2191	GCCAGGGATTGTGGGTTC	0	0	0	4	0	0	0	0	0	4
fru-miR-2192	CTCAGTCACCATGAAGGCAACGGAC	0	0	0	0	0	0	0	0	7	7	putative miRNA
fru-miR-2192	TCAGTCACCATGCACTTCGCCTTCT	0	0	0	0	0	0	0	1	0	1
fru-miR-219-3p	GGAGTTGTGGATGGACATCATGC	0	1	0	1	67	0	0	0	2	71
fru-miR-219-3p	TGCAGATCAGAGTTATGGATGCACA	1	0	0	0	1	1	0	11	9	23	putative miRNA
fru-miR-219-5p	TGATTGTCCAAACGCAAAA	0	1	0	24	525	0	1	0	0	551
fru-miR-219-5p	TGATTGTCCAATAGCCGCTGCAGAA	0	0	0	0	1	0	0	4	0	5	putative miRNA
fru-miR-2196	TCCCAAATGGCCAGTTCAA	0	0	0	0	0	0	0	1	1	2	putative miRNA
fru-miR-2198	GCTCGTGTCCCATCTGTGGTGC	0	0	1	0	0	0	1	0	0	2	putative miRNA
fru-miR-21a-5p	TAGCTTATCAGACCGATGA	2	1	2	1	0	3	1	0	0	10
fru-miR-21b	TAGTTTATCAGACTGGTATTG	0	1	0	0	0	2	1	0	0	4
fru-miR-21c-5p	TAGCTTATCAGACTGGTATGG	488	433	732	549	559	2138	316	110	19	5344
fru-miR-21c-5p	TAGCTTATCAGACACCACAATCG	37	2	31	23	23	30	40	5	0	191	putative miRNA
fru-miR-2201-3p	CAGTGGCTCTGATGAAGCCGTAGCA	0	0	0	0	0	0	1	1	5	7	putative miRNA
fru-miR-2202-3p	TTAGAAGATAAGCGTCAAAGGA	0	0	0	0	0	0	0	1	0	1	putative miRNA
fru-miR-2206-3p	GCGCGGGGCAGGACCACACCAG	1	0	0	0	0	0	0	0	0	1	putative miRNA
fru-miR-2207-5p	CTGTGAATAGACACTGCA	0	0	0	0	0	0	1	1	0	2	putative miRNA
fru-miR-2208a-3p	TACACAAGAAACAGCATCACGT	0	0	0	0	0	0	0	1	1	2	putative miRNA
fru-miR-2208a-5p	TCTGATATCATCCTCGGCAACACTG	1	0	0	0	0	0	0	1	0	2	putative miRNA
fru-miR-2208b-3p	TATGCAGATTTTTGAAGCGAGAA	0	0	0	0	0	0	0	0	1	1	putative miRNA
fru-miR-2209a-3p	AGCTCAGCGGTTACTTTACCCC	1	0	0	0	1	2	1	0	0	5	putative miRNA
fru-miR-2209b-5p	GTGTAACAACTCACCAGCCGA	1	1	0	4	0	0	0	0	1	7	putative miRNA
fru-miR-2209c-3p	TTCTGTGAGACCTCCCGTTACATTC	0	1	0	0	0	0	1	0	0	2	putative miRNA
fru-miR-2209c-5p	GAGACAAGTAATGCGGTCACACC	1	0	0	0	0	0	0	0	1	2	putative miRNA
fru-miR-2210-3p	ACTCAAAGTCTCTTGCAGTACCCCT	0	0	0	1	0	0	0	1	0	2	putative miRNA
fru-miR-2211-3p	TTACAGGAGAAATTTGGAGGAGACA	0	0	0	0	0	0	0	0	3	3	putative miRNA
fru-miR-2212-3p	TAGCTTATCAGACGCCACT	1	0	0	0	2	3	2	0	0	8	putative miRNA
fru-miR-2212-5p	TGCGTTGGTTTCCTATGATCTTCCA	0	0	0	0	0	0	0	1	0	1	putative miRNA
fru-miR-2213-3p	TCTCCTGGCAATCCGCATACAGC	0	1	0	0	0	0	0	0	0	1	putative miRNA
fru-miR-221-3p	AGCTACATTGTCTGCTAGGTTT	940	975	472	203	4243	1106	1787	134	9	9869
fru-miR-221-3p	AGCTACATTGTCTACATTGTC	12	17	16	1	127	18	11	2	6	210	putative miRNA
[truncated: 5,531 more rows]
