# Supplementary material for: Deep sequencing, profiling and detailed annotation of microRNAs in Takifugu rubripes
Source: BMC Genomics. 2015 Jun 16;16(1):457. doi: 10.1186/s12864-015-1622-1 (PMC4469249; doi:10.1186/s12864-015-1622-1)
Supplement: Additional file 14: Table S5. — Primers for RT-qPCR. List of stem loop primers and miRNA gene-specific primers, including internal control forward primers and a universal reverse primer. [file 12864_2015_1622_MOESM14_ESM.xlsx]

## Sheet: Sheet1
Additional file 14 : Table S5 Primers for RT-qPCR.
List of stem loop primers and miRNA gene-specific primers, including internal control forward primers and a universal reverse primer.
miRNA	stem loop primers	gene-specific primers （forward primers）
fru-miR-145-5p	GTCGTATCCAGTGCAGGGTCCGAGGTATTCGCACTGGATACGACGGGATT	GTCCAGTTTTCCCAGGAATCCCT
fru-miR-1-3p	GTCGTATCCAGTGCAGGGTCCGAGGTATTCGCACTGGATACGACATACAT	CCGGTGGAATGTAAAGAAGTATGTAT
fru-miR-196a-5p	GTCGTATCCAGTGCAGGGTCCGAGGTATTCGCACTGGATACGACCCCAAT	TAGGTAGTTTCATGTTGTTGGG
fru-miR-499-5p	GTCGTATCCAGTGCAGGGTCCGAGGTATTCGCACTGGATACGACAAACAT	GGCTTAAGACTTGCAGTGATGTTT
fru-miR-204-5p	GTCGTATCCAGTGCAGGGTCCGAGGTATTCGCACTGGATACGACAGGCTA	TTCCCTTTGTCATCCTATGCCT
fru-miR-9-3p	GTCGTATCCAGTGCAGGGTCCGAGGTATTCGCACTGGATACGACACATAC	CGCTCTTTGGTTATCTAGCTGTATGTA
fru-miR-192-5p	GTCGTATCCAGTGCAGGGTCCGAGGTATTCGCACTGGATACGACGGCTGT	GATGACCTATGAATTGACAGCC
fru-miR-122-5p	GTCGTATCCAGTGCAGGGTCCGAGGTATTCGCACTGGATACGACAAACAC	CTGGAGTGTGACAATGGTGTTTA
fru-miR-202-5p	GTCGTATCCAGTGCAGGGTCCGAGGTATTCGCACTGGATACGACATGGTA	TTCCTATGCATATACTTCTTTG
fru-miR-2478-3p	GTCGTATCCAGTGCAGGGTCCGAGGTATTCGCACTGGATACGACTGGTGT	GGATCCCACTTCTGACACCA
5s ribosomal RNA	GTCGTATCCAGTGCAGGGTCCGAGGTATTCGCACTGGATACGACAGCTTA	GCCATACCACCCTGAGAACA
universal reverse primer	CCAGTGCAGGGTCCGAGGTA
